# Supplementary material for: Mapping and characterization of rust resistance genes Lr53 and Yr35 introgressed from Aegilops species
Source: Theor Appl Genet. 2024 Apr 28;137(5):113. doi: 10.1007/s00122-024-04616-x (PMC11056342; doi:10.1007/s00122-024-04616-x)
Supplement: Supplementary file 2 — Supplementary file2 (XLSX 2847 KB) [file 122_2024_4616_MOESM2_ESM.xlsx]

## Sheet: Table S1
Table S1. Avirulence/virulence formulae of Pt and Pst races used in the present study. To determine the resistance profiles of Lr53 and Yr35, seedlings of the donor line 98M71 and its recurrent parent CS were challenged with these rust races. Lr53 and Yr35 are underlined.
Race	Origin	Avirulence	Virulence
PHQS	China	Lr2a 2b 9 15 18 19 20 24 28 29 30 35 42 44 45 47 51 53	Lr1 2c 3 3bg 3ka 10 11 13 14a 14b 16 17 21 23 26 33 36 39 B
THDB	China	Lr3ka 9 10 11 14a 18 19 24 28 30 47 51 53 B	Lr1 2a 2c 3 14b 16 17 26 33 44
PHRT	China	Lr2a 9 17 19 24 28 47 51 53	Lr1 2c 3 3ka 10 11 14a 14b 16 18 26 30 33 44 B
PHTT	China	Lr2a 2b 9 15 19 20 24 28 29 44 47 51 53	Lr1 2c 3 3bg 3ka 4 10 11 13 14a 14b 16 17 18 21 23 26 30 33 35 36 39 42 45 B
FHJR	China	Lr1 2a 2b 3ka 9 19 24 28 29 30 36 42 44 47 51 53	Lr2c 3 3bg 10 11 13 14b 15 16 17 18 20 21 23 26 33 39 45 B
CYR32	China	Yr5 10 15 19 24 26 32 Tr1	Yr1 2 3 4 6 7 8 9 11 12 13 14 16 17 25 27 28 30 31 32 35 43 44 Exp2 A Sk Sp
CYR34	China	Yr5 15 32 35 Tr1	Yr1 2 3 4 6 7 8 9 10 11 12 13 14 16 17 19 25 24 26 27 28 30 31 32 43 44 Exp2 A Sk Sp

## Sheet: Table S2
Table S2. A large number of rare polymorphisms that were present only in 98M71. Coordinates are based on Chinese Spring RefSeq v1.1. 'x' indicates polymorphisms between 98M71 and sequenced tetraploid and hexaploid wheat accessions. 'N' indicates missing data.
Chromosome (CS RefSeqv1.1)	Position	Lr53 and Yr35 donor line		T. dicoccoides	T. durum	T. aestivum
		98M71		Zavitan	Svevo	CS	Arina LrFor	Attraktion	Fielder	Jagger	Julius	Kariega	Kenong9204	LongReach Lancer	CDC Landmark	Mace	Norin61	Renan	CDC Stanley	SY Mattis
6B	164729	G	x	A	N	A	A	A	A	A	A	A	N	A	A	A	A	A	A	A
6B	165349	T	x	C	N	C	C	C	C	C	C	C	N	C	C	C	C	C	C	C
6B	165888	G	x	A	N	A	A	A	A	A	A	A	N	A	A	A	A	A	A	A
6B	166071	G	x	A	N	A	A	A	A	A	A	A	N	A	A	A	A	A	A	A
6B	166191	T	x	A	N	A	A	A	A	A	A	A	N	A	A	A	A	A	A	A
6B	166395	A	x	G	N	G	G	G	G	G	G	G	N	G	G	G	G	G	G	G
6B	166488	C	x	T	N	T	T	T	T	T	T	T	N	T	T	T	T	T	T	T
6B	167663	T	x	C	N	C	C	C	C	C	C	C	N	C	C	C	C	C	C	C
6B	168685	C	x	T	N	T	T	T	T	T	T	T	N	T	T	T	T	T	T	T
6B	168709	T	x	C	N	C	C	C	C	C	C	C	N	C	C	C	C	C	C	C
6B	169204	C	x	T	N	T	T	T	T	T	T	T	N	T	T	T	T	T	T	T
6B	169243	C	x	T	N	T	T	T	T	T	T	T	N	T	T	T	T	T	T	T
6B	169579	G	x	A	N	A	A	A	A	A	A	A	N	A	A	A	A	A	A	A
6B	169602	C	x	T	N	T	T	T	T	T	T	T	N	T	T	T	T	T	T	T
6B	169642	C	x	T	N	T	T	T	T	T	T	T	N	T	T	T	T	T	T	T
6B	170091	G	x	A	N	A	A	A	A	A	A	A	N	A	A	A	A	A	A	A
6B	170118	G	x	A	N	A	A	A	A	A	A	A	N	A	A	A	A	A	A	A
6B	170123	A	x	T	N	T	T	T	T	T	T	T	N	T	T	T	T	T	T	T
6B	170305	T	x	C	N	C	C	C	C	C	C	C	N	C	C	C	C	C	C	C
6B	171341	C	x	T	N	T	T	T	T	T	T	T	N	T	T	T	T	T	T	T
6B	172716	C	x	G	N	G	G	G	G	G	G	G	N	G	G	G	G	G	G	G
6B	172848	G	x	C	N	C	C	C	C	C	C	C	N	C	C	C	C	C	C	C
6B	172854	G	x	C	N	C	C	C	C	C	C	C	N	C	C	C	C	C	C	C
6B	260309	T	x	C	C	C	C	C	C	C	C	C	C	C	C	C	C	C	C	C
6B	260355	A	x	G	G	G	G	G	G	G	G	G	G	G	G	G	G	G	G	G
6B	260374	A	x	G	G	G	G	G	G	G	G	G	G	G	G	G	G	G	G	G
6B	262363	T	x	C	C	C	C	C	C	C	C	C	N	C	C	C	C	C	C	C
6B	1003234	T	x	A	A	A	A	A	A	A	A	A	N	N	A	A	A	A	A	A
6B	1009013	T	x	N	C	C	C	C	C	C	C	C	C	C	C	C	C	C	C	C
6B	1911518	A	x	G	G	G	G	G	G	G	G	G	G	N	G	G	G	G	G	G
6B	1938205	T	x	A	A	A	A	A	A	A	A	A	A	A	A	A	A	A	A	A
6B	1938319	C	x	N	A	A	A	A	A	A	A	A	N	N	A	A	A	A	A	A
6B	1938352	G	x	N	A	A	A	A	A	A	A	A	N	A	A	A	A	A	A	A
6B	2074989	A	x	C	C	C	C	C	C	N	C	C	N	N	C	C	C	C	C	C
6B	2075017	A	x	N	G	G	G	G	G	G	G	G	N	N	G	G	G	G	G	G
6B	2075207	G	x	N	T	T	T	T	T	T	T	T	N	N	T	T	T	T	T	T
6B	3879529	T	x	A	A	A	A	A	A	A	A	A	N	A	A	A	A	A	A	A
6B	3881528	G	x	C	C	C	C	C	C	C	C	C	N	C	C	C	C	C	C	C
6B	3883606	G	x	C	C	C	C	C	C	C	C	C	N	C	C	C	C	C	C	C
6B	3883626	T	x	C	C	C	C	C	C	C	C	C	N	C	C	C	C	C	C	C
6B	3883797	C	x	T	T	T	T	T	T	T	T	T	N	T	T	T	T	T	T	T
6B	3883904	G	x	T	T	T	T	T	T	T	T	T	N	N	T	T	T	T	T	T
6B	3884982	T	x	N	A	A	A	A	A	A	A	A	N	N	A	A	A	A	A	A
6B	3885524	G	x	N	C	C	C	C	C	C	C	C	N	N	C	C	C	C	C	C
6B	3885531	C	x	N	G	G	G	G	G	G	G	G	N	N	G	G	G	G	G	G
6B	3888626	A	x	G	G	G	G	G	G	G	G	G	N	G	G	G	G	G	G	G
6B	3888671	A	x	G	G	G	G	G	G	G	G	G	N	G	G	G	G	G	G	G
6B	3888836	T	x	C	C	C	C	C	C	C	C	C	N	C	C	C	C	C	C	C
6B	3888883	C	x	T	T	T	T	T	T	T	T	T	N	T	T	T	T	T	T	T
6B	3889172	C	x	T	T	T	T	T	T	T	T	T	N	T	T	T	T	T	T	T
6B	3889301	G	x	A	A	A	A	A	A	A	A	A	N	A	A	A	A	A	A	A
6B	3889313	T	x	C	C	C	C	C	C	C	C	C	N	C	C	C	C	C	C	C
6B	3889670	A	x	G	G	G	G	G	G	G	G	G	N	G	G	G	G	G	G	G
6B	3889694	A	x	G	G	G	G	G	G	G	G	G	N	N	G	G	G	G	G	G
6B	3889719	T	x	C	C	C	C	C	C	C	C	C	N	N	C	C	C	C	C	C
6B	3889775	A	x	G	G	G	G	G	G	G	G	G	N	G	G	G	G	G	G	G
6B	3889783	G	x	T	T	T	T	T	T	T	T	T	N	T	T	T	T	T	T	T
6B	3889795	A	x	G	G	G	G	G	G	G	G	G	N	G	G	G	G	G	G	G
6B	3889919	G	x	A	A	A	A	A	A	A	A	A	N	A	A	A	A	A	A	A
6B	3890151	A	x	G	G	G	G	G	G	G	G	G	N	G	G	G	G	G	G	G
6B	3890168	C	x	T	T	T	T	T	T	T	T	T	N	N	T	T	T	T	T	T
6B	3890811	C	x	G	G	G	G	G	G	G	G	G	N	G	G	G	G	G	G	G
6B	4124598	C	x	A	A	A	A	A	A	A	A	A	N	A	A	A	A	A	A	A
6B	4125339	T	x	C	C	C	C	C	C	C	C	C	N	C	C	C	C	C	C	C
6B	4125536	A	x	C	C	C	C	C	C	C	C	C	N	C	C	C	C	C	C	C
6B	4125569	C	x	T	T	T	T	T	T	T	T	T	N	T	T	T	T	T	T	T
6B	4126127	A	x	G	G	G	G	G	G	G	G	G	G	G	G	G	G	G	G	G
6B	4126350	A	x	G	G	G	G	G	G	G	G	G	N	G	G	G	G	G	G	G
6B	4126993	C	x	T	T	T	T	T	T	T	T	T	N	T	T	T	T	T	T	T
6B	4139903	C	x	T	T	T	T	T	T	T	T	T	N	T	T	T	T	T	T	T
6B	4490098	G	x	N	A	A	A	A	A	A	A	A	N	N	A	A	A	A	A	A
6B	4490195	A	x	N	G	G	G	G	G	G	G	G	N	N	G	G	G	G	G	G
6B	4490458	A	x	G	G	G	G	G	G	G	G	G	N	G	G	G	G	G	G	G
6B	4490467	T	x	N	C	C	C	C	C	C	C	C	N	C	C	C	C	C	C	C
6B	4490500	C	x	G	G	G	G	G	G	G	G	G	N	G	G	G	G	G	G	G
6B	4490536	C	x	T	T	T	T	T	T	T	T	T	N	N	T	T	T	T	T	T
6B	4490556	G	x	A	A	A	N	A	A	A	A	A	N	A	A	A	A	A	A	A
6B	4490635	T	x	C	C	C	C	C	C	C	C	C	N	C	C	C	C	C	C	C
6B	4490970	T	x	A	A	A	A	A	A	A	A	A	N	A	A	A	A	A	A	A
6B	4491018	C	x	T	T	T	T	T	T	T	T	T	N	T	T	T	T	T	T	T
6B	4491051	A	x	G	G	G	G	G	G	G	G	G	N	G	G	G	G	G	G	G
6B	4493560	C	x	T	T	T	T	T	T	T	T	T	N	T	T	T	T	T	T	T
6B	4493863	A	x	G	G	G	G	G	G	G	G	G	N	G	G	G	G	G	G	G
6B	4493896	G	x	A	A	A	A	A	A	A	A	A	N	A	A	A	A	A	A	A
6B	4494471	G	x	N	A	A	A	A	A	A	A	A	N	N	A	A	A	A	A	A
6B	4495262	G	x	N	A	A	A	A	A	A	A	A	N	A	A	A	A	A	A	A
6B	4495340	G	x	T	T	T	T	T	T	T	T	T	N	T	T	T	T	T	T	T
6B	4495525	G	x	C	C	C	C	C	C	C	C	C	N	C	C	C	C	C	C	C
6B	4495557	G	x	A	A	A	A	A	A	A	A	A	N	A	A	A	A	A	A	A
6B	4495697	C	x	N	G	G	G	G	G	G	G	G	N	N	G	G	G	G	G	G
6B	4737062	T	x	C	C	C	C	C	C	C	C	C	C	C	C	C	C	C	C	C
6B	4743655	C	x	A	A	A	A	A	A	A	A	A	N	N	A	A	N	A	A	A
6B	4743736	G	x	T	T	T	T	T	T	T	T	T	N	N	T	T	N	T	T	T
6B	4743769	T	x	C	C	C	C	C	C	C	C	C	N	N	C	C	N	C	C	C
6B	4743804	T	x	G	G	G	G	G	G	G	G	G	N	N	G	G	N	G	G	G
6B	4825820	T	x	G	G	G	G	G	G	G	G	G	N	N	G	G	N	G	G	G
6B	4826028	G	x	C	C	C	C	C	C	C	C	C	N	N	C	C	N	C	C	C
6B	4860398	C	x	A	A	A	A	A	A	A	A	A	N	N	A	A	A	A	A	A
6B	4860674	G	x	A	A	A	A	A	A	A	A	A	N	N	A	A	A	A	A	A
6B	4860694	G	x	A	A	A	A	A	A	A	A	A	N	N	A	A	A	A	A	A
6B	4860755	A	x	N	C	C	C	C	C	C	C	C	N	N	C	C	C	C	C	C
6B	4860786	A	x	C	C	C	C	C	C	C	C	C	N	N	C	C	C	C	C	C
6B	4860822	C	x	N	G	G	G	G	G	G	G	G	N	N	G	G	G	G	G	G
6B	4860831	C	x	N	G	G	G	G	G	G	G	G	N	N	G	G	G	G	G	G
6B	4860888	G	x	A	A	A	A	A	A	A	A	A	N	N	A	A	A	A	A	A
6B	4862121	G	x	T	T	T	T	T	T	T	T	T	N	N	T	T	T	T	T	T
6B	4862128	C	x	T	T	T	T	T	T	T	T	T	N	N	T	T	T	T	T	T
6B	4862155	A	x	G	G	G	G	G	G	G	G	G	N	N	G	G	G	G	G	G
6B	4862855	G	x	A	A	A	A	A	A	A	A	A	N	N	A	A	A	A	A	A
6B	4863046	G	x	A	A	A	A	A	A	A	A	A	N	N	A	A	A	A	A	A
6B	4863261	C	x	N	T	T	T	T	T	T	T	T	N	N	T	T	T	T	T	T
6B	4863267	T	x	N	G	G	G	G	G	G	G	G	N	N	G	G	G	G	G	G
6B	5793172	A	x	C	C	C	C	C	C	N	C	C	N	N	C	C	C	C	C	C
6B	6166457	A	x	G	G	G	G	N	G	G	G	G	N	G	G	G	G	G	G	G
6B	6166472	A	x	G	G	G	G	N	G	G	G	G	N	G	G	G	G	G	G	G
6B	6168617	C	x	G	G	G	G	N	G	G	G	G	N	G	G	G	G	G	G	G
6B	6789679	A	x	N	G	G	G	N	G	G	G	G	N	G	G	G	G	G	G	G
6B	6789856	A	x	G	G	G	G	N	G	G	G	G	N	G	G	G	G	G	G	G
6B	6789934	T	x	G	G	G	G	N	G	G	G	G	N	G	G	G	G	G	G	G
6B	7938017	T	x	C	C	C	C	C	C	C	C	C	C	C	C	C	C	C	C	C
6B	7938062	G	x	C	C	C	C	C	C	C	C	C	C	C	C	C	C	C	C	C
6B	7938460	C	x	T	T	T	T	T	T	T	T	T	N	N	N	T	T	T	T	T
6B	7938488	C	x	T	T	T	T	T	T	T	T	T	T	T	T	T	T	T	T	T
6B	7938500	A	x	G	G	G	G	G	G	G	G	G	G	G	G	G	G	G	G	G
6B	7938511	G	x	T	T	T	T	T	T	T	T	T	T	T	T	T	T	T	T	T
6B	7938730	G	x	A	A	A	A	A	A	A	A	A	A	A	A	A	A	A	A	A
6B	7939323	G	x	A	A	A	A	A	A	A	A	A	A	A	A	A	A	A	A	A
6B	7939332	G	x	A	A	A	A	A	A	A	A	A	A	A	A	A	A	A	A	A
6B	7939518	G	x	A	A	A	A	A	A	A	A	A	N	N	N	A	A	A	A	A
6B	7942974	A	x	N	G	G	G	G	G	G	G	G	G	G	G	G	G	G	G	G
6B	8049155	A	x	G	G	G	G	G	G	G	G	G	G	G	G	N	G	G	G	G
6B	8385904	G	x	A	A	A	A	A	A	A	A	A	A	A	A	A	A	A	A	A
6B	8387605	T	x	C	N	C	C	C	C	C	C	C	C	C	C	C	C	C	C	C
6B	8388043	G	x	C	C	C	C	C	C	C	C	C	N	N	N	C	C	C	C	C
6B	8388775	G	x	A	A	A	A	A	A	A	A	A	A	A	A	A	A	A	A	A
6B	8388789	G	x	A	A	A	A	A	A	A	A	A	A	A	A	A	A	A	A	A
6B	8388796	G	x	T	T	T	T	T	T	T	T	T	T	T	T	T	T	T	T	T
6B	8417879	T	x	C	N	C	C	C	C	C	C	C	C	C	C	C	C	C	C	C
6B	8417891	T	x	C	N	C	C	C	C	C	C	C	C	C	C	C	C	C	C	C
6B	8417930	A	x	G	N	G	G	G	G	G	G	G	G	G	G	G	G	G	G	G
6B	8418056	G	x	C	N	C	C	C	C	C	C	C	C	C	C	C	C	C	C	C
6B	8418469	G	x	C	N	C	C	C	C	C	C	C	C	C	C	C	C	C	C	C
6B	8418920	A	x	G	G	G	G	G	G	G	G	G	G	G	G	G	G	G	G	G
6B	9001855	G	x	A	A	A	A	A	A	A	A	A	N	N	A	A	A	A	A	A
6B	9001896	G	x	N	N	A	A	A	A	A	A	A	A	A	A	A	A	A	A	A
6B	9001978	C	x	N	N	G	G	G	G	G	G	G	G	G	G	G	G	G	G	G
6B	9002031	G	x	C	C	C	C	C	C	C	C	C	C	C	C	C	C	C	C	C
6B	9002223	C	x	G	G	G	G	G	G	G	G	G	G	G	G	G	G	G	G	G
6B	9002626	G	x	T	T	T	T	T	T	T	T	T	T	T	T	T	T	T	T	T
6B	9002938	T	x	A	A	A	A	A	A	A	A	A	A	A	A	A	A	A	A	A
6B	9002945	C	x	A	A	A	A	A	A	A	A	A	N	N	N	A	A	A	A	A
6B	9002973	T	x	A	A	A	A	A	A	A	A	A	N	N	N	A	A	A	A	A
6B	9002997	A	x	G	G	G	G	G	G	G	G	G	N	N	N	G	G	G	G	G
6B	9003032	C	x	G	G	G	G	G	G	G	G	G	N	N	N	G	G	G	G	G
6B	9003084	T	x	C	C	C	C	C	C	C	C	C	N	N	N	C	C	C	C	C
6B	9003104	G	x	A	A	A	A	A	A	A	A	A	A	A	A	A	A	A	A	A
6B	9003623	G	x	C	C	C	C	C	C	C	C	C	C	C	C	C	C	C	C	C
6B	9003742	C	x	G	G	G	G	G	G	G	G	G	G	G	G	G	G	G	G	G
6B	9003842	C	x	A	A	A	A	A	A	A	A	A	N	N	N	A	A	A	A	A
6B	9003960	G	x	A	A	A	A	A	A	A	A	A	A	A	A	A	A	A	A	A
6B	9003965	C	x	T	T	T	T	T	T	T	T	T	T	T	T	T	T	T	T	T
6B	9003975	C	x	G	G	G	G	G	G	G	G	G	G	G	G	G	G	G	G	G
6B	9095411	C	x	G	G	G	G	G	G	G	G	G	N	N	N	G	G	G	G	G
6B	9096137	C	x	G	G	G	G	G	G	G	G	G	G	G	G	G	G	G	G	G
6B	9096371	G	x	A	A	A	A	A	A	A	A	A	A	A	A	A	A	A	A	A
6B	9096376	C	x	G	G	G	G	G	G	G	G	G	G	G	G	G	G	G	G	G
6B	9096674	A	x	G	G	G	G	G	G	G	G	G	G	G	G	G	G	G	G	G
6B	9096694	G	x	A	A	A	A	A	A	A	A	A	A	A	A	A	A	A	A	A
6B	9096937	G	x	A	A	A	A	A	A	A	A	A	A	A	A	A	A	A	A	A
6B	9097814	G	x	A	A	A	A	A	A	A	A	A	A	A	A	A	A	A	A	A
6B	9097839	C	x	G	G	G	G	G	G	G	G	G	N	N	N	G	G	G	G	G
6B	9097853	G	x	A	A	A	A	A	A	A	A	A	A	A	A	A	A	A	A	A
6B	9098037	C	x	T	T	T	T	T	T	T	T	T	T	T	T	T	T	T	T	T
6B	9100157	A	x	G	G	G	G	G	G	G	G	G	G	G	G	G	G	G	G	G
6B	9100178	A	x	G	G	G	G	G	G	G	G	G	G	G	G	G	G	G	G	G
6B	11287095	C	x	G	G	G	G	G	G	G	G	G	G	G	G	G	G	G	G	G
6B	11287212	T	x	C	C	C	C	C	C	C	C	C	C	C	C	C	C	C	C	C
6B	11287253	C	x	A	A	A	A	A	A	A	A	A	A	A	A	A	A	A	A	A
6B	11288062	T	x	C	C	C	C	C	C	C	C	C	C	C	C	C	C	C	C	C
6B	11288374	T	x	C	C	C	C	C	C	C	C	C	C	C	C	C	C	C	C	C
6B	11298631	T	x	C	C	C	C	C	C	C	C	C	C	C	C	C	C	C	C	C
6B	11298654	T	x	C	C	C	C	C	C	C	C	C	C	C	C	C	C	C	C	C
6B	11298757	A	x	G	G	G	G	G	G	G	G	G	G	G	G	G	G	G	G	G
6B	11298908	C	x	G	G	G	G	G	G	G	G	G	G	G	G	G	G	G	G	G
6B	11298919	T	x	C	C	C	C	C	C	C	C	C	C	C	C	C	C	C	C	C
6B	11298924	T	x	C	C	C	C	C	C	C	C	C	C	C	C	C	C	C	C	C
6B	11298938	C	x	T	T	T	T	T	T	T	T	T	T	T	T	T	T	T	T	T
6B	11299019	A	x	G	G	G	G	G	G	G	G	G	G	G	G	G	G	G	G	G
6B	11299063	C	x	A	A	A	A	A	A	A	A	A	A	A	A	A	A	A	A	A
6B	11299096	C	x	T	T	T	T	T	T	T	T	T	T	T	T	T	T	T	T	T
6B	11299128	T	x	G	G	G	G	G	G	G	G	G	G	G	G	G	G	G	G	G
6B	11299231	G	x	A	A	A	A	A	A	A	A	A	A	A	A	A	A	A	A	A
6B	11299246	T	x	C	C	C	C	C	C	C	C	C	C	C	C	C	C	C	C	C
6B	11299285	A	x	G	G	G	G	G	G	G	G	G	G	G	G	G	G	G	G	G
6B	11299304	G	x	A	A	A	A	A	A	A	A	A	A	A	A	A	A	A	A	A
6B	11299316	G	x	T	T	T	T	T	T	T	T	T	T	T	T	T	T	T	T	T
6B	11299357	G	x	A	A	A	A	A	A	A	A	A	A	A	A	A	A	A	A	A
6B	11299679	A	x	G	G	G	G	G	G	G	G	G	G	G	G	G	G	G	G	G
6B	11299728	T	x	A	A	A	A	A	A	A	A	A	A	A	A	A	A	A	A	A
6B	11299763	C	x	A	A	A	A	A	A	A	A	A	A	A	A	A	A	A	A	A
6B	11299815	G	x	N	A	A	A	A	A	A	A	A	A	A	A	A	A	A	A	A
6B	11325613	C	x	G	G	G	G	G	G	G	G	G	G	G	G	G	G	G	G	G
6B	11325712	G	x	C	C	C	C	C	C	C	C	C	C	C	C	C	C	C	C	C
6B	11537839	T	x	G	G	G	G	G	G	G	G	G	G	G	G	G	G	G	G	G
6B	11538020	G	x	T	T	T	T	T	T	T	T	T	T	T	T	T	N	T	N	T
6B	11538035	C	x	G	G	G	G	G	G	G	G	G	G	G	G	G	G	G	G	G
6B	11538065	C	x	G	G	G	G	G	G	G	G	G	G	G	G	G	G	G	G	G
6B	11538074	C	x	T	T	T	T	T	T	T	T	T	T	T	T	T	T	T	T	T
6B	11538101	T	x	C	C	C	C	C	C	C	C	C	C	C	C	C	N	C	N	C
6B	11538422	A	x	G	N	G	G	G	G	G	G	G	G	G	G	G	N	G	N	G
6B	11538539	G	x	C	C	C	C	C	C	C	C	C	C	C	C	C	C	C	C	C
6B	11538591	A	x	C	N	C	C	C	C	C	C	C	C	C	C	C	N	C	N	C
6B	11538742	G	x	A	A	A	A	A	A	A	A	A	A	A	A	A	A	A	A	A
6B	11538775	G	x	A	A	A	A	A	A	A	A	A	A	A	A	A	A	A	A	A
6B	11539108	C	x	T	T	T	T	T	T	T	T	T	T	T	T	T	T	T	T	T
6B	11539419	G	x	A	A	A	A	A	A	A	A	A	A	A	A	A	A	A	A	A
6B	11539449	C	x	T	N	T	T	T	T	T	T	T	T	T	T	T	N	T	N	T
6B	11539469	G	x	A	N	A	A	A	A	A	A	A	A	A	A	A	N	A	N	A
6B	11539477	G	x	T	N	T	T	T	T	T	T	T	T	T	T	T	N	T	N	T
6B	11539817	T	x	C	C	C	C	C	C	C	C	C	C	C	C	C	C	C	C	C
6B	11539829	T	x	C	C	C	C	C	C	C	C	C	C	C	C	C	C	C	C	C
6B	11539850	C	x	A	A	A	A	A	A	A	A	A	A	A	A	A	A	A	A	A
6B	11539859	G	x	C	C	C	C	C	C	C	C	C	C	C	C	C	C	C	C	C
6B	11540078	A	x	C	C	C	C	C	C	C	C	C	C	C	C	C	C	C	C	C
6B	11540112	G	x	C	C	C	C	C	C	C	C	C	C	C	C	C	C	C	C	C
6B	11540130	T	x	G	G	G	G	G	G	G	G	G	G	G	G	G	N	G	N	G
6B	11600663	T	x	C	C	C	C	C	C	C	C	C	C	C	C	C	C	C	C	C
6B	11600680	G	x	A	A	A	A	A	A	A	A	A	A	A	A	A	A	A	A	A
6B	11701521	A	x	T	T	T	T	T	T	T	T	T	N	T	T	T	T	T	T	T
6B	12593624	A	x	C	C	C	C	C	C	C	C	C	C	C	C	C	C	C	C	C
6B	12593728	T	x	A	A	A	A	A	A	A	A	A	A	A	A	A	A	A	A	A
6B	12659709	C	x	T	T	T	T	T	T	T	T	T	T	T	T	T	T	T	T	T
6B	12659796	C	x	A	A	A	A	A	A	A	A	A	A	A	A	A	A	A	A	A
6B	12659873	C	x	G	G	G	G	G	G	G	G	G	G	G	G	G	G	G	G	G
6B	12659891	T	x	C	C	C	C	C	C	C	C	C	C	C	C	C	C	C	C	C
6B	12659916	G	x	C	C	C	C	C	C	C	C	C	C	C	C	C	C	C	C	C
6B	12659942	C	x	G	G	G	G	G	G	G	G	G	G	G	G	G	G	G	G	G
6B	12659986	G	x	C	C	C	C	C	C	C	C	C	C	C	C	C	C	C	C	C
6B	12660149	A	x	G	G	G	G	G	G	G	G	G	G	G	G	G	G	G	G	G
6B	12660198	T	x	C	C	C	C	C	C	C	C	C	C	C	C	C	C	C	C	C
6B	12660408	C	x	G	G	G	G	G	G	G	G	G	G	G	G	G	G	G	G	G
6B	12660447	T	x	C	C	C	C	C	C	C	C	C	C	C	C	C	C	C	C	C
6B	12660551	G	x	A	A	A	A	A	A	A	A	A	A	A	A	A	A	A	A	A
6B	12660587	C	x	G	N	G	G	G	G	G	N	G	G	G	G	G	G	G	G	G
6B	12660743	T	x	C	C	C	C	C	C	C	C	C	C	C	C	C	C	C	C	C
6B	12661398	T	x	C	C	C	C	C	C	C	C	C	C	C	C	C	C	C	C	C
6B	12661910	G	x	A	A	A	A	A	A	A	A	A	A	A	A	A	A	A	A	A
6B	12662214	A	x	T	T	T	T	T	T	T	T	T	T	T	T	T	T	T	T	T
6B	12662289	G	x	A	A	A	A	A	A	A	A	A	A	A	A	A	A	A	A	A
6B	12662603	A	x	G	G	G	G	G	G	G	G	G	G	G	G	G	G	G	G	G
6B	12662657	A	x	G	G	G	G	G	G	G	G	G	G	G	G	G	G	G	G	G
6B	12662873	T	x	C	C	C	C	C	C	C	C	C	C	C	C	C	C	C	C	C
6B	12662915	T	x	C	C	C	C	C	C	C	C	C	C	C	C	C	C	C	C	C
6B	12662963	C	x	A	A	A	A	A	A	A	A	A	A	A	A	A	A	A	A	A
6B	12662984	C	x	T	T	T	T	T	T	T	T	T	T	T	T	T	T	T	T	T
6B	12662990	T	x	C	C	C	C	C	C	C	C	C	C	C	C	C	C	C	C	C
6B	12662996	C	x	A	A	A	A	A	A	A	A	A	A	A	A	A	A	A	A	A
6B	12663010	G	x	A	A	A	A	A	A	A	A	A	A	A	A	A	A	A	A	A
6B	12663032	G	x	A	A	A	A	A	A	A	A	A	A	A	A	A	A	A	A	A
6B	12663047	G	x	C	C	C	C	C	C	C	C	C	C	C	C	C	C	C	C	C
6B	12666929	C	x	G	G	G	G	G	G	G	G	G	G	G	G	G	G	G	G	G
6B	12667212	A	x	T	T	T	T	T	T	T	T	T	T	T	T	T	T	T	T	T
6B	12667230	T	x	G	G	G	G	G	G	G	G	G	G	G	G	G	G	G	G	G
6B	12667263	T	x	C	C	C	C	C	C	C	C	C	C	C	C	C	C	C	C	C
6B	12669126	A	x	G	G	G	G	G	G	G	G	G	G	G	G	G	G	G	G	G
6B	12669149	T	x	G	G	G	G	G	G	G	G	G	G	G	G	G	G	G	G	G
6B	12669297	A	x	G	G	G	G	G	G	G	G	G	G	G	G	G	G	G	G	G
6B	12669332	A	x	G	G	G	G	G	G	G	G	G	G	G	G	G	G	G	G	G
6B	12669383	T	x	G	G	G	G	G	G	G	G	G	G	G	G	G	G	G	G	G
6B	12669434	A	x	G	G	G	G	G	G	G	G	G	G	G	G	G	G	G	G	G
6B	12670386	G	x	C	C	C	C	C	C	C	C	C	C	C	C	C	C	C	C	C
6B	12670999	A	x	T	T	T	T	T	T	T	T	T	T	T	T	T	T	T	T	T
6B	12671060	A	x	C	C	C	C	C	C	C	C	C	C	C	C	C	C	C	C	C
6B	12671196	G	x	C	C	C	C	C	C	C	C	C	C	C	C	C	C	C	C	C
6B	12671248	T	x	C	C	C	C	C	C	C	C	C	C	C	C	C	C	C	C	C
6B	12671260	A	x	G	G	G	G	G	G	G	G	G	G	G	G	G	G	G	G	G
6B	12671338	T	x	A	A	A	A	A	A	A	A	A	A	A	A	A	A	A	A	A
6B	12671348	T	x	C	C	C	C	C	C	C	C	C	C	C	C	C	C	C	C	C
6B	12671353	C	x	T	T	T	T	T	T	T	T	T	T	T	T	T	T	T	T	T
6B	12671387	T	x	G	G	G	G	G	G	G	G	G	G	G	G	G	G	G	G	G
6B	12671752	T	x	C	C	C	C	C	C	C	C	C	C	C	C	C	C	C	C	C
6B	12671819	A	x	G	G	G	G	G	G	G	G	G	G	G	G	G	G	G	G	G
6B	12671849	C	x	G	G	G	G	G	G	G	G	G	G	G	G	G	G	G	G	G
6B	12671864	T	x	C	C	C	C	C	C	C	C	C	C	C	C	C	C	C	C	C
6B	12671874	G	x	A	A	A	A	A	A	A	A	A	A	A	A	A	A	A	A	A
6B	12671903	A	x	G	G	G	G	G	G	G	G	G	G	G	G	G	G	G	G	G
6B	12672264	T	x	C	C	C	C	C	C	C	C	C	C	C	C	C	C	C	C	C
6B	12672283	G	x	A	A	A	A	A	A	A	A	A	A	A	A	A	A	A	A	A
6B	12672309	C	x	T	T	T	T	T	T	T	T	T	T	T	T	T	T	T	T	T
6B	12672375	T	x	C	C	C	C	C	C	C	C	C	C	C	C	C	C	C	C	C
6B	12675028	A	x	N	G	G	G	G	G	G	G	G	G	G	N	G	G	G	N	G
6B	13810301	A	x	C	C	C	C	C	C	C	C	C	C	C	C	C	C	C	C	C
6B	13810722	C	x	T	T	T	T	T	T	T	T	T	T	T	T	T	T	T	T	T
6B	13810776	T	x	A	A	A	A	A	A	A	A	A	A	A	A	A	A	A	A	A
6B	13811348	A	x	G	G	G	G	G	G	G	G	G	G	G	G	G	G	G	G	G
6B	13933227	C	x	T	T	T	T	T	T	T	T	T	T	T	T	T	T	T	T	T
6B	13933265	G	x	C	C	C	C	C	C	C	C	C	C	C	C	C	C	C	C	C
6B	13933331	A	x	C	C	C	C	C	C	C	C	C	C	C	C	C	C	C	C	C
6B	13933389	G	x	C	C	C	C	C	C	C	C	C	C	C	C	C	C	C	C	C
6B	13933420	C	x	T	T	T	T	T	T	T	T	T	T	T	T	T	T	T	T	T
6B	13933516	A	x	G	G	G	G	G	G	G	G	G	G	G	G	G	G	G	G	G
6B	13933576	A	x	G	G	G	G	G	G	G	G	G	G	G	G	G	G	G	G	G
6B	14093423	G	x	A	A	A	A	A	A	A	A	A	A	A	A	A	A	A	A	A
6B	14093527	T	x	G	G	G	G	G	G	G	G	G	G	G	G	G	G	G	G	G
6B	14093599	C	x	G	G	G	G	G	G	G	G	G	G	G	G	G	G	G	G	G
6B	14093606	T	x	A	A	A	A	A	A	A	A	A	A	A	A	A	A	A	A	A
6B	14093618	A	x	G	G	G	G	G	G	G	G	G	G	G	G	G	G	G	G	G
6B	14093628	T	x	A	A	A	A	A	A	A	A	A	A	A	A	A	A	A	A	A
6B	14093704	T	x	C	C	C	C	C	C	C	C	C	C	C	C	C	C	C	C	C
6B	14093719	G	x	C	C	C	C	C	C	C	C	C	C	C	C	C	C	C	C	C
6B	14093788	T	x	C	C	C	C	C	C	C	C	C	C	C	C	C	C	C	C	C
6B	14093812	A	x	G	G	G	G	G	G	G	G	G	G	G	G	G	G	G	G	G
6B	14093862	A	x	G	G	G	G	G	G	G	G	G	G	G	G	G	G	G	G	G
6B	14093919	T	x	C	C	C	C	C	C	C	C	C	C	C	C	C	C	C	C	C
6B	14093972	C	x	T	T	T	T	T	T	T	T	T	T	T	T	T	T	T	T	T
6B	14093990	A	x	G	G	G	G	G	G	G	G	G	G	G	G	G	G	G	G	G
6B	14094011	A	x	C	C	C	C	C	C	C	C	C	C	C	C	C	C	C	C	C
6B	14094287	C	x	G	G	G	G	G	G	G	G	G	G	G	G	G	G	G	G	G
6B	14094373	T	x	N	G	G	G	G	G	G	G	G	G	G	N	G	G	G	N	G
6B	14094541	G	x	A	A	A	A	A	A	A	A	A	A	A	A	A	A	A	A	A
6B	14094631	C	x	A	A	A	A	A	A	A	A	A	A	A	A	A	A	A	A	A
6B	14094740	C	x	N	T	T	T	T	T	T	T	T	T	T	N	T	T	T	N	T
6B	14094765	C	x	N	T	T	T	T	T	T	T	T	T	T	N	T	T	T	N	T
6B	14094796	C	x	N	G	G	G	G	G	G	G	G	G	G	N	G	G	G	N	G
6B	14094822	G	x	C	C	C	C	C	C	C	C	C	C	C	C	C	C	C	C	C
6B	14094931	C	x	N	A	A	A	A	A	A	A	A	A	A	A	A	A	A	A	A
6B	14095015	T	x	C	C	C	C	C	C	C	C	C	C	C	C	C	C	C	C	C
6B	14095040	T	x	N	G	G	G	G	G	G	G	G	G	G	N	G	G	G	N	G
6B	14095084	C	x	G	G	G	G	G	G	G	G	G	G	G	G	G	G	G	G	G
6B	14126178	C	x	G	G	G	G	G	G	G	G	G	G	G	G	G	G	N	G	G
6B	14126184	A	x	C	C	C	C	C	C	C	C	C	C	C	C	C	C	N	C	C
6B	14126192	T	x	C	C	C	C	C	C	C	C	C	C	C	C	C	C	N	C	C
6B	14126264	G	x	C	C	C	C	C	C	C	C	C	C	C	C	C	C	N	C	C
6B	14126416	C	x	G	G	G	G	G	G	G	G	G	G	G	G	G	G	G	G	G
6B	14126567	C	x	G	G	G	G	G	G	G	G	G	G	G	G	G	G	G	G	G
6B	14126810	C	x	G	G	G	G	G	G	G	G	G	G	G	G	G	G	G	G	G
6B	14126853	C	x	A	A	A	A	A	A	A	A	A	A	A	A	A	A	N	A	A
6B	14126981	G	x	C	C	C	C	C	C	C	C	C	C	C	C	C	C	C	C	C
6B	14127092	C	x	G	G	G	G	G	G	G	G	G	G	G	G	G	G	G	G	G
6B	14127206	G	x	C	C	C	C	C	C	C	C	C	C	C	C	C	C	C	C	C
6B	14127225	T	x	A	A	A	A	A	A	A	A	A	A	A	A	A	A	A	A	A
6B	14127263	A	x	C	C	C	C	C	C	C	C	C	C	C	C	C	C	C	C	C
6B	14127305	A	x	G	G	G	G	G	G	G	G	G	G	G	G	G	G	G	G	G
6B	14127345	C	x	A	A	A	A	A	A	A	A	A	A	A	A	A	A	A	A	A
6B	14127389	A	x	C	C	C	C	C	C	C	C	C	C	C	C	C	C	C	C	C
6B	14127649	C	x	T	T	T	T	T	T	T	T	T	T	T	T	T	T	T	T	T
6B	14294188	A	x	T	N	T	T	T	T	T	T	T	T	T	T	T	T	T	T	T
6B	14522117	G	x	A	A	A	A	A	A	A	A	A	A	A	A	A	A	A	A	A
6B	14522130	A	x	C	C	C	C	C	C	C	C	C	C	C	C	C	C	C	C	C
6B	14522155	G	x	A	A	A	A	A	A	A	A	A	A	A	A	A	A	A	A	A
6B	14522257	C	x	A	A	A	A	A	A	A	A	A	A	A	A	A	A	A	A	A
6B	14522433	T	x	C	C	C	C	C	C	C	C	C	C	C	C	C	C	C	C	C
6B	14522612	T	x	A	A	A	A	A	A	A	A	A	A	A	A	A	A	A	A	A
6B	14522633	G	x	A	A	A	A	A	A	A	A	A	A	A	A	A	A	A	A	A
6B	14629085	T	x	C	C	C	C	C	C	C	C	C	C	C	C	C	C	C	C	C
6B	14629093	C	x	A	A	A	A	A	A	A	A	A	A	A	A	A	A	A	A	A
6B	14629560	G	x	C	C	C	C	C	C	C	C	N	C	C	N	C	C	C	N	C
6B	14629576	C	x	G	G	G	G	G	G	G	G	G	G	G	G	G	G	N	G	G
6B	15128456	C	x	N	A	A	A	A	A	A	A	A	A	A	A	A	A	A	A	A
6B	15128515	C	x	N	G	G	G	G	G	G	G	G	G	G	G	G	G	G	G	G
6B	15128527	T	x	N	C	C	C	C	C	C	C	C	C	C	C	C	C	C	C	C
6B	15128578	G	x	N	A	A	A	A	A	A	A	A	A	A	A	A	A	N	A	A
6B	15128710	G	x	N	C	C	C	C	C	C	C	C	C	C	C	C	C	N	C	C
6B	15128731	G	x	N	C	C	C	C	C	C	C	C	C	C	C	C	C	C	C	C
6B	15129013	G	x	N	C	C	C	C	C	C	C	C	C	C	C	C	C	C	C	C
6B	15129073	C	x	N	A	A	A	A	A	A	A	A	A	A	A	A	A	A	A	A
6B	15129190	C	x	N	G	G	G	G	G	G	G	G	G	G	G	G	G	G	G	G
6B	15129205	T	x	N	C	C	C	C	C	C	C	C	C	C	C	C	C	C	C	C
6B	15129409	C	x	N	G	G	G	G	G	G	G	G	G	G	G	G	G	G	G	G
6B	15129415	C	x	N	G	G	G	G	G	G	G	G	G	G	G	G	G	G	G	G
6B	15129480	C	x	N	T	T	T	T	T	T	T	T	T	T	T	T	T	T	T	T
6B	15129493	G	x	N	C	C	C	C	C	C	C	C	C	C	C	C	C	C	C	C
6B	15129553	G	x	N	A	A	A	A	A	A	A	A	A	A	A	A	A	A	A	A
6B	15132301	C	x	N	T	T	T	T	T	T	T	T	T	T	T	T	T	T	T	T
6B	15132322	G	x	N	A	A	A	A	A	A	A	A	A	A	A	A	A	A	A	A
6B	15132345	C	x	N	G	G	G	G	G	G	G	G	G	G	G	G	G	G	G	G
6B	15132353	C	x	N	T	T	T	T	T	T	T	T	T	T	T	T	T	T	T	T
6B	15132382	C	x	N	G	G	G	G	G	G	G	G	G	G	G	G	G	G	G	G
6B	15132394	G	x	N	C	C	C	C	C	C	C	C	C	C	C	C	C	C	C	C
6B	15132487	G	x	N	C	C	C	C	C	C	C	C	C	C	C	C	C	C	C	C
6B	15133033	T	x	N	C	C	C	C	C	C	C	C	C	C	C	C	C	C	C	C
6B	15133039	A	x	N	G	G	G	G	G	G	G	G	G	G	G	G	G	G	G	G
6B	15133183	G	x	N	C	C	C	C	C	C	C	C	C	C	C	C	C	C	C	C
6B	15133201	A	x	N	C	C	C	C	C	C	C	C	C	C	C	C	C	C	C	C
6B	15133332	A	x	N	G	G	G	G	G	G	G	G	G	G	G	G	G	G	G	G
6B	15133339	G	x	N	C	C	C	C	C	C	C	C	C	C	C	C	C	C	C	C
6B	15133495	C	x	N	G	G	G	G	G	G	G	G	G	G	G	G	G	G	G	G
6B	15133630	C	x	N	G	G	G	G	G	G	G	G	G	G	G	G	G	G	G	G
6B	15133727	G	x	N	A	A	A	A	A	A	A	A	A	A	A	A	A	A	A	A
6B	15133747	G	x	N	C	C	C	C	C	C	C	C	C	C	C	C	C	C	C	C
6B	15133861	C	x	N	T	T	T	T	T	T	T	T	T	T	T	T	T	T	T	T
6B	15134050	C	x	N	T	T	T	T	T	T	T	T	T	T	T	T	T	T	T	T
6B	15218705	G	x	C	C	C	C	C	C	C	C	N	C	C	C	C	C	N	C	C
6B	15218798	G	x	C	C	C	C	C	C	C	C	C	C	C	C	C	C	C	C	C
6B	15714505	C	x	T	T	T	T	T	T	T	T	T	T	T	T	T	T	T	T	T
6B	15741675	A	x	G	G	G	G	G	G	G	G	G	G	G	G	G	G	G	G	G
6B	15749954	C	x	T	T	T	T	T	T	T	T	T	T	T	T	T	T	T	T	T
6B	15749966	A	x	C	C	C	C	C	C	C	C	C	C	C	C	C	C	C	C	C
6B	15750085	A	x	G	G	G	G	G	G	G	G	G	G	G	G	G	G	N	G	G
6B	15750437	A	x	C	C	C	C	C	C	C	C	C	C	C	C	C	C	N	C	C
6B	15750826	C	x	G	G	G	G	G	G	G	G	G	G	G	G	G	G	G	G	G
6B	15750863	A	x	G	G	G	G	G	G	G	G	G	G	G	G	G	G	G	G	G
6B	15750895	G	x	A	A	A	A	A	A	A	A	A	A	A	A	A	A	A	A	A
6B	15750908	C	x	T	T	T	T	T	T	T	T	T	T	T	T	T	T	T	T	T
6B	15750967	C	x	G	G	G	G	G	G	G	G	G	G	G	G	G	G	G	G	G
6B	15750985	T	x	C	C	C	C	C	C	C	C	C	C	C	C	C	C	C	C	C
6B	15780664	G	x	A	A	A	A	A	A	A	A	A	A	A	A	A	A	A	A	A
6B	15780720	A	x	G	G	G	G	G	G	G	G	G	G	G	G	G	G	G	G	G
6B	15780865	G	x	A	A	A	A	A	A	A	A	A	A	A	A	A	A	N	A	A
6B	15780871	G	x	T	T	T	T	T	T	T	T	T	T	T	T	T	T	N	T	T
6B	15780899	C	x	T	T	T	T	T	T	T	T	T	T	T	T	T	T	N	T	T
6B	15781603	A	x	G	G	G	G	G	G	G	G	G	G	G	G	G	G	G	G	G
6B	15781630	G	x	C	C	C	C	C	C	C	C	C	C	C	C	C	C	N	C	C
6B	15781887	T	x	C	C	C	C	C	C	C	C	C	C	C	C	C	C	C	C	C
6B	15782556	T	x	A	A	A	A	A	A	A	A	A	A	A	A	A	A	A	A	A
6B	15782608	G	x	A	A	A	A	A	A	A	A	A	A	A	A	A	A	A	A	A
6B	15786019	G	x	A	A	A	A	A	A	A	A	A	A	A	A	A	A	A	A	A
6B	15786043	G	x	A	A	A	A	A	A	A	A	A	A	A	A	A	A	A	A	A
6B	15786103	A	x	G	G	G	G	G	G	G	G	G	G	G	G	G	G	G	G	G
6B	15786845	A	x	G	G	G	G	G	G	G	G	G	G	G	G	G	G	G	G	G
6B	15786874	T	x	G	G	G	G	G	G	G	G	G	G	G	G	G	G	G	G	G
6B	15786919	G	x	A	A	A	A	A	A	A	A	A	A	A	A	A	A	A	A	A
6B	15786926	T	x	C	C	C	C	C	C	C	C	C	C	C	C	C	C	C	C	C
6B	15786935	A	x	C	C	C	C	C	C	C	C	C	C	C	C	C	C	C	C	C
6B	15787011	C	x	T	T	T	T	T	T	T	T	T	T	T	T	T	T	T	T	T
6B	15787039	G	x	C	C	C	C	C	C	C	C	C	C	C	C	C	C	C	C	C
6B	15787105	A	x	C	C	C	C	C	C	C	C	C	C	C	C	C	C	C	C	C
6B	15787111	C	x	G	G	G	G	G	G	G	G	G	G	G	G	G	G	G	G	G
6B	15787126	G	x	A	A	A	A	A	A	A	A	A	A	A	A	A	A	A	A	A
6B	15787145	T	x	A	A	A	A	A	A	A	A	A	A	A	A	A	A	A	A	A
6B	15792140	T	x	C	C	C	C	C	C	C	C	C	C	C	C	C	C	C	C	C
6B	15793104	A	x	C	C	C	C	C	C	C	C	C	C	C	C	C	C	C	C	C
6B	15793330	C	x	G	G	G	G	G	G	G	G	G	G	G	G	G	G	G	G	G
6B	15929548	A	x	G	G	G	G	G	G	G	G	G	G	G	G	G	G	N	G	G
6B	15930049	C	x	N	T	T	T	T	T	T	T	T	N	N	T	T	T	T	T	T
6B	15932570	C	x	A	A	A	A	A	A	A	A	A	A	A	A	A	A	A	A	A
6B	16241133	C	x	T	T	T	T	T	T	T	T	T	T	T	T	T	N	N	T	T
6B	16241139	T	x	C	C	C	C	C	C	C	C	C	C	C	C	C	C	N	C	C
6B	16241192	A	x	G	G	G	G	G	G	G	G	G	G	G	G	G	G	N	G	G
6B	16241725	C	x	N	G	G	G	G	G	G	G	G	N	N	G	G	G	G	G	G
6B	16241742	A	x	G	G	G	G	G	G	G	G	G	G	G	G	G	G	G	G	G
6B	16321393	C	x	T	T	T	T	T	T	T	T	T	T	T	T	T	T	T	T	T
6B	16340004	A	x	T	T	T	T	T	T	T	T	T	T	T	T	T	T	T	T	T
6B	16433609	A	x	T	T	T	T	T	T	T	T	T	T	T	T	T	T	T	T	T
6B	16433662	A	x	T	T	T	T	T	T	T	T	T	T	T	T	T	T	T	T	T
6B	16434015	C	x	G	G	G	G	G	G	G	G	G	G	G	G	G	G	G	G	G
6B	16434176	G	x	T	T	T	T	T	T	T	T	T	T	T	T	T	T	T	T	T
6B	16608366	G	x	C	C	C	C	C	C	C	C	C	C	C	C	C	C	C	C	C
6B	16608756	A	x	G	G	G	G	G	G	G	G	G	G	G	G	G	G	G	G	G
6B	16608794	A	x	G	G	G	G	G	G	G	G	G	G	G	G	G	G	G	G	G
6B	16608823	C	x	T	T	T	T	T	T	T	T	T	T	T	T	T	T	T	T	T
6B	17227490	G	x	A	A	A	A	A	A	A	A	A	A	A	A	A	A	A	A	A
6B	17228326	T	x	C	C	C	C	C	C	C	C	C	C	C	C	C	C	C	C	C
6B	17230870	T	x	C	C	C	C	C	C	C	C	C	C	C	C	C	C	C	C	C
6B	17231303	C	x	T	T	T	T	T	T	T	T	T	T	T	T	T	T	T	T	T
6B	17377314	G	x	C	C	C	C	C	C	C	C	C	C	C	C	C	C	N	C	C
6B	17378966	G	x	T	T	T	T	T	T	T	T	T	T	T	T	T	T	T	T	T
6B	17379007	T	x	C	C	C	C	C	C	C	C	C	C	C	C	C	C	C	C	C
6B	17379023	A	x	G	G	G	G	G	G	G	G	G	G	G	G	G	G	G	G	G
6B	17414455	G	x	T	T	T	T	T	T	T	T	T	T	T	T	T	T	N	T	T
6B	17414484	G	x	C	C	C	C	C	C	C	C	C	C	C	C	C	C	N	C	C
6B	17414515	G	x	T	T	T	T	T	T	T	T	T	T	T	T	T	T	N	T	T
6B	17414572	A	x	G	G	G	G	G	G	G	G	G	G	G	G	G	G	G	G	G
6B	17414674	A	x	G	G	G	G	G	G	G	G	G	G	G	G	G	G	G	G	G
6B	17414840	C	x	G	G	G	G	G	G	G	G	G	G	G	G	G	G	G	G	G
6B	17415108	T	x	C	C	C	C	C	C	C	C	C	C	C	C	C	C	C	C	C
6B	17416798	G	x	A	A	A	A	A	A	A	A	A	A	A	A	A	A	A	A	A
6B	17919443	C	x	T	T	T	T	T	T	T	T	T	T	T	T	T	T	T	T	T
6B	17919543	G	x	C	C	C	C	C	C	C	C	C	C	C	C	C	C	C	C	C
6B	17920148	A	x	G	G	G	G	G	G	G	G	G	G	G	G	G	G	G	G	G
6B	17920212	A	x	C	C	C	C	C	C	C	C	C	C	C	C	C	C	C	C	C
6B	19125472	T	x	G	G	G	G	G	G	G	G	G	G	G	G	G	G	G	G	G
6B	19127704	A	x	G	G	G	G	G	G	G	G	G	G	G	G	G	G	G	G	G
6B	19127946	C	x	T	T	T	T	T	T	T	T	T	T	T	T	T	T	T	T	T
6B	19775681	G	x	A	N	A	A	A	A	A	A	A	A	A	A	A	A	A	A	A
6B	19775759	A	x	G	N	G	G	G	G	G	G	G	G	G	G	G	G	G	G	G
6B	19775788	G	x	A	N	A	A	A	A	A	A	A	A	A	A	A	A	A	A	A
6B	19775899	A	x	C	N	C	C	C	C	C	C	C	C	C	C	C	C	C	C	C
6B	19776303	T	x	C	N	C	C	C	C	C	C	C	C	C	C	C	C	C	C	C
6B	19776443	G	x	C	N	C	C	C	C	C	C	C	C	C	C	C	C	C	C	C
6B	19776477	T	x	C	N	C	C	C	C	C	C	C	C	C	C	C	C	C	C	C
6B	19776509	G	x	A	N	A	A	A	A	A	A	A	A	A	A	A	A	N	A	A
6B	19776611	A	x	G	N	G	G	G	G	G	G	G	N	G	G	G	G	G	N	G
6B	19776641	A	x	G	N	G	G	G	G	G	G	G	G	G	G	G	G	G	G	G
6B	19776674	A	x	G	N	G	G	G	G	G	G	G	G	G	G	G	G	G	G	G
6B	19776731	A	x	G	N	G	G	G	G	G	G	G	G	G	G	G	G	G	G	G
6B	19776746	A	x	G	N	G	G	G	G	G	G	G	G	G	G	G	G	G	G	G
6B	19776782	C	x	A	N	A	A	A	A	A	A	A	A	A	A	A	A	N	A	A
6B	19777353	A	x	G	N	G	G	G	G	G	G	G	G	G	G	G	G	G	G	G
6B	19777383	A	x	G	N	G	G	G	G	G	G	G	G	G	G	G	G	G	G	G
6B	19777389	G	x	A	N	A	A	A	A	A	A	A	A	A	A	A	A	A	A	A
6B	19777431	A	x	G	N	G	G	G	G	G	G	G	G	G	G	G	G	G	G	G
6B	19777497	T	x	C	N	C	C	C	C	C	C	C	C	C	C	C	C	C	C	C
6B	19777508	G	x	T	N	T	T	T	T	T	T	T	T	T	T	T	T	T	T	T
6B	19777514	T	x	C	N	C	C	C	C	C	C	C	C	C	C	C	C	C	C	C
6B	19777532	C	x	T	N	T	T	T	T	T	T	T	T	T	T	T	T	T	T	T
6B	19777558	A	x	C	N	C	C	C	C	C	C	C	C	C	C	C	C	C	C	C
6B	19777707	A	x	C	N	C	C	C	C	C	C	C	C	C	C	C	C	C	C	C
6B	19777841	G	x	A	N	A	A	A	A	A	A	A	A	A	A	A	A	A	A	A
6B	20010498	A	x	G	G	G	G	G	G	G	G	G	G	G	G	G	G	G	G	G
6B	20010713	C	x	G	G	G	G	G	G	G	G	G	G	G	G	G	G	G	G	G
6B	20011297	C	x	A	A	A	A	A	A	A	A	A	A	A	A	A	A	N	A	A
6B	20011317	G	x	A	A	A	A	A	A	A	A	A	A	A	A	A	A	N	A	A
6B	20011365	G	x	A	A	A	A	A	A	A	A	A	A	A	A	A	A	N	A	A
6B	20011528	C	x	T	T	T	T	T	T	T	T	T	T	T	T	T	T	T	T	T
6B	20012020	T	x	G	G	G	G	G	G	G	G	G	G	G	G	G	G	G	G	G
6B	20012584	T	x	A	A	A	A	A	A	A	A	A	A	A	A	A	A	A	A	A
6B	20012936	T	x	C	C	C	C	C	C	C	C	C	C	C	C	C	C	C	C	C
6B	20012957	G	x	N	C	C	C	C	C	C	C	C	C	C	C	C	C	C	C	C
6B	20013193	C	x	T	T	T	T	T	T	T	T	T	T	T	T	T	T	T	T	T
6B	20013209	G	x	T	T	T	T	T	T	T	T	T	T	T	T	T	T	T	T	T
6B	20013256	A	x	C	C	C	C	C	C	C	C	C	C	C	C	C	C	C	C	C
6B	20013383	C	x	T	T	T	T	T	T	T	T	T	T	T	T	T	T	T	T	T
6B	20013398	G	x	A	A	A	A	A	A	A	A	A	N	A	A	A	A	A	N	A
6B	20680240	C	x	G	G	G	G	G	G	G	G	G	G	G	G	G	G	G	G	G
6B	20681063	T	x	C	C	C	C	C	C	C	C	C	C	C	C	C	C	C	C	C
6B	20681126	T	x	G	G	G	G	G	G	G	G	G	G	G	G	G	G	G	G	G
6B	20681150	C	x	T	T	T	T	T	T	T	T	T	T	T	T	T	T	T	T	T
6B	20681183	T	x	C	C	C	C	C	C	C	C	C	C	C	C	C	C	C	C	C
6B	20681687	G	x	A	A	A	A	A	A	A	A	A	A	A	A	A	A	A	A	A
6B	20684984	G	x	A	A	A	A	A	A	A	A	A	A	A	A	A	A	A	A	A
6B	20685098	A	x	G	G	G	G	G	G	G	G	G	G	G	G	G	G	G	G	G
6B	20685323	G	x	A	A	A	A	A	A	A	A	A	A	A	A	A	A	A	A	A
6B	20685404	G	x	A	A	A	A	A	A	A	A	A	A	A	A	A	A	A	A	A
6B	20685431	C	x	T	T	T	T	T	T	T	T	T	T	T	T	T	T	T	T	T
6B	20685690	A	x	C	C	C	C	C	C	C	C	C	C	C	C	C	C	C	C	C
6B	20685815	T	x	C	C	C	C	C	C	C	C	C	C	C	C	C	C	C	C	C
6B	20686061	A	x	G	G	G	G	G	G	G	G	G	G	G	G	G	G	G	G	G
6B	20686184	A	x	G	G	G	G	G	G	G	G	G	G	G	G	G	G	G	G	G
6B	20686583	G	x	A	A	A	A	A	A	A	A	A	A	A	A	A	A	A	A	A
6B	20686622	T	x	N	C	C	C	C	C	C	C	C	C	C	C	C	C	C	N	C
6B	20686658	C	x	T	T	T	T	T	T	T	T	T	T	T	T	T	T	T	T	T
6B	20686946	A	x	G	G	G	G	G	G	G	G	G	G	G	G	G	G	G	G	G
6B	20686973	G	x	A	A	A	A	A	A	A	A	A	A	A	A	A	A	A	N	A
6B	20687039	G	x	A	A	A	A	A	A	A	A	A	A	A	A	A	A	A	A	A
6B	20687070	T	x	C	C	C	C	C	C	C	C	C	C	C	C	C	C	C	C	C
6B	20687423	T	x	C	C	C	C	C	C	C	C	C	C	C	C	C	C	C	C	C
6B	20687600	C	x	N	G	G	G	G	G	G	G	G	G	G	G	G	G	G	G	G
6B	20687624	T	x	N	C	C	C	C	C	C	C	C	C	C	C	C	C	C	C	C
6B	20687662	G	x	A	A	A	A	A	A	A	A	A	A	A	A	A	A	A	N	A
6B	20698901	G	x	A	N	A	A	A	A	A	A	A	A	A	A	A	A	N	N	A
6B	20877561	C	x	T	N	T	T	T	T	T	T	T	T	T	T	T	T	T	T	T
6B	20877898	G	x	A	N	A	A	A	A	A	A	A	A	A	A	A	A	N	A	A
6B	20878514	A	x	G	G	G	G	G	G	G	G	G	G	G	G	G	G	G	G	G
6B	20923654	C	x	T	N	T	T	N	T	T	T	T	T	T	T	T	T	N	T	T
6B	20952954	A	x	G	G	G	G	G	G	G	G	G	G	G	G	G	G	G	G	G
6B	21275652	C	x	N	A	A	A	A	A	A	A	A	N	A	A	A	A	N	A	A
6B	21275728	A	x	N	G	G	G	G	G	G	G	G	N	G	G	G	G	N	G	G
6B	21275877	C	x	N	T	T	T	T	T	T	T	T	N	T	T	T	T	N	T	T
6B	21284110	C	x	T	T	T	T	T	T	T	T	T	N	T	T	T	T	N	T	T
6B	21284192	G	x	T	T	T	T	T	T	T	T	T	N	T	T	T	T	T	T	T
6B	21284676	T	x	N	G	G	G	G	G	G	G	G	N	G	G	G	G	G	G	G
6B	21284964	T	x	C	C	C	C	C	C	C	C	C	N	C	C	C	C	C	C	C
6B	21284982	C	x	G	G	G	G	G	G	G	G	G	N	G	G	G	G	G	G	G
6B	21285088	A	x	C	C	C	C	C	C	C	C	C	N	C	C	C	C	N	C	C
6B	21285712	G	x	C	C	C	C	C	C	C	C	C	N	C	C	C	C	N	C	C
6B	21285804	G	x	C	C	C	C	C	C	C	C	C	N	C	C	C	C	C	C	C
6B	21317799	A	x	G	G	G	G	G	G	G	G	G	N	G	G	G	G	G	G	G
6B	21317843	A	x	G	G	G	G	G	G	G	G	G	N	G	G	G	G	G	G	G
6B	21317886	T	x	C	C	C	C	C	C	C	C	C	N	C	C	C	C	N	C	C
6B	21317904	A	x	C	C	C	C	C	C	C	C	C	N	C	C	C	C	N	C	C
6B	21430472	G	x	A	A	A	A	A	A	A	A	A	A	A	A	A	A	A	N	A
6B	21430634	C	x	G	G	G	G	G	G	G	G	G	G	G	G	G	G	G	N	G
6B	21430763	C	x	G	G	G	G	G	G	G	G	G	G	G	G	G	G	G	G	G
6B	21430863	G	x	A	A	A	A	A	A	A	A	A	A	A	A	A	A	A	A	A
6B	21430873	A	x	C	C	C	C	C	C	C	C	C	C	C	C	C	C	C	C	C
6B	21458839	C	x	T	T	T	T	T	T	T	T	T	T	T	T	T	T	T	T	T
6B	21458903	G	x	A	A	A	A	A	A	A	A	A	A	A	A	A	A	A	A	A
6B	21785995	T	x	C	C	C	C	C	C	C	C	C	C	C	C	C	C	C	C	C
6B	21787158	C	x	G	G	G	G	G	G	G	G	G	G	G	G	G	G	G	G	G
6B	21787293	C	x	T	T	T	T	T	T	T	T	T	T	T	T	T	T	T	T	T
6B	21787314	C	x	G	G	G	G	G	G	G	G	G	G	G	G	G	G	G	G	G
6B	21787340	A	x	G	G	G	G	G	G	G	G	G	G	G	G	G	G	G	G	G
6B	21787485	A	x	T	T	T	T	T	T	T	T	T	T	T	T	T	T	T	T	T
6B	21787566	G	x	C	C	C	C	C	C	C	C	C	C	C	C	C	C	C	C	C
6B	21787587	A	x	G	G	G	G	G	G	G	G	G	G	G	G	G	G	G	G	G
6B	21787656	G	x	A	A	A	A	A	A	A	A	A	A	A	A	A	A	A	A	A
6B	21787665	G	x	T	T	T	T	T	T	T	T	T	T	T	T	T	T	T	T	T
6B	21787677	G	x	T	T	T	T	T	T	T	T	T	T	T	T	T	T	T	T	T
6B	21787752	G	x	A	A	A	A	A	A	A	A	A	A	A	A	A	A	A	A	A
6B	21787758	G	x	A	A	A	A	A	A	A	A	A	A	A	A	A	A	A	A	A
6B	21787776	T	x	G	G	G	G	G	G	G	G	G	G	G	G	G	G	G	G	G
6B	21787785	G	x	A	A	A	A	A	A	A	A	A	A	A	A	A	A	A	A	A
6B	21787790	G	x	A	A	A	A	A	A	A	A	A	A	A	A	A	A	A	A	A
6B	21787804	T	x	A	A	A	A	A	A	A	A	A	A	A	A	A	A	A	A	A
6B	21787833	A	x	C	C	C	C	C	C	C	C	C	C	C	C	C	C	C	C	C
6B	21787872	C	x	G	G	G	G	G	G	G	G	G	G	G	G	G	G	G	G	G
6B	21787878	C	x	T	T	T	T	T	T	T	T	T	T	T	T	T	T	T	T	T
6B	21787896	A	x	C	C	C	C	C	C	C	C	C	C	C	C	C	C	C	C	C
6B	21787965	T	x	C	C	C	C	C	C	C	C	C	C	C	C	C	C	C	C	C
6B	21873069	T	x	G	G	G	G	G	G	G	G	G	G	G	G	G	G	G	G	G
6B	21873104	C	x	G	G	G	G	G	G	G	G	G	G	G	G	G	G	G	G	G
6B	21873111	A	x	G	G	G	G	G	G	G	G	G	G	G	G	G	G	G	G	G
6B	22104253	A	x	G	G	G	G	G	G	G	G	G	G	G	G	G	G	G	G	G
6B	22104342	A	x	C	C	C	C	C	C	C	C	C	C	C	C	C	C	N	C	C
6B	22104361	G	x	A	A	A	A	A	A	A	A	A	A	A	A	A	A	N	A	A
6B	22104388	T	x	G	G	G	G	G	G	G	G	G	G	G	G	G	G	N	G	G
6B	22104452	A	x	C	C	C	C	C	C	C	C	C	C	C	C	C	C	C	C	C
6B	22104491	T	x	A	A	A	A	A	A	A	A	A	A	A	A	A	A	A	A	A
6B	22104499	T	x	A	A	A	A	A	A	A	A	A	A	A	A	A	A	A	A	A
6B	22104604	T	x	C	C	C	C	C	C	C	C	C	C	C	C	C	C	N	C	C
6B	22553427	G	x	C	C	C	C	C	N	C	C	C	C	C	C	C	C	N	C	C
6B	22553499	C	x	T	T	T	T	T	N	T	T	T	T	T	T	T	T	T	T	T
6B	22556025	G	x	C	C	C	C	C	N	C	C	C	C	C	C	C	C	C	C	C
6B	22556154	A	x	C	C	C	C	C	N	C	C	C	C	C	C	C	C	C	C	C
6B	22556193	A	x	G	G	G	G	G	N	G	G	G	G	G	G	G	G	G	G	G
6B	22556206	A	x	T	T	T	T	T	N	T	T	T	T	T	T	T	T	T	T	T
6B	22557986	A	x	G	G	G	G	G	N	G	G	G	G	G	G	G	G	G	G	G
6B	22558042	G	x	A	A	A	A	A	N	A	A	A	A	A	A	A	A	A	A	A
6B	22887937	A	x	C	C	C	C	C	C	C	C	C	C	C	C	C	C	C	C	C
6B	22887993	T	x	C	C	C	C	C	C	C	C	C	C	C	C	C	C	N	C	C
6B	22888060	A	x	G	G	G	G	G	G	G	G	G	G	G	G	G	G	G	G	G
6B	22888131	G	x	A	A	A	A	A	A	A	A	A	A	A	A	A	A	N	A	A
6B	23658659	C	x	G	G	G	G	G	G	G	G	G	G	G	G	G	G	G	G	G
6B	24923899	C	x	A	A	A	A	A	A	A	A	A	A	A	A	A	A	A	A	A
6B	24924387	G	x	C	C	C	C	C	C	C	C	C	C	C	C	C	C	C	C	C
6B	24928611	C	x	T	T	T	T	T	T	T	T	T	T	T	T	T	T	T	T	T
6B	24928698	C	x	G	G	G	G	G	G	G	G	G	G	G	G	G	G	G	G	G
6B	24928857	T	x	C	C	C	C	C	C	C	C	C	C	C	C	C	C	C	C	C
6B	24930726	C	x	T	T	T	T	T	T	T	T	T	T	T	T	T	T	T	T	T
6B	24930894	C	x	T	T	T	T	T	T	T	T	T	T	T	T	T	T	T	T	T
6B	24934865	G	x	A	A	A	A	A	A	A	A	A	A	A	A	A	A	A	A	A
6B	24935015	G	x	A	A	A	A	A	A	A	A	A	A	A	A	A	A	A	A	A
6B	24935026	T	x	C	C	C	C	C	C	C	C	C	C	C	C	C	C	C	C	C
6B	24935477	C	x	T	T	T	T	T	T	T	T	T	T	T	T	T	T	T	T	T
6B	25078005	T	x	C	C	C	C	C	C	C	C	C	C	C	C	C	C	C	C	C
6B	25078121	G	x	A	A	A	A	A	A	A	A	A	A	A	A	A	A	A	A	A
6B	25078138	A	x	C	C	C	C	C	C	C	C	C	C	C	C	C	C	C	C	C
6B	25078236	G	x	A	A	A	A	A	A	A	A	A	A	A	A	A	A	A	A	A
6B	25078764	A	x	T	T	T	T	T	T	T	T	T	T	T	T	T	T	T	T	T
6B	25083216	G	x	A	A	A	A	A	A	A	A	A	A	A	A	A	A	A	A	A
6B	25083248	G	x	A	A	A	A	A	A	A	A	A	A	A	A	A	A	A	A	A
6B	25084844	G	x	T	T	T	T	T	T	T	T	T	T	T	T	T	T	T	T	T
6B	25089700	C	x	T	T	T	T	T	T	T	T	T	T	T	T	T	T	T	T	T
6B	25089746	T	x	C	C	C	C	C	C	C	C	C	C	C	C	C	C	C	C	C
6B	25089847	T	x	G	G	G	G	G	G	G	G	G	G	G	G	G	G	G	G	G
6B	25091427	T	x	C	C	C	C	C	C	C	C	C	C	C	C	C	C	C	C	C
6B	25091633	T	x	G	G	G	G	G	G	G	G	G	G	G	G	G	G	G	G	G
6B	25091662	C	x	T	T	T	T	T	T	T	T	T	T	T	T	T	T	T	T	T
6B	25093405	G	x	A	A	A	A	A	A	A	A	A	A	A	A	A	A	A	A	A
6B	25093452	A	x	G	G	G	G	G	G	G	G	G	G	G	G	G	G	G	G	G
6B	25093461	T	x	C	C	C	C	C	C	C	C	C	C	C	C	C	C	C	C	C
6B	25245120	T	x	C	C	C	N	C	C	C	C	C	C	C	C	C	C	C	C	C
6B	25245173	C	x	T	T	T	N	T	T	T	T	T	T	T	T	T	T	T	T	T
6B	25248655	C	x	G	G	G	N	G	G	G	G	G	G	G	G	G	G	G	G	G
6B	25248664	G	x	T	T	T	N	T	T	T	T	T	T	T	T	T	T	T	T	T
6B	25249147	T	x	G	G	G	N	G	G	G	G	G	G	G	G	G	G	G	G	G
6B	25249174	A	x	G	G	G	N	G	G	G	G	G	G	G	G	G	G	G	G	G
6B	25249182	A	x	G	G	G	N	G	G	G	G	G	G	G	G	G	G	G	G	G
6B	25249195	T	x	A	A	A	N	A	A	A	A	A	A	A	A	A	A	A	A	A
6B	25254460	T	x	A	A	A	N	A	A	A	A	A	A	A	A	A	A	A	A	A
6B	25254472	C	x	T	T	T	N	T	T	T	T	T	T	T	T	T	T	T	T	T
6B	25254958	A	x	T	T	T	N	T	T	T	T	T	T	T	T	T	T	T	T	T
6B	25254985	A	x	G	G	G	N	G	G	G	G	G	G	G	G	G	G	G	G	G
6B	25255036	G	x	T	T	T	N	T	T	T	T	T	T	T	T	T	T	T	T	T
6B	25255114	G	x	A	A	A	N	A	A	A	A	A	A	A	A	A	A	A	A	A
6B	25255197	A	x	G	G	G	N	G	G	G	G	G	G	G	G	G	G	G	G	G
6B	25255210	T	x	A	A	A	N	A	A	A	A	A	A	A	A	A	A	A	A	A
6B	25255353	T	x	G	G	G	N	G	G	G	G	G	G	G	G	G	G	G	G	G
6B	25255365	C	x	T	T	T	N	T	T	T	T	T	T	T	T	T	T	T	T	T
6B	25255379	A	x	G	G	G	N	G	G	G	G	G	G	G	G	G	G	G	G	G
6B	25255404	C	x	T	T	T	N	T	T	T	T	T	T	T	T	T	T	T	T	T
6B	25255414	A	x	C	C	C	N	C	C	C	C	C	C	C	C	C	C	C	C	C
6B	25255437	T	x	C	C	C	N	C	C	C	C	C	C	C	C	C	C	C	C	C
6B	25256223	G	x	T	T	T	N	T	T	T	T	T	T	T	T	T	T	T	T	T
6B	25256293	A	x	G	G	G	N	G	G	G	G	G	G	G	G	G	G	N	G	G
6B	25256470	A	x	G	G	G	N	G	G	G	G	G	G	G	G	G	G	G	G	G
6B	25256550	C	x	T	T	T	N	T	T	T	T	T	T	T	T	T	T	N	T	T
6B	25256558	A	x	C	C	C	N	C	C	C	C	C	C	C	C	C	C	C	C	C
6B	25257183	C	x	T	T	T	N	T	T	T	T	T	T	T	T	T	T	T	T	T
6B	25257213	T	x	C	C	C	N	C	C	C	C	C	C	C	C	C	C	C	C	C
6B	25257285	G	x	C	C	C	N	C	C	C	C	C	C	C	C	C	C	C	C	C
6B	25257332	T	x	A	A	A	N	A	A	A	A	A	A	A	A	A	A	A	A	A
6B	25555531	C	x	T	T	T	T	T	T	T	T	T	T	T	T	T	T	T	T	T
6B	25555736	A	x	G	G	G	G	G	G	G	G	G	G	G	G	G	G	G	G	G
6B	25555757	C	x	T	T	T	T	T	T	T	T	T	T	T	T	T	T	T	T	T
6B	25596595	A	x	G	G	G	G	G	G	G	G	G	G	G	G	G	G	G	N	G
6B	25911793	G	x	A	A	A	A	A	A	A	A	A	A	A	A	A	A	A	A	A
6B	25913184	G	x	T	T	T	T	T	T	T	T	T	T	T	T	T	T	T	T	T
6B	25913255	C	x	G	G	G	G	G	G	G	G	G	G	G	G	G	G	G	G	G
6B	25913699	G	x	A	A	A	A	A	A	A	A	A	A	A	A	A	A	A	A	A
6B	25914015	T	x	C	C	C	C	C	C	C	C	C	C	C	C	C	C	C	C	C
6B	25914149	G	x	A	A	A	A	A	A	A	A	A	A	A	A	A	A	A	A	A
6B	25914406	C	x	A	A	A	A	A	A	A	A	A	A	A	A	A	A	N	A	A
6B	25914565	A	x	C	C	C	C	C	C	C	C	C	C	C	C	C	C	C	C	C
6B	25914852	C	x	T	T	T	T	T	T	T	T	T	T	T	T	T	T	T	T	T
6B	25915090	C	x	T	T	T	T	T	T	T	T	T	T	T	T	T	T	T	T	T
6B	25940047	T	x	N	C	C	C	C	C	C	C	C	C	C	N	C	C	C	C	C
6B	25940069	C	x	N	G	G	G	G	G	G	G	G	G	G	N	G	G	G	N	G
6B	25940092	C	x	N	T	T	T	T	T	T	T	T	T	T	N	T	T	T	N	T
6B	25940103	G	x	N	A	A	A	A	A	A	A	A	A	A	N	A	A	A	N	A
6B	25940114	T	x	N	C	C	C	C	C	C	C	C	C	C	N	C	C	C	N	C
6B	27328841	T	x	C	C	C	C	C	C	C	C	C	C	C	C	C	C	C	C	C
6B	27328882	C	x	A	A	A	A	A	A	A	A	A	A	A	A	A	A	A	A	A
6B	27328946	T	x	G	G	G	G	G	G	G	G	G	G	G	G	G	G	G	G	G
6B	27328991	T	x	C	C	C	C	C	C	C	C	C	C	C	C	C	C	C	C	C
6B	27328998	A	x	G	G	G	G	G	G	G	G	G	G	G	G	G	G	G	G	G
6B	27329042	A	x	G	G	G	G	G	G	G	G	G	G	G	G	G	G	G	G	G
6B	27329056	C	x	A	A	A	A	A	A	A	A	A	A	A	A	A	A	A	A	A
6B	27329076	G	x	C	C	C	C	C	C	C	C	C	C	C	C	C	C	C	C	C
6B	27329151	A	x	G	G	G	G	G	G	G	G	G	G	G	G	G	G	G	G	G
6B	27329412	T	x	C	C	C	C	C	C	C	C	C	C	C	C	C	C	C	C	C
6B	27329863	A	x	G	G	G	G	G	G	G	G	G	G	G	G	G	G	G	G	G
6B	27329869	G	x	C	C	C	C	C	C	C	C	C	C	C	C	C	C	C	C	C
6B	27329884	A	x	C	C	C	C	C	C	C	C	C	C	C	C	C	C	C	C	C
6B	27331420	T	x	A	A	A	A	A	A	A	A	A	A	A	A	A	A	A	A	A
6B	27331592	C	x	T	T	T	T	T	T	T	T	T	T	T	T	T	T	T	T	T
6B	27332193	T	x	C	C	C	C	C	C	C	C	C	C	C	C	C	C	C	C	C
6B	27333003	G	x	C	C	C	C	C	C	C	C	C	C	C	C	C	C	C	C	C
6B	27333062	T	x	C	C	C	C	C	C	C	C	C	C	C	C	C	C	C	C	C
6B	27333107	T	x	C	C	C	C	C	C	C	C	C	C	C	C	C	C	C	C	C
6B	27333271	C	x	T	T	T	T	T	T	T	T	T	T	T	T	T	T	T	T	T
6B	27333685	T	x	C	C	C	C	C	C	C	C	C	C	C	C	C	C	C	C	C
6B	27333734	T	x	G	G	G	G	G	G	G	G	G	G	G	G	G	G	G	G	G
6B	27333954	A	x	G	G	G	G	G	G	G	G	G	G	G	G	G	G	G	G	G
6B	27334405	C	x	T	T	T	T	T	T	T	T	T	T	T	T	T	T	T	T	T
6B	27335774	T	x	G	G	G	G	G	G	G	G	G	G	G	G	G	G	G	G	G
6B	27335813	A	x	G	G	G	G	G	G	G	G	G	G	G	G	G	G	G	G	G
6B	27335903	T	x	G	G	G	G	G	G	G	G	G	G	G	G	G	G	G	G	G
6B	27335915	T	x	C	C	C	C	C	C	C	C	C	C	C	C	C	C	C	C	C
6B	27335961	C	x	G	G	G	G	G	G	G	G	G	G	G	G	G	G	G	G	G
6B	27335989	G	x	T	T	T	T	T	T	T	T	T	T	T	T	T	T	T	T	T
6B	27336004	T	x	C	C	C	C	C	C	C	C	C	C	C	C	C	C	C	C	C
6B	27903306	A	x	G	G	G	G	G	G	G	G	G	G	G	G	G	G	G	G	G
6B	27903509	G	x	N	C	C	C	C	C	C	C	C	C	C	C	C	C	C	C	C
6B	27903666	G	x	N	C	C	C	C	C	C	C	C	C	C	C	C	C	C	C	C
6B	27903684	C	x	G	G	G	G	G	G	G	G	G	G	G	G	G	G	G	G	G
6B	27903756	A	x	G	G	G	G	G	G	G	G	G	G	G	G	G	G	G	G	G
6B	27903777	C	x	G	G	G	G	G	G	G	G	G	G	G	G	G	G	G	G	G
6B	27903835	C	x	N	T	T	T	T	T	T	T	T	T	T	T	T	T	T	T	T
6B	27903855	C	x	G	G	G	G	G	G	G	G	G	G	G	G	G	G	G	G	G
6B	27946342	G	x	N	A	A	A	A	A	A	A	A	A	A	A	A	A	A	A	A
6B	27946597	G	x	C	C	C	C	C	C	C	C	C	C	C	C	C	C	C	C	C
6B	27946647	C	x	T	T	T	T	T	T	T	T	T	T	T	T	T	T	T	T	T
6B	28064169	T	x	C	C	C	C	C	C	C	C	C	C	C	C	C	C	C	C	C
6B	28064264	G	x	C	C	C	C	C	C	C	C	C	C	C	C	C	C	C	C	C
6B	28064271	C	x	T	T	T	T	T	T	T	T	T	T	T	T	T	T	T	T	T
6B	28064276	C	x	T	T	T	T	T	T	T	T	T	T	T	T	T	T	T	T	T
6B	28064287	C	x	G	G	G	G	G	G	G	G	G	G	G	G	G	G	G	G	G
6B	28151989	C	x	A	A	A	A	A	A	A	A	A	A	A	A	A	A	A	A	A
6B	28152046	C	x	T	T	T	T	T	T	T	T	T	T	T	T	T	T	T	T	T
6B	28152150	A	x	G	G	G	G	G	G	G	G	G	G	G	G	G	G	G	G	G
6B	28152241	G	x	A	A	A	A	A	A	A	A	A	A	A	A	A	A	A	A	A
6B	28161324	A	x	T	T	T	T	T	T	T	T	T	T	T	T	T	T	T	T	T
6B	28161890	C	x	T	T	T	T	T	T	T	T	T	T	T	T	T	T	T	T	T
6B	28161947	C	x	T	T	T	T	T	T	T	T	T	T	T	T	T	T	T	T	T
6B	28162112	T	x	C	N	C	C	C	C	C	C	C	C	C	C	C	C	C	C	C
6B	28162247	G	x	C	C	C	C	C	C	C	C	C	C	C	C	C	C	C	C	C
6B	28162418	G	x	A	A	A	A	A	A	A	A	A	A	A	A	A	A	A	A	A
6B	28162439	A	x	G	G	G	G	G	G	G	G	G	G	G	G	G	G	G	G	G
6B	28163119	G	x	A	A	A	A	A	A	A	A	A	A	A	A	A	A	N	A	A
6B	28163129	G	x	T	T	T	T	T	T	T	T	T	T	T	T	T	T	N	T	T
6B	28163217	A	x	G	G	G	G	G	G	G	G	G	G	G	G	G	G	G	G	G
6B	28163285	C	x	T	T	T	T	T	T	T	T	T	T	T	T	T	T	T	T	T
6B	28163375	C	x	G	G	G	G	G	G	G	G	G	G	G	G	G	G	G	G	G
6B	28472225	C	x	T	T	T	T	T	T	T	T	T	T	T	T	T	T	T	T	T
6B	28472266	T	x	C	C	C	C	C	C	C	C	C	C	C	C	C	C	C	C	C
6B	28472275	C	x	T	T	T	T	T	T	T	T	T	T	T	T	T	T	T	T	T
6B	28472307	G	x	A	A	A	A	A	A	A	A	A	A	A	A	A	A	A	A	A
6B	28926455	C	x	G	G	G	G	G	G	G	G	G	G	G	G	G	G	G	G	G
6B	28926500	T	x	C	C	C	C	C	C	C	C	C	C	C	C	C	C	C	C	C
6B	29060615	A	x	G	G	G	G	G	G	G	G	G	G	G	G	G	G	G	G	G
6B	29067783	A	x	T	T	T	T	T	T	T	T	T	T	T	T	T	T	T	T	T
6B	29067812	A	x	C	C	C	C	C	C	C	C	C	C	C	C	C	C	C	C	C
6B	29849222	A	x	N	T	T	T	T	T	T	T	T	T	T	T	T	N	T	T	T
6B	29849827	G	x	A	A	A	A	A	A	A	A	A	A	A	A	A	N	A	A	A
6B	29849936	C	x	T	T	T	T	T	T	T	T	T	T	T	T	T	N	T	T	T
6B	30035802	A	x	G	G	G	G	G	G	G	G	G	G	G	G	G	G	G	G	G
6B	30035846	A	x	G	G	G	G	G	G	G	G	G	G	G	G	G	G	G	G	G
6B	30036192	G	x	A	A	A	A	A	A	A	A	A	A	A	A	A	A	A	A	A
6B	30036390	G	x	A	A	A	A	A	A	A	A	A	A	A	A	A	A	A	A	A
6B	30036800	G	x	A	A	A	A	A	A	A	A	A	A	A	A	A	A	A	A	A
6B	30037110	C	x	T	T	T	T	T	T	T	T	T	T	T	T	T	T	T	T	T
6B	30148224	C	x	T	T	T	T	T	T	T	T	T	T	T	T	T	T	T	T	T
6B	30148233	C	x	T	T	T	T	T	T	T	T	T	T	T	T	T	T	T	T	T
6B	30148499	A	x	G	G	G	G	G	G	G	G	G	G	G	G	G	G	G	G	G
6B	30148508	A	x	G	G	G	G	G	G	G	G	G	G	G	G	G	G	G	G	G
6B	30150183	A	x	N	G	G	G	G	G	G	G	G	G	G	G	G	G	G	G	G
6B	30150189	G	x	N	A	A	A	A	A	A	A	A	A	A	A	A	A	A	A	A
6B	30150583	C	x	T	T	T	T	T	T	T	T	T	T	T	T	T	T	T	T	T
6B	30150935	G	x	N	A	A	A	A	A	A	A	A	A	A	A	A	A	A	A	A
6B	30150962	G	x	N	C	C	C	C	C	C	C	C	C	C	C	C	C	C	C	C
6B	30295224	A	x	G	N	G	G	G	G	G	G	G	G	G	G	G	G	G	G	G
6B	30295406	C	x	G	N	G	G	G	G	G	G	G	G	G	G	G	G	G	G	G
6B	30967076	G	x	C	C	C	C	C	C	C	C	C	C	C	C	C	C	C	C	C
6B	30967103	A	x	G	G	G	G	G	G	G	G	G	G	G	G	G	G	G	G	G
6B	30967121	T	x	C	C	C	C	C	C	C	C	C	C	C	C	C	C	C	C	C
6B	30967142	G	x	C	C	C	C	C	C	C	C	C	C	C	C	C	C	C	C	C
6B	30967148	T	x	C	C	C	C	C	C	C	C	C	C	C	C	C	C	C	C	C
6B	30967201	C	x	T	T	T	T	T	T	T	T	T	T	T	T	T	T	T	T	T
6B	30967265	A	x	G	G	G	G	G	G	G	G	G	G	G	G	G	G	G	G	G
6B	30967271	G	x	C	C	C	C	C	C	C	C	C	C	C	C	C	C	C	C	C
6B	30967286	T	x	C	C	C	C	C	C	C	C	C	C	C	C	C	C	C	C	C
6B	30967296	T	x	G	G	G	G	G	G	G	G	G	G	G	G	G	G	G	G	G
6B	30967303	G	x	A	A	A	A	A	A	A	A	A	A	A	A	A	A	A	A	A
6B	30967308	A	x	G	G	G	G	G	G	G	G	G	G	G	G	G	G	G	G	G
6B	30967340	T	x	C	C	C	C	C	C	C	C	C	C	C	C	C	C	C	C	C
6B	30967352	G	x	C	C	C	C	C	C	C	C	C	C	C	C	C	C	C	C	C
6B	30967406	T	x	C	C	C	C	C	C	C	C	C	C	C	C	C	C	C	C	C
6B	30967413	C	x	T	T	T	T	T	T	T	T	T	T	T	T	T	T	T	T	T
6B	30967814	C	x	G	G	G	G	G	G	G	G	G	G	G	G	G	G	G	G	G
6B	30967846	C	x	G	G	G	G	G	G	G	G	G	G	G	G	G	G	G	G	G
6B	30967874	A	x	G	G	G	G	G	G	G	G	G	G	G	G	G	G	G	G	G
6B	30967953	T	x	C	C	C	C	C	C	C	C	C	C	C	C	C	C	C	C	C
6B	30967966	T	x	C	C	C	C	C	C	C	C	C	C	C	C	C	C	C	C	C
6B	30967983	C	x	T	T	T	T	T	T	T	T	T	T	T	T	T	T	T	T	T
6B	30968002	G	x	A	A	A	A	A	A	A	A	A	A	A	A	A	A	A	A	A
6B	30968017	G	x	C	C	C	C	C	C	C	C	C	C	C	C	C	C	C	C	C
6B	30968036	A	x	C	C	C	C	C	C	C	C	C	C	C	C	C	C	C	C	C
6B	31577754	G	x	T	T	T	T	T	T	T	T	T	T	T	T	T	T	T	T	T
6B	31577848	G	x	C	C	C	C	C	C	C	C	C	C	C	C	C	C	C	C	C
6B	31577875	G	x	C	C	C	C	C	C	C	C	C	C	C	C	C	C	C	C	C
6B	31577950	C	x	G	G	G	G	G	G	G	G	G	G	G	G	G	G	G	G	G
6B	31577984	A	x	C	C	C	C	C	C	C	C	C	C	C	C	C	C	C	C	C
6B	31578016	G	x	C	C	C	C	C	C	C	C	C	C	C	C	C	C	C	C	C
6B	31578028	C	x	T	T	T	T	T	T	T	T	T	T	T	T	T	T	T	T	T
6B	31578075	G	x	C	C	C	C	C	C	C	C	C	C	C	C	C	C	C	C	C
6B	31578086	C	x	G	G	G	G	G	G	G	G	G	G	G	G	G	G	G	G	G
6B	31578184	A	x	G	G	G	G	G	G	G	G	G	G	G	G	G	G	G	G	G
6B	31691147	C	x	T	T	T	T	T	T	T	T	T	T	T	T	T	T	T	T	T
6B	32324013	G	x	A	A	A	A	A	A	A	A	A	A	A	A	A	A	A	A	A
6B	32324022	T	x	C	C	C	C	C	C	C	C	C	C	C	C	C	C	C	C	C
6B	32324052	C	x	T	T	T	T	T	T	T	T	T	T	T	T	T	T	T	T	T
6B	32324064	C	x	G	G	G	G	G	G	G	G	G	G	G	G	G	G	G	G	G
6B	32324136	A	x	G	G	G	G	G	G	G	G	G	G	G	G	G	G	G	G	G
6B	32324160	A	x	C	C	C	C	C	C	C	C	C	C	C	C	C	C	C	C	C
6B	32324216	C	x	G	G	G	G	G	G	G	G	G	G	G	G	G	G	G	G	G
6B	32324237	T	x	C	C	C	C	C	C	C	C	C	C	C	C	C	C	C	C	C
6B	32324771	G	x	T	T	T	T	T	T	T	T	T	T	T	T	T	T	T	T	T
6B	32324849	G	x	C	C	C	C	C	C	C	C	C	C	C	C	C	C	C	C	C
6B	32324888	C	x	G	G	G	G	G	G	G	G	G	G	G	G	G	G	G	G	G
6B	32324979	T	x	G	G	G	G	G	G	G	G	G	G	G	G	G	G	G	G	G
6B	32325031	A	x	T	T	T	T	T	T	T	T	T	T	T	T	T	T	T	T	T
6B	32325050	C	x	T	T	T	T	T	T	T	T	T	T	T	T	T	T	T	T	T
6B	32325076	T	x	C	C	C	C	C	C	C	C	C	C	C	C	C	C	C	C	C
6B	32325100	T	x	C	C	C	C	C	C	C	C	C	C	C	C	C	C	C	C	C
6B	32325124	C	x	T	T	T	T	T	T	T	T	T	T	T	T	T	T	T	T	T
6B	32325139	T	x	G	G	G	G	G	G	G	G	G	G	G	G	G	G	G	G	G
6B	32329711	A	x	G	G	G	G	G	G	G	G	G	G	G	G	G	G	N	G	G
6B	32329738	A	x	G	G	G	G	G	G	G	G	G	G	G	G	G	G	N	G	G
6B	32329756	G	x	T	T	T	T	T	T	T	T	T	T	T	T	T	T	N	T	T
6B	32329771	T	x	C	C	C	C	C	C	C	C	C	C	C	C	C	C	C	C	C
6B	32329844	C	x	T	T	T	T	T	T	T	T	T	T	T	T	T	T	T	T	T
6B	32329943	A	x	G	G	G	G	G	G	G	G	G	G	G	G	G	G	N	G	G
6B	32330089	C	x	T	T	T	T	T	T	T	T	T	T	T	T	T	T	T	T	T
6B	32330095	C	x	A	A	A	A	A	A	A	A	A	A	A	A	A	A	A	A	A
6B	32330243	C	x	T	T	T	T	T	T	T	T	T	T	T	T	T	T	T	T	T
6B	32330253	A	x	G	G	G	G	G	G	G	G	G	G	G	G	G	G	G	G	G
6B	32330360	C	x	T	T	T	T	T	T	T	T	T	T	T	T	T	T	T	T	T
6B	32330527	C	x	T	T	T	T	T	T	T	T	T	T	T	T	T	T	T	T	T
6B	33737202	A	x	T	T	T	T	N	T	T	T	T	T	T	T	T	T	T	T	T
6B	33737785	A	x	G	G	G	G	N	N	G	G	G	G	G	G	G	G	G	G	G
6B	33737815	A	x	G	N	G	G	N	G	G	G	G	G	G	G	G	G	G	G	G
6B	34219875	C	x	G	G	G	G	G	G	G	G	G	G	G	G	G	G	G	G	G
6B	34219926	G	x	C	C	C	C	C	C	C	C	C	C	C	C	C	C	C	C	C
6B	34220088	G	x	C	C	C	C	C	C	C	C	C	C	C	C	C	C	C	C	C
6B	34220280	G	x	C	C	C	C	C	C	C	C	C	C	C	C	C	C	C	C	C
6B	36137642	G	x	A	A	A	A	A	A	A	A	A	A	A	N	A	A	A	A	A
6B	36137660	T	x	G	G	G	G	G	G	G	G	G	G	G	N	G	G	G	G	G
6B	36137686	A	x	T	T	T	T	T	T	T	T	T	T	T	N	T	T	T	T	T
6B	36137758	C	x	G	G	G	G	G	G	G	G	G	G	G	N	G	G	G	G	G
6B	36137906	A	x	T	T	T	T	T	T	T	T	T	T	T	N	T	T	T	T	T
6B	36137929	A	x	C	C	C	C	C	C	C	C	C	C	C	N	C	C	C	C	C
6B	36138325	T	x	G	G	G	G	G	G	G	G	G	G	G	N	G	G	G	G	G
6B	36142729	A	x	G	G	G	G	G	G	G	G	G	G	G	N	G	G	G	G	G
6B	36142753	C	x	T	T	T	T	T	T	T	T	T	T	T	N	T	T	T	T	T
6B	36206247	G	x	C	C	C	C	C	C	C	C	C	C	C	N	C	C	C	C	C
6B	36206333	G	x	A	A	A	A	A	A	A	A	A	A	A	A	A	A	A	A	A
6B	36206469	A	x	G	G	G	G	G	G	G	G	G	G	G	N	G	G	G	G	G
6B	36206478	G	x	A	A	A	A	A	A	A	A	A	A	A	N	A	A	A	A	A
6B	36206484	A	x	G	G	G	G	G	G	G	G	G	G	G	G	G	G	G	G	G
6B	36206490	T	x	C	C	C	C	C	C	C	C	C	C	C	C	C	C	C	C	C
6B	36206541	C	x	T	T	T	T	T	T	T	T	T	T	T	T	T	T	T	T	T
6B	36206595	A	x	T	T	T	T	T	T	T	T	T	T	T	T	T	T	T	T	T
6B	36206649	T	x	G	G	G	G	G	G	G	G	G	G	G	G	G	G	G	G	G
6B	36206691	T	x	C	C	C	C	C	C	C	C	C	C	C	C	C	C	C	C	C
6B	36206712	T	x	C	C	C	C	C	C	C	C	C	C	C	C	C	C	C	C	C
6B	36206754	T	x	G	G	G	G	G	G	G	G	G	G	G	G	G	G	G	G	G
6B	36206767	C	x	G	G	G	G	G	G	G	G	G	G	G	G	G	G	G	G	G
6B	36206772	T	x	C	C	C	C	C	C	C	C	C	C	C	C	C	C	C	C	C
6B	36206787	G	x	A	A	A	A	A	A	A	A	A	A	A	A	A	A	A	A	A
6B	36207306	A	x	G	G	G	G	G	G	G	G	G	G	G	G	G	G	G	G	G
6B	36207371	A	x	G	G	G	G	G	G	G	G	G	G	G	G	G	G	G	G	G
6B	36207595	A	x	G	G	G	G	G	G	G	G	G	G	G	G	G	G	G	G	G
6B	36207928	A	x	G	G	G	G	G	G	G	G	G	G	G	G	G	G	G	G	G
6B	36208022	T	x	C	C	C	C	C	C	C	C	C	C	C	C	C	C	C	C	C
6B	36209746	A	x	G	G	G	G	G	G	G	G	G	G	G	G	G	G	G	G	G
6B	36209952	G	x	A	A	A	A	A	A	A	A	A	A	A	A	A	A	A	A	A
6B	36226611	G	x	A	A	A	A	A	A	A	A	A	A	A	N	A	A	A	A	A
6B	36226658	T	x	A	A	A	A	A	A	A	A	A	A	A	N	A	A	A	A	A
6B	36226858	A	x	C	C	C	C	C	C	C	C	C	C	C	C	C	C	C	C	C
6B	36226867	C	x	T	T	T	T	T	T	T	T	T	T	T	T	T	T	T	T	T
6B	36226876	C	x	G	G	G	G	G	G	G	G	G	G	G	G	G	G	G	G	G
6B	36226882	A	x	G	G	G	G	G	G	G	G	G	G	G	G	G	G	G	G	G
6B	36226891	G	x	A	A	A	A	A	A	A	A	A	A	A	A	A	A	A	A	A
6B	36226900	C	x	T	T	T	T	T	T	T	T	T	T	T	T	T	T	T	T	T
6B	36226986	C	x	T	T	T	T	T	T	T	T	T	T	T	T	T	T	T	T	T
6B	36227119	A	x	G	G	G	G	G	G	G	G	G	G	G	G	G	G	G	G	G
6B	36227327	C	x	T	N	T	T	N	T	T	T	T	T	T	T	T	T	T	T	N
6B	36227525	G	x	A	A	A	A	A	A	A	A	A	A	A	N	A	A	A	A	A
6B	36227644	T	x	A	A	A	A	A	A	A	A	A	A	A	N	A	A	A	A	A
6B	36227650	G	x	A	A	A	A	A	A	A	A	A	A	A	N	A	A	A	A	A
6B	36227658	T	x	C	C	C	C	C	C	C	C	C	C	C	N	C	C	C	C	C
6B	36227784	T	x	C	C	C	C	C	C	C	C	C	C	C	N	C	C	C	C	C
6B	36227800	C	x	G	G	G	G	G	G	G	G	G	G	G	N	G	G	G	G	G
6B	36227833	A	x	G	G	G	G	G	G	G	G	G	G	G	N	G	G	G	G	G
6B	36227841	A	x	G	G	G	G	G	G	G	G	G	G	G	N	G	G	G	G	G
6B	36228016	G	x	C	C	C	C	C	C	C	C	C	C	C	N	C	C	C	C	C
6B	36228075	C	x	T	T	T	T	T	T	T	T	T	T	T	N	T	T	T	T	T
6B	36228194	T	x	C	C	C	C	C	C	C	C	C	C	C	N	C	C	C	C	C
6B	36228240	A	x	G	G	G	G	G	G	G	G	G	G	G	N	G	G	G	G	G
6B	36228264	T	x	C	C	C	C	C	C	C	C	C	C	C	N	C	C	C	C	C
6B	36228355	T	x	C	C	C	C	C	C	C	C	C	C	C	N	C	C	C	C	C
6B	36228377	C	x	G	G	G	G	G	G	G	G	G	G	G	N	G	G	G	G	G
6B	36228657	G	x	A	A	A	A	A	A	A	A	A	A	A	N	A	A	A	A	A
6B	36228672	T	x	C	C	C	C	C	C	C	C	C	C	C	N	C	C	C	C	C
6B	36228722	G	x	A	A	A	A	A	A	A	A	A	A	A	N	A	A	A	A	A
6B	36228750	C	x	T	T	T	T	T	T	T	T	T	T	T	N	T	T	T	T	T
6B	36228839	A	x	G	G	G	G	G	G	G	G	G	G	G	N	G	G	G	G	G
6B	36228902	A	x	G	G	G	G	G	G	G	G	G	G	G	N	G	G	G	G	G
6B	36228950	A	x	G	G	G	G	G	G	G	G	G	G	G	N	G	G	G	G	G
6B	36229004	T	x	G	G	G	G	G	G	G	G	G	G	G	N	G	G	G	G	G
6B	36229016	A	x	G	G	G	G	G	G	G	G	G	G	G	N	G	G	G	G	G
6B	36229106	C	x	T	T	T	T	T	T	T	T	T	T	T	N	T	T	T	T	T
6B	36230984	G	x	A	A	A	A	A	A	A	A	A	A	A	N	A	A	A	A	A
6B	36231108	T	x	C	C	C	C	C	C	C	C	C	C	C	N	C	C	C	C	C
6B	36231283	G	x	A	A	A	A	A	A	A	A	A	A	A	A	A	A	A	A	A
6B	36231322	G	x	A	A	A	A	A	A	A	A	A	A	A	N	A	A	A	A	A
6B	36231327	T	x	C	C	C	C	C	C	C	C	C	C	C	N	C	C	C	C	C
6B	36231349	G	x	A	A	A	A	A	A	A	A	A	A	A	N	A	A	A	A	A
6B	36231497	G	x	A	A	A	A	A	A	A	A	A	A	A	N	A	A	A	A	A
6B	36231527	T	x	C	C	C	C	C	C	C	C	C	C	C	N	C	C	C	C	C
6B	36231548	G	x	T	T	T	T	T	T	T	T	T	T	T	N	T	T	T	T	T
6B	36231560	T	x	C	C	C	C	C	C	C	C	C	C	C	N	C	C	C	C	C
6B	36231878	G	x	A	A	A	A	A	A	A	A	A	A	A	N	A	A	A	A	A
6B	36231902	G	x	A	A	A	A	A	A	A	A	A	A	A	N	A	A	A	A	A
6B	36231928	A	x	G	G	G	G	G	G	G	G	G	G	G	N	G	G	G	G	G
6B	36232016	G	x	A	A	A	A	A	A	A	A	A	A	A	N	A	A	A	A	A
6B	36232034	G	x	A	A	A	A	A	A	A	A	A	A	A	N	A	A	A	A	A
6B	36232050	C	x	T	T	T	T	T	T	T	T	T	T	T	T	T	T	T	T	T
6B	36232234	T	x	G	G	G	G	G	G	G	G	G	G	G	N	G	G	G	G	G
6B	36232291	C	x	T	T	T	T	T	T	T	T	T	T	T	N	T	T	T	T	T
6B	36232613	G	x	A	A	A	A	A	A	A	A	A	A	A	N	A	A	A	A	A
6B	36707480	T	x	C	C	C	C	C	C	C	C	C	C	C	N	C	C	C	C	C
6B	37050341	C	x	G	G	G	G	G	G	G	G	G	G	G	N	G	G	G	G	G
6B	37050354	A	x	T	T	T	T	T	T	T	T	T	T	T	N	T	T	T	T	T
6B	37050512	G	x	T	T	T	T	T	T	T	T	T	T	T	N	T	T	T	T	T
6B	37050559	G	x	A	A	A	A	A	A	A	A	A	A	A	N	A	A	A	A	A
6B	37050569	G	x	C	N	C	C	C	C	C	C	C	C	C	N	C	C	C	C	C
6B	37050583	T	x	C	C	C	C	C	C	C	C	C	C	C	N	C	C	C	C	C
6B	37050591	C	x	T	T	T	T	T	T	T	T	T	T	T	N	T	T	T	T	T
6B	37050633	A	x	G	G	G	G	G	G	G	G	G	G	G	G	G	G	G	G	G
6B	37050668	C	x	T	T	T	T	T	T	T	T	T	T	T	N	T	T	T	T	T
6B	37050933	T	x	C	C	C	C	C	C	C	C	C	C	C	N	C	C	C	C	C
6B	37051014	C	x	G	G	G	G	G	G	G	G	G	G	G	N	G	G	G	G	G
6B	37051028	G	x	C	C	C	C	C	C	C	C	C	C	C	N	C	C	C	C	C
6B	37051072	T	x	C	C	C	C	C	C	C	C	C	C	C	N	C	C	C	C	C
6B	37051128	C	x	T	T	T	T	T	T	T	T	T	T	T	N	T	T	T	T	T
6B	37051143	G	x	C	C	C	C	C	C	C	C	C	C	C	N	C	C	C	C	C
6B	37051184	A	x	T	T	T	T	T	T	T	T	T	T	T	N	T	T	T	T	T
6B	37051297	C	x	T	T	T	T	T	T	T	T	T	T	T	N	T	T	T	T	T
6B	37051357	C	x	G	G	G	G	G	G	G	G	G	G	G	N	G	G	G	G	G
6B	37051373	G	x	A	A	A	A	A	A	A	A	A	A	A	N	A	A	A	A	A
6B	37051402	T	x	C	C	C	C	C	C	C	C	C	C	C	N	C	C	C	C	C
6B	37051444	G	x	T	T	T	T	T	T	T	T	T	T	T	N	T	T	T	T	T
6B	37051455	C	x	T	T	T	T	T	T	T	T	T	T	T	N	T	T	T	T	T
6B	37251480	A	x	G	G	G	G	G	G	G	G	G	G	G	G	G	G	G	G	G
6B	37251585	T	x	G	G	G	G	G	G	G	G	G	G	G	G	G	G	G	G	G
6B	37251741	A	x	G	G	G	G	G	G	G	G	G	G	G	G	G	G	G	G	G
6B	37251768	C	x	G	G	G	G	G	G	G	G	G	G	G	G	G	G	G	G	G
6B	37251786	C	x	T	T	T	T	T	T	T	T	T	T	T	T	T	T	T	T	T
6B	37251804	C	x	G	G	G	G	G	G	G	G	G	G	G	G	G	G	G	G	G
6B	37251834	A	x	G	G	G	G	G	G	G	G	G	G	G	G	G	G	G	G	G
6B	37251864	C	x	G	G	G	G	G	G	G	G	G	G	G	G	G	G	G	G	G
6B	37251885	T	x	C	C	C	C	C	C	C	C	C	C	C	C	C	C	C	C	C
6B	37251945	A	x	G	G	G	G	G	G	G	G	G	G	G	G	G	G	G	G	G
6B	37252125	A	x	G	G	G	G	G	G	G	G	G	G	G	G	G	G	G	G	G
6B	37252506	G	x	C	N	C	C	C	C	C	C	C	C	C	N	C	C	N	C	C
6B	37252641	G	x	C	N	C	C	C	C	C	C	C	C	C	N	C	C	C	C	C
6B	37252939	A	x	T	N	T	T	T	T	T	T	T	T	T	T	T	T	T	T	T
6B	38011911	T	x	C	N	C	C	C	C	C	C	C	C	C	N	C	C	C	C	C
6B	38012018	G	x	C	N	C	C	C	C	C	C	C	C	C	N	C	C	C	C	C
6B	38012104	C	x	A	N	A	A	A	A	A	A	A	A	A	N	A	A	A	A	A
6B	38012116	G	x	A	N	A	A	A	A	A	A	A	A	A	N	A	A	A	A	A
6B	38012187	T	x	G	G	G	G	G	G	G	G	G	G	G	G	G	G	G	G	G
6B	38763819	A	x	G	G	G	G	G	G	G	G	G	G	G	G	G	G	G	G	G
6B	38763854	G	x	T	T	T	T	T	T	T	T	T	T	T	T	T	T	T	T	T
6B	38764119	G	x	A	A	A	A	A	A	A	A	A	A	A	A	A	A	A	A	A
6B	38764673	A	x	G	N	G	G	N	G	G	G	G	G	G	G	G	G	G	G	N
6B	38764804	T	x	C	C	C	C	C	C	C	C	C	C	C	C	C	C	C	C	C
6B	38764851	C	x	T	T	T	T	T	T	T	T	T	T	T	T	T	T	T	T	T
6B	38765744	A	x	G	G	G	G	G	G	G	G	G	G	G	G	G	G	G	G	G
6B	38765783	T	x	G	G	G	G	G	G	G	G	G	G	G	G	G	G	G	G	G
6B	38765965	A	x	G	G	G	G	G	G	G	G	G	G	G	G	G	G	G	G	G
6B	38766330	A	x	G	G	G	G	G	G	G	G	G	G	G	N	G	G	G	G	G
6B	38766492	G	x	T	T	T	T	T	T	T	T	T	T	T	T	T	T	T	T	T
6B	38770908	A	x	G	G	G	G	G	G	G	G	G	G	G	G	G	G	G	G	G
6B	38770934	T	x	C	C	C	C	C	C	C	C	C	C	C	C	C	C	C	C	C
6B	38771017	C	x	T	T	T	T	T	T	T	T	T	T	T	T	T	T	T	T	T
6B	38879746	C	x	T	T	T	T	T	T	T	T	T	T	T	T	T	T	T	T	T
6B	38879774	G	x	A	A	A	A	A	A	A	A	A	A	A	A	A	A	A	A	A
6B	38879996	G	x	A	A	A	A	A	A	A	A	A	A	A	N	A	A	N	A	A
6B	38880058	T	x	G	G	G	G	G	G	G	G	G	G	G	G	G	G	G	G	G
6B	38880608	A	x	G	G	G	G	G	G	G	G	G	G	G	G	G	G	G	G	G
6B	38882548	C	x	T	T	T	T	T	T	T	T	T	T	T	N	T	T	T	T	T
6B	38883169	C	x	T	T	T	T	T	T	T	T	T	T	T	T	T	T	T	T	T
6B	38883268	A	x	G	G	G	G	G	G	G	G	G	G	G	N	G	G	G	G	G
6B	39326281	C	x	G	G	G	G	G	G	G	G	G	G	G	G	G	G	G	G	G
6B	39327104	T	x	C	C	C	C	C	C	C	C	C	C	C	C	C	C	C	C	C
6B	39338842	T	x	A	A	A	A	A	A	A	A	A	A	A	A	A	A	A	A	A
6B	39338847	T	x	G	G	G	G	G	G	G	G	G	G	G	G	G	G	G	G	G
6B	39338852	C	x	T	T	T	T	T	T	T	T	T	T	T	T	T	T	T	T	T
6B	39762692	G	x	A	A	A	A	N	A	A	A	A	A	A	A	A	A	A	A	A
6B	39762698	A	x	C	C	C	C	N	C	C	C	C	C	C	C	C	C	C	C	C
6B	39763640	G	x	A	A	A	A	N	A	A	A	A	A	A	A	A	A	A	A	A
6B	39763652	G	x	A	A	A	A	N	A	A	A	A	A	A	A	A	A	A	A	A
6B	39764280	T	x	C	C	C	C	N	C	C	C	C	C	C	C	C	C	C	C	C
6B	39765338	A	x	G	G	G	G	N	G	G	G	G	G	G	G	G	G	N	G	G
6B	40251923	T	x	C	C	C	C	N	C	C	C	C	C	C	C	C	C	C	C	C
6B	40252445	G	x	T	T	T	T	N	T	T	T	T	T	T	T	T	T	T	T	T
6B	40252472	C	x	T	T	T	T	N	T	T	T	T	T	T	T	T	T	T	T	T
6B	40252501	G	x	A	A	A	A	N	A	A	A	A	A	A	A	A	A	A	A	A
6B	40252536	C	x	T	T	T	T	N	T	T	T	T	T	T	T	T	T	T	T	T
6B	40252635	T	x	C	C	C	C	N	C	C	C	C	C	C	C	C	C	C	C	C
6B	40252678	C	x	T	T	T	T	N	T	T	T	T	T	T	T	T	T	T	T	T
6B	40252704	A	x	G	G	G	G	N	G	G	G	G	G	G	G	G	G	G	G	G
6B	40252737	T	x	C	C	C	C	N	C	C	C	C	C	C	C	C	C	C	C	C
6B	40252770	T	x	C	C	C	C	N	C	C	C	C	C	C	C	C	C	C	C	C
6B	40252778	G	x	A	A	A	A	N	A	A	A	A	A	A	A	A	A	A	A	A
6B	40252807	G	x	C	C	C	C	N	C	C	C	C	C	C	C	C	C	C	C	C
6B	40252859	C	x	G	G	G	G	N	G	G	G	G	G	G	G	G	G	G	G	G
6B	40252868	C	x	G	G	G	G	N	G	G	G	G	G	G	G	G	G	G	G	G
6B	40252919	C	x	T	T	T	T	N	T	T	T	T	T	T	T	T	T	T	T	T
6B	40253016	T	x	C	C	C	C	N	C	C	C	C	C	C	C	C	C	C	C	C
6B	40279151	C	x	T	T	T	T	N	T	T	T	T	T	T	T	T	T	T	T	T
6B	40279187	G	x	A	A	A	A	N	A	A	A	A	A	A	A	A	A	A	A	A
6B	40282499	A	x	G	G	G	G	N	G	G	G	G	G	G	G	G	G	G	G	G
6B	40282534	T	x	C	C	C	C	N	C	C	C	C	C	C	C	C	C	C	C	C
6B	40283252	G	x	A	A	A	A	N	A	A	A	A	A	A	A	A	A	A	A	A
6B	40283325	C	x	G	G	G	G	N	G	G	G	G	G	G	G	G	G	G	G	G
6B	40283530	A	x	G	G	G	G	N	G	G	G	G	G	G	G	G	G	G	G	G
6B	40284115	G	x	A	A	A	A	N	A	A	A	A	A	A	A	A	A	A	A	A
6B	40285062	A	x	C	C	C	C	N	C	C	C	C	C	C	C	C	C	C	C	C
6B	40433141	A	x	T	T	T	T	N	T	T	T	T	T	T	T	T	T	T	T	T
6B	40455643	T	x	C	C	C	C	N	C	C	C	C	C	C	C	C	C	C	C	C
6B	40455775	G	x	A	A	A	A	N	A	A	A	A	A	A	A	A	A	A	A	A
6B	40455790	A	x	G	G	G	G	N	G	G	G	G	G	G	G	G	G	G	G	G
6B	40455814	A	x	G	G	G	G	N	G	G	G	G	G	G	G	G	G	G	G	G
6B	40455979	T	x	C	C	C	C	N	C	C	C	C	C	C	C	C	C	C	C	C
6B	40455994	G	x	A	A	A	A	N	A	A	A	A	A	A	A	A	A	A	A	A
6B	40456183	G	x	A	A	A	A	N	A	A	A	A	A	A	A	A	A	A	A	A
6B	40456200	C	x	T	T	T	T	N	T	T	T	T	T	T	T	T	T	T	T	T
6B	40646403	C	x	G	G	G	G	N	G	G	G	G	G	G	G	G	G	G	G	G
6B	41435326	T	x	N	N	C	C	C	C	C	C	C	C	C	C	C	C	C	C	C
6B	41435337	T	x	A	A	A	A	A	A	A	A	A	A	A	A	A	A	A	A	A
6B	41436204	C	x	N	N	T	T	T	T	T	T	T	T	T	T	T	T	T	T	T
6B	41436212	T	x	N	N	A	A	A	A	A	A	A	A	A	A	A	A	A	A	A
6B	41436257	C	x	A	A	A	A	A	A	A	A	A	A	A	A	A	A	A	A	A
6B	41436323	G	x	C	C	C	C	C	C	C	C	C	C	C	C	C	C	C	C	C
6B	41436548	C	x	G	G	G	G	G	G	G	G	G	G	G	G	G	G	G	G	G
6B	41436624	G	x	T	T	T	T	T	T	T	T	T	T	T	T	T	T	T	T	T
6B	41436641	C	x	G	G	G	G	G	G	G	G	G	G	G	G	G	G	G	G	G
6B	41436646	G	x	A	A	A	A	A	A	A	A	A	A	A	A	A	A	A	A	A
6B	41436651	C	x	G	G	G	G	G	G	G	G	G	G	G	G	G	G	G	G	G
6B	41436743	C	x	N	G	G	G	G	G	G	G	G	G	G	G	G	G	G	G	G
6B	41439618	T	x	C	C	C	C	C	C	C	C	C	C	C	C	C	C	C	C	C
6B	41442925	A	x	C	C	C	C	C	C	C	C	C	C	C	C	C	C	C	C	C
6B	41442997	C	x	G	G	G	G	G	G	G	G	G	G	G	G	G	G	G	G	G
6B	41703822	A	x	N	N	T	T	T	T	T	T	T	T	T	T	T	T	T	T	T
6B	41703990	G	x	A	A	A	A	A	A	A	A	A	A	A	A	A	A	A	A	A
6B	41704049	G	x	N	A	A	A	A	A	A	A	A	A	A	A	A	A	A	A	A
6B	41704500	G	x	A	A	A	A	A	A	A	A	A	A	A	A	A	A	A	A	A
6B	41704675	A	x	G	G	G	G	G	G	G	G	G	G	G	G	G	G	G	G	G
6B	41704680	A	x	G	G	G	G	G	G	G	G	G	G	G	G	G	G	G	G	G
6B	41704882	C	x	T	T	T	T	T	T	T	T	T	T	T	T	T	T	T	T	T
6B	41706598	C	x	N	T	T	T	T	T	T	T	T	T	T	T	T	T	T	T	T
6B	41706607	G	x	N	N	A	A	A	A	A	A	A	A	A	A	A	A	A	A	A
6B	41706646	T	x	C	C	C	C	C	C	C	C	C	C	C	C	C	C	C	C	C
6B	41706887	A	x	G	G	G	G	G	G	G	G	G	G	G	G	G	G	G	G	G
6B	41707105	A	x	G	G	G	G	G	G	G	G	G	G	G	G	G	G	G	G	G
6B	41707348	A	x	G	G	G	G	G	G	G	G	G	G	G	G	G	G	G	G	G
6B	41765009	T	x	N	N	G	G	G	G	G	G	G	G	G	G	G	G	G	G	G
6B	41781052	G	x	N	T	T	T	T	T	T	T	T	T	T	T	T	T	T	T	T
6B	41920048	G	x	C	C	C	C	C	C	C	C	C	C	C	C	C	C	C	C	C
6B	41973850	T	x	C	C	C	C	C	C	C	C	C	C	C	C	C	C	C	C	C
6B	41973871	T	x	A	A	A	A	A	A	A	A	A	A	A	A	A	A	A	A	A
6B	41973883	C	x	T	T	T	T	T	T	T	T	T	T	T	T	T	T	T	T	T
6B	41975138	T	x	C	C	C	C	C	C	C	C	C	C	C	C	C	C	C	C	C
6B	41975421	C	x	G	G	G	G	G	G	G	G	G	G	G	G	G	G	G	G	G
6B	41975438	C	x	T	T	T	T	T	T	T	T	T	T	T	T	T	T	T	T	T
6B	41976166	C	x	T	T	T	T	T	T	T	T	T	T	T	T	T	T	T	T	T
6B	41991693	A	x	G	G	G	G	G	G	G	G	G	G	G	G	G	G	G	G	G
6B	41991813	G	x	C	C	C	C	C	C	C	C	C	C	C	C	C	C	C	C	C
6B	42497792	A	x	G	N	G	G	G	G	G	G	G	G	G	G	G	G	G	G	G
6B	42498038	A	x	C	N	C	C	C	C	C	C	C	C	C	C	C	C	C	C	C
6B	42500351	A	x	G	N	G	G	G	G	G	G	G	G	G	G	G	G	G	G	G
6B	42500371	T	x	C	N	C	C	C	C	C	C	C	C	C	C	C	C	C	C	C
6B	42506303	C	x	T	N	T	T	T	T	T	T	T	T	T	T	T	T	T	T	T
6B	42506463	C	x	N	N	G	G	G	G	G	G	G	G	G	G	G	G	G	G	G
6B	42510702	A	x	G	N	G	G	G	G	G	G	G	G	G	G	G	G	G	G	G
6B	42510908	C	x	N	N	G	G	G	G	G	G	G	G	G	G	G	G	G	G	G
6B	42511031	C	x	A	N	A	A	A	A	A	A	A	A	A	A	A	A	A	A	A
6B	42511508	A	x	T	T	T	T	T	T	T	T	T	T	T	T	T	T	T	T	T
6B	42813427	A	x	G	N	G	G	G	G	G	G	G	G	G	G	G	G	G	G	G
6B	42813447	C	x	G	N	G	G	G	G	G	G	G	G	G	G	G	G	G	G	G
6B	42813509	G	x	T	N	T	T	T	T	T	T	T	T	T	T	T	T	T	T	T
6B	42813533	G	x	C	C	C	C	C	C	C	C	C	C	C	C	C	C	C	C	C
6B	42813575	A	x	G	N	G	G	G	G	G	G	G	G	G	G	G	G	G	G	G
6B	43277180	G	x	A	A	A	A	A	A	A	A	A	A	A	A	A	A	A	A	A
6B	43277243	T	x	C	C	C	C	C	C	C	C	C	C	C	C	C	C	C	C	C
6B	43277285	T	x	C	C	C	C	C	C	C	C	C	C	C	C	C	C	C	C	C
6B	43277301	C	x	T	T	T	T	T	T	T	T	T	T	T	T	T	T	T	T	T
6B	43277478	G	x	A	A	A	A	A	A	A	A	A	A	A	A	A	A	A	A	A
6B	43277541	C	x	T	T	T	T	T	T	T	T	T	T	T	T	T	T	T	T	T
6B	43277547	T	x	G	G	G	G	G	G	G	G	G	G	G	G	G	G	G	G	G
6B	43277583	T	x	C	C	C	C	C	C	C	C	C	C	C	C	C	C	C	C	C
6B	43279083	G	x	A	A	A	A	A	A	A	A	A	A	A	A	A	A	A	A	A
6B	43279110	G	x	T	T	T	T	T	T	T	T	T	T	T	T	T	T	T	T	T
6B	43279170	T	x	C	C	C	C	C	C	C	C	C	C	C	C	C	C	C	C	C
6B	44104873	G	x	A	A	A	A	A	A	A	A	A	A	A	A	A	A	A	A	A
6B	44104938	G	x	C	C	C	C	C	C	C	C	C	C	C	C	C	C	C	C	C
6B	44105060	A	x	C	C	C	C	C	C	C	C	C	C	C	C	C	C	C	C	C
6B	44105387	T	x	C	C	C	C	C	C	C	C	C	C	C	C	C	C	C	C	C
6B	44105547	T	x	C	C	C	C	C	C	C	C	C	C	C	C	C	C	C	C	C
6B	44105607	G	x	A	A	A	A	A	A	A	A	A	A	A	A	A	A	A	A	A
6B	44105736	C	x	A	A	A	A	A	A	A	A	A	A	A	A	A	A	A	A	A
6B	44285660	G	x	A	N	A	A	A	A	A	A	A	A	A	A	A	A	A	A	A
6B	44287863	T	x	C	C	C	C	C	C	C	C	C	C	C	C	C	C	C	C	C
6B	44837645	A	x	G	G	G	G	G	G	G	G	G	G	G	G	G	G	G	G	G
6B	44837651	G	x	A	A	A	A	A	A	A	A	A	A	A	A	A	A	A	A	A
6B	44837778	C	x	T	T	T	T	T	T	T	T	T	T	T	T	T	T	T	T	T
6B	44838460	A	x	T	T	T	T	T	T	T	T	T	T	T	T	T	T	T	T	T
6B	44838960	C	x	G	G	G	G	G	G	G	G	G	G	G	G	G	G	G	G	G
6B	44838983	G	x	A	A	A	A	A	A	A	A	A	A	A	A	A	A	A	A	A
6B	44840373	C	x	T	T	T	T	T	T	T	T	T	T	T	T	T	T	T	T	T
6B	44840379	G	x	A	A	A	A	A	A	A	A	A	A	A	A	A	A	A	A	A
6B	44840384	C	x	T	T	T	T	T	T	T	T	T	T	T	T	T	T	T	T	T
6B	44840395	C	x	T	T	T	T	T	T	T	T	T	T	T	T	T	T	T	T	T
6B	44840452	A	x	G	G	G	G	G	G	G	G	G	G	G	G	G	G	G	G	G
6B	44840457	A	x	C	C	C	C	C	C	C	C	C	C	C	C	C	C	C	C	C
6B	44840590	G	x	C	C	C	C	C	C	C	C	C	C	C	C	C	C	C	C	C
6B	44840612	T	x	C	C	C	C	C	C	C	C	C	C	C	C	C	C	C	C	C
6B	44840633	G	x	A	A	A	A	A	A	A	A	A	A	A	A	A	A	A	A	A
6B	44840640	T	x	A	A	A	A	A	A	A	A	A	A	A	A	A	A	A	A	A
6B	44841287	T	x	C	C	C	C	C	C	C	C	C	C	C	C	C	C	C	C	C
6B	44841296	C	x	T	T	T	T	T	T	T	T	T	T	T	T	T	T	T	T	T
6B	44841312	C	x	T	T	T	T	T	T	T	T	T	T	T	T	T	T	T	T	T
6B	44841330	G	x	C	C	C	C	C	C	C	C	C	C	C	C	C	C	C	C	C
6B	44841336	C	x	T	T	T	T	T	T	T	T	T	T	T	T	T	T	T	T	T
6B	44841613	C	x	T	T	T	T	T	T	T	T	T	T	T	T	T	T	T	T	T
6B	44842069	C	x	T	T	T	T	T	T	T	T	T	T	T	T	T	T	T	T	T
6B	44842122	T	x	C	C	C	C	C	C	C	C	C	C	C	C	C	C	C	C	C
6B	44842139	A	x	C	C	C	C	C	C	C	C	C	C	C	C	C	C	C	C	C
6B	44842446	A	x	T	T	T	T	T	T	T	T	T	T	T	T	T	T	T	T	T
6B	45542332	C	x	G	N	G	G	G	G	N	G	G	G	G	G	G	G	G	G	G
6B	45542364	T	x	C	C	C	C	C	C	C	C	C	C	C	C	C	C	C	C	C
6B	45577300	T	x	A	A	A	A	A	A	A	A	A	A	A	A	A	A	A	A	A
6B	45577319	G	x	T	T	T	T	T	T	T	T	T	T	T	T	T	T	T	T	T
6B	45577342	T	x	C	C	C	C	C	C	C	C	C	C	C	C	C	C	C	C	C
6B	45577383	C	x	A	A	A	A	A	A	A	A	A	A	A	A	A	A	A	A	A
6B	45577508	A	x	T	T	T	T	T	T	T	T	T	T	T	T	T	T	T	T	T
6B	45577532	C	x	T	T	T	T	T	T	T	T	T	T	T	T	T	T	T	T	T
6B	45765689	T	x	C	N	C	C	C	C	N	C	C	C	C	C	C	C	C	C	C
6B	46530656	G	x	C	C	C	C	C	C	C	C	C	C	C	C	C	C	C	C	C
6B	46886244	A	x	G	G	G	G	G	G	G	G	G	G	G	G	G	G	G	G	G
6B	46886473	A	x	G	G	G	G	G	G	G	G	G	G	G	G	G	G	G	G	G
6B	46886484	G	x	C	C	C	C	C	C	C	C	C	C	C	C	C	C	C	C	C
6B	47296740	T	x	G	G	G	G	G	G	G	G	G	G	G	G	N	G	G	G	G
6B	47296772	C	x	G	G	G	G	G	G	G	G	G	G	G	G	N	G	G	G	G
6B	47296968	G	x	C	C	C	C	C	C	C	C	C	C	C	C	N	C	C	C	C
6B	47296980	A	x	G	G	G	G	G	G	G	G	G	G	G	G	N	G	G	G	G
6B	47297055	T	x	A	A	A	A	A	A	A	A	A	A	A	A	N	A	A	A	A
6B	47297072	C	x	T	T	T	T	T	T	T	T	T	T	T	T	N	T	T	T	T
6B	47297081	A	x	G	G	G	G	G	G	G	G	G	G	G	G	N	G	G	G	G
6B	47297086	A	x	C	C	C	C	C	C	C	C	C	C	C	C	N	C	C	C	C
6B	47297097	C	x	G	G	G	G	G	G	G	G	G	G	G	G	N	G	G	G	G
6B	47297140	C	x	A	A	A	A	A	A	A	A	A	A	A	A	N	A	A	A	A
6B	47297148	C	x	A	A	A	A	A	A	A	A	A	A	A	A	N	A	A	A	A
6B	47297169	T	x	C	C	C	C	C	C	C	C	C	C	C	C	N	C	C	C	C
6B	47297283	C	x	G	G	G	G	G	G	G	G	G	G	G	G	N	G	G	G	G
6B	47297468	A	x	G	G	G	G	G	G	G	G	G	G	G	G	N	G	G	G	G
6B	47297503	C	x	T	T	T	T	T	T	T	T	T	T	T	T	N	T	T	T	T
6B	47297518	G	x	A	A	A	A	A	A	A	A	A	A	A	A	N	A	A	A	A
6B	47297524	C	x	T	T	T	T	T	T	T	T	T	T	T	T	N	T	T	T	T
6B	47297548	G	x	A	A	A	A	A	A	A	A	A	A	A	A	N	A	A	A	A
6B	47297556	T	x	G	G	G	G	G	G	G	G	G	G	G	G	N	G	G	G	G
6B	47297651	G	x	A	A	A	A	A	A	A	A	A	A	A	A	N	A	A	A	A
6B	47297656	C	x	T	T	T	T	T	T	T	T	T	T	T	T	N	T	T	T	T
6B	47297661	A	x	G	G	G	G	G	G	G	G	G	G	G	G	N	G	G	G	G
6B	47297676	G	x	N	A	A	A	A	A	A	A	A	A	A	A	N	A	A	A	A
6B	47297737	T	x	C	C	C	C	C	C	N	C	C	C	C	C	N	C	C	C	C
6B	47297805	C	x	T	T	T	T	T	T	N	T	T	T	T	T	N	T	T	T	T
6B	47297810	T	x	C	C	C	C	C	C	N	C	C	C	C	C	N	C	C	C	C
6B	47297845	T	x	C	C	C	C	C	C	N	C	C	C	C	C	N	C	C	C	C
6B	47297965	G	x	T	T	T	T	T	T	N	T	T	T	T	T	N	T	T	T	T
6B	47298015	G	x	T	T	T	T	T	T	N	T	T	T	T	T	N	T	T	T	T
6B	47298024	A	x	T	T	T	T	T	T	N	T	T	T	T	T	N	T	T	T	T
6B	47298126	G	x	A	A	A	A	A	A	N	A	A	A	A	A	N	A	A	A	A
6B	47298157	A	x	G	G	G	G	G	G	N	G	G	G	G	G	N	G	G	G	G
6B	47298176	G	x	A	A	A	A	A	A	N	A	A	A	A	A	N	A	A	A	A
6B	47298350	C	x	T	T	T	T	T	T	N	T	T	T	T	T	N	T	T	T	T
6B	47298373	C	x	G	G	G	G	G	G	N	G	G	G	G	G	N	G	G	G	G
6B	47298472	G	x	T	T	T	T	T	T	N	T	T	T	T	T	N	T	T	T	T
6B	47298517	C	x	T	T	T	T	T	T	N	T	T	T	T	T	N	T	T	T	T
6B	47298564	A	x	G	G	G	G	G	G	N	G	G	G	G	G	N	G	G	G	G
6B	47298573	T	x	G	G	G	G	G	G	N	G	G	G	G	G	N	G	G	G	G
6B	47298625	C	x	T	T	T	T	T	T	N	T	T	T	T	T	N	T	T	T	T
6B	47298733	G	x	A	A	A	A	A	A	N	A	A	A	A	A	N	A	A	A	A
6B	47298781	G	x	C	C	C	C	C	C	N	C	C	C	C	C	N	C	C	C	C
6B	47298822	C	x	T	T	T	T	T	T	N	T	T	T	T	T	N	T	T	T	T
6B	47298909	G	x	A	A	A	A	A	A	N	A	A	A	A	A	N	A	A	A	A
6B	47298939	C	x	T	T	T	T	T	T	N	T	T	T	T	T	N	T	T	T	T
6B	47298955	A	x	G	G	G	G	G	G	N	G	G	G	G	G	N	G	G	G	G
6B	47299000	G	x	A	A	A	A	A	A	N	A	A	A	A	A	N	A	A	A	A
6B	47299156	G	x	A	A	A	A	A	A	N	A	A	A	A	A	N	A	A	A	A
6B	47299174	T	x	C	C	C	C	C	C	N	C	C	C	C	C	N	C	C	C	C
6B	47299195	G	x	A	A	A	A	A	A	N	A	A	A	A	A	N	A	A	A	A
6B	47299234	A	x	T	T	T	T	T	T	N	T	T	T	T	T	N	T	T	T	T
6B	47299276	A	x	G	G	G	G	G	G	N	G	G	G	G	G	N	G	G	G	G
6B	47299297	T	x	G	G	G	G	G	G	N	G	G	G	G	G	N	G	G	G	G
6B	47299391	T	x	A	N	A	A	A	A	N	A	A	A	A	A	N	A	A	A	A
6B	47299479	A	x	G	N	G	G	G	G	N	G	G	G	G	G	N	G	G	G	G
6B	47299667	G	x	T	N	T	T	T	T	N	T	T	T	T	T	N	T	T	T	T
6B	47299698	C	x	T	T	T	T	T	T	N	T	T	T	T	T	N	T	T	T	T
6B	47299873	A	x	G	G	G	G	G	G	N	G	G	G	G	G	N	G	G	G	G
6B	47299921	G	x	A	A	A	A	A	A	A	A	A	A	A	A	N	A	A	A	A
6B	47363216	G	x	A	A	A	A	A	A	N	A	A	A	A	A	N	A	A	A	A
6B	47363264	G	x	C	C	C	C	C	C	N	C	C	C	C	C	N	C	C	C	C
6B	47363424	C	x	T	T	T	T	T	T	N	T	T	T	T	T	N	T	T	T	T
6B	47366084	A	x	G	G	G	G	G	G	N	G	G	G	G	G	N	G	G	G	G
6B	47366132	G	x	A	A	A	A	A	A	A	A	A	A	A	A	N	A	A	A	A
6B	47394725	A	x	G	G	G	G	G	G	N	G	G	G	G	G	N	G	G	G	G
6B	47394773	G	x	A	A	A	A	A	A	A	A	A	A	A	A	N	A	A	A	A
6B	47394810	T	x	G	G	G	G	G	G	N	G	G	G	G	G	N	G	G	G	G
6B	47394881	C	x	T	T	T	T	T	T	N	T	T	T	T	T	N	T	T	T	T
6B	48348122	A	x	G	G	G	G	G	G	G	G	G	G	G	G	G	G	G	G	G
6B	48348517	T	x	G	G	G	G	G	G	G	G	G	G	G	G	G	G	G	G	G
6B	48348561	A	x	G	G	G	G	G	G	G	G	G	G	G	G	G	G	G	G	G
6B	48348623	G	x	A	A	A	A	A	A	A	A	A	A	A	A	A	A	A	A	A
6B	48348645	A	x	G	G	G	G	G	G	G	G	G	G	G	G	G	G	G	G	G
6B	48348750	C	x	G	G	G	G	G	G	G	G	G	G	G	G	G	G	G	G	G
6B	48348822	A	x	G	G	G	G	G	G	G	G	G	G	G	G	G	G	G	G	G
6B	48348969	G	x	A	A	A	A	A	A	A	A	A	A	A	A	A	A	A	A	A
6B	48349008	T	x	C	C	C	C	C	C	C	C	C	C	C	C	C	C	C	C	C
6B	48350094	C	x	A	A	A	A	A	A	A	A	A	A	A	A	A	A	A	A	A
6B	48351816	A	x	C	C	C	C	C	C	C	C	C	C	C	C	C	C	C	C	C
6B	48351889	G	x	C	C	C	C	C	C	C	C	C	C	C	C	C	C	C	C	C
6B	48352441	A	x	G	G	G	G	G	G	G	G	G	G	G	G	G	G	G	G	G
6B	48352546	G	x	C	C	C	C	C	C	C	C	C	C	C	C	C	C	C	C	C
6B	48352685	T	x	C	C	C	C	C	C	C	C	C	C	C	C	C	C	C	C	C
6B	48408911	C	x	G	G	G	G	G	G	G	G	G	G	G	G	G	G	G	G	G
6B	48408988	T	x	G	G	G	G	G	G	G	G	G	G	G	G	G	G	G	G	G
6B	48409033	C	x	A	A	A	A	A	A	A	A	A	A	A	A	A	A	A	A	A
6B	48409076	C	x	G	G	G	G	G	G	G	G	G	G	G	G	G	G	G	G	G
6B	48557656	C	x	T	T	T	T	T	T	T	T	T	T	T	T	T	T	T	T	T
6B	48559732	A	x	T	T	T	T	T	T	T	T	T	T	T	T	N	T	T	T	T
6B	48562133	A	x	G	G	G	G	G	G	G	G	G	G	G	G	N	G	G	G	G
6B	48562224	G	x	C	C	C	C	C	C	C	C	C	C	C	C	C	C	C	C	C
6B	48564398	C	x	A	A	A	A	A	A	A	A	A	A	A	A	A	A	A	A	A
6B	48564540	C	x	G	G	G	G	G	G	G	G	G	G	G	G	G	G	G	G	G
6B	49437666	C	x	G	G	G	G	G	G	G	G	G	G	G	G	G	G	G	G	G
6B	49734095	G	x	A	A	A	A	A	A	A	A	A	A	A	A	A	A	A	A	A
6B	49734850	G	x	A	A	A	A	A	A	A	A	A	A	A	A	A	A	A	A	A
6B	49735043	A	x	T	T	T	T	T	T	T	T	T	T	T	T	T	T	T	T	T
6B	49735525	T	x	C	C	C	C	C	C	C	C	C	C	C	C	C	C	C	C	C
6B	49984671	A	x	G	G	G	G	G	G	G	G	G	G	G	G	G	G	G	G	G
6B	49985041	T	x	G	G	G	G	G	G	G	G	G	G	G	G	G	G	G	G	G
6B	49985051	A	x	G	G	G	G	G	G	G	G	G	G	G	G	G	G	G	G	G
6B	49986178	T	x	C	C	C	C	C	C	C	C	C	C	C	C	C	C	C	C	C
6B	49986215	T	x	C	C	C	C	C	C	C	C	C	C	C	C	C	C	N	C	C
6B	49986275	A	x	G	G	G	G	G	G	G	G	G	G	G	G	G	G	G	G	G
6B	49986364	A	x	G	G	G	G	G	G	G	G	G	G	G	G	G	G	G	G	G
6B	49986392	C	x	T	T	T	T	T	T	T	T	T	T	T	T	T	T	T	T	T
6B	50483588	G	x	C	C	C	C	C	C	C	C	C	C	C	C	C	C	C	C	C
6B	50483646	A	x	C	C	C	C	C	C	C	C	C	C	C	C	C	C	C	C	C
6B	50483687	G	x	C	C	C	C	C	C	C	C	C	C	C	C	C	C	C	C	C
6B	50483819	A	x	G	G	G	G	G	G	G	G	G	G	G	G	G	G	G	G	G
6B	50483828	G	x	A	A	A	A	A	A	A	A	A	A	A	A	A	A	N	A	A
6B	50483960	C	x	G	G	G	G	G	G	G	G	G	G	G	G	G	G	G	G	G
6B	50484042	A	x	G	G	G	G	G	G	G	G	G	G	G	G	G	G	N	G	G
6B	50484047	A	x	G	G	G	G	G	G	G	G	G	G	G	G	G	G	N	G	G
6B	50484161	T	x	C	C	C	C	C	C	C	C	C	C	C	C	C	C	C	C	C
6B	50484212	A	x	G	G	G	G	G	G	G	G	G	G	G	G	G	G	G	G	G
6B	50484224	T	x	C	C	C	C	C	C	C	C	C	C	C	C	C	C	C	C	C
6B	50484233	G	x	A	A	A	A	A	A	A	A	A	A	A	A	A	A	A	A	A
6B	50484246	C	x	T	T	T	T	T	T	T	T	T	T	T	T	T	T	T	T	T
6B	50484285	A	x	C	C	C	C	C	C	C	C	C	C	C	C	C	C	C	C	C
6B	50484310	C	x	T	T	T	T	T	T	T	T	T	T	T	T	T	T	T	T	T
6B	51098054	T	x	C	C	C	C	C	C	C	C	C	C	C	C	C	C	C	C	C
6B	51137260	C	x	G	G	G	G	G	G	G	G	G	G	G	G	G	G	G	G	G
6B	51137278	T	x	C	C	C	C	C	C	C	C	C	C	C	C	C	C	C	C	C
6B	51137300	G	x	A	A	A	A	A	A	A	A	A	A	A	A	A	A	A	A	A
6B	51138332	G	x	C	C	C	C	C	C	C	C	C	C	C	C	C	C	C	C	C
6B	51138342	A	x	G	G	G	G	G	G	G	G	G	G	G	G	G	G	G	G	G
6B	51138373	G	x	A	A	A	A	A	A	A	A	A	A	A	A	A	A	A	A	A
6B	51138399	A	x	C	C	C	C	C	C	C	C	C	C	C	C	C	C	C	C	C
6B	51138423	C	x	G	G	G	G	G	G	G	G	G	G	G	G	G	G	G	G	G
6B	51139217	G	x	A	A	A	A	A	A	A	A	A	A	A	A	A	A	A	A	A
6B	51139245	C	x	G	G	G	G	G	G	G	G	G	G	G	G	G	G	G	G	G
6B	51139253	G	x	T	T	T	T	T	T	T	T	T	T	T	T	T	T	T	T	T
6B	51139294	T	x	C	C	C	C	C	C	C	C	C	C	C	C	C	C	C	C	C
6B	51139309	T	x	C	C	C	C	C	C	C	C	C	C	C	C	C	C	C	C	C
6B	51139355	T	x	C	C	C	C	C	C	C	C	C	C	C	C	C	C	C	C	C
6B	51139459	T	x	C	C	C	C	C	C	C	C	C	C	C	C	C	C	C	C	C
6B	51139686	T	x	C	C	C	C	C	C	C	C	C	C	C	C	C	C	C	C	C
6B	51139691	C	x	T	T	T	T	T	T	T	T	T	T	T	T	T	T	T	T	T
6B	51139800	A	x	G	G	G	G	G	G	G	G	G	G	G	G	G	G	G	G	G
6B	51139821	G	x	A	A	A	A	A	A	A	A	A	A	A	A	A	A	A	A	A
6B	51139846	T	x	G	G	G	G	G	G	G	G	G	G	G	G	G	G	G	G	G
6B	51139871	T	x	C	C	C	C	C	C	C	C	C	C	C	C	C	C	C	C	C
6B	51140028	C	x	T	T	T	T	T	T	T	T	T	T	T	T	T	T	T	T	T
6B	51140049	C	x	T	T	T	T	T	T	T	T	T	T	T	T	T	T	T	T	T
6B	51140114	C	x	T	T	T	T	T	T	T	T	T	T	T	T	T	T	T	T	T
6B	51140125	C	x	G	G	G	G	G	G	G	G	G	G	G	G	G	G	G	G	G
6B	51140193	G	x	T	T	T	T	T	T	T	T	T	T	T	T	T	T	T	T	T
6B	51140279	A	x	C	C	C	C	C	C	C	C	C	C	C	C	C	C	C	C	C
6B	51215032	A	x	G	G	G	G	G	G	G	G	G	G	G	G	G	G	G	G	G
6B	51215042	C	x	G	G	G	G	G	G	G	G	G	G	G	G	G	G	G	G	G
6B	51215249	G	x	T	T	T	T	T	T	T	T	T	T	T	T	T	T	T	T	T
6B	51215301	G	x	A	A	A	A	A	A	A	A	A	A	A	A	A	A	A	A	A
6B	51215373	C	x	A	A	A	A	A	A	A	A	A	A	A	A	A	A	A	A	A
6B	51215519	G	x	A	A	A	A	A	A	A	A	A	A	A	A	A	A	N	A	A
6B	51215532	A	x	C	C	C	C	C	C	C	C	C	C	C	C	C	C	C	C	C
6B	51215992	G	x	A	A	A	A	A	A	A	A	A	A	A	A	A	A	A	A	A
6B	51215997	C	x	T	T	T	T	T	T	T	T	T	T	T	T	T	T	T	T	T
6B	51216012	T	x	A	A	A	A	A	A	A	A	A	A	A	A	A	A	A	A	A
6B	51216105	C	x	T	T	T	T	T	T	T	T	T	T	T	T	T	T	T	T	T
6B	51216168	A	x	G	G	G	G	G	G	G	G	G	G	G	G	G	G	N	G	G
6B	51216463	A	x	G	G	G	G	G	G	G	G	G	G	G	G	G	G	G	G	G
6B	51216535	T	x	C	C	C	C	C	C	C	C	C	C	C	C	C	C	C	C	C
6B	51216544	A	x	G	G	G	G	G	G	G	G	G	G	G	G	G	G	G	G	G
6B	51216894	A	x	G	G	G	G	G	G	G	G	G	G	G	G	G	G	G	G	G
6B	51217013	C	x	T	T	T	T	T	T	T	T	T	T	T	T	T	T	T	T	T
6B	51217047	A	x	G	G	G	G	G	G	G	G	G	G	G	G	G	G	G	G	G
6B	51217092	T	x	G	G	G	G	G	G	G	G	G	G	G	G	G	G	G	G	G
6B	51217215	T	x	C	C	C	C	C	C	C	C	C	C	C	C	C	C	C	C	C
6B	51217314	G	x	C	C	C	C	C	C	C	C	C	C	C	C	C	C	C	C	C
6B	51217691	G	x	A	A	A	A	A	A	A	A	A	A	A	A	A	A	A	A	A
6B	51217697	C	x	T	T	T	T	T	T	T	T	T	T	T	T	T	T	T	T	T
6B	51217904	C	x	T	T	T	T	T	T	T	T	T	T	T	T	T	T	T	T	T
6B	51217967	A	x	G	G	G	G	G	G	G	G	G	G	G	G	G	G	G	G	G
6B	51218048	C	x	G	G	G	G	G	G	G	G	G	G	G	G	G	G	G	G	G
6B	51218236	C	x	T	T	T	T	T	T	T	T	T	T	T	T	T	T	T	T	T
6B	51218283	C	x	T	T	T	T	T	T	T	T	T	T	T	T	T	T	T	T	T
6B	51218699	A	x	G	G	G	G	G	G	G	G	G	G	G	G	G	G	G	G	G
6B	51218714	G	x	C	C	C	C	C	C	C	C	C	C	C	C	C	C	C	C	C
6B	51218887	C	x	N	T	T	T	T	T	T	T	T	T	T	T	T	T	T	T	T
6B	51220336	T	x	G	G	G	G	G	G	G	G	G	G	G	G	G	G	G	G	G
6B	51222843	G	x	A	A	A	A	A	A	A	A	A	A	A	A	A	A	A	A	A
6B	51222894	G	x	A	A	A	A	A	A	A	A	A	A	A	A	A	A	A	A	A
6B	51223643	A	x	C	C	C	C	C	C	C	C	C	C	C	C	C	C	C	C	C
6B	51223657	A	x	G	G	G	G	G	G	G	G	G	G	G	G	G	G	G	G	G
6B	51224119	A	x	G	G	G	G	G	G	G	G	G	G	G	G	G	G	G	G	G
6B	51224145	T	x	C	C	C	C	C	C	C	C	C	C	C	C	C	C	C	C	C
6B	51224162	C	x	T	T	T	T	T	T	T	T	T	T	T	T	T	T	T	T	T
6B	51224192	C	x	T	T	T	T	T	T	T	T	T	T	T	T	T	T	T	T	T
6B	51224217	T	x	G	G	G	G	G	G	G	G	G	G	G	G	G	G	G	G	G
6B	51224293	A	x	N	T	T	T	T	T	T	T	T	T	T	T	T	T	T	T	T
6B	51224315	G	x	N	A	A	A	A	A	A	A	A	A	A	A	A	A	A	A	A
6B	51346694	A	x	G	G	G	G	G	G	G	G	G	G	G	G	G	G	G	G	G
6B	51346793	C	x	T	T	T	T	T	T	T	T	T	T	T	T	T	T	T	T	T
6B	51346889	A	x	C	C	C	C	C	C	C	C	C	C	C	C	C	C	C	C	C
6B	51346960	C	x	T	T	T	T	T	T	T	T	T	T	T	T	T	T	T	T	T
6B	51347709	G	x	A	A	A	A	A	A	A	A	A	A	A	A	A	A	A	A	A
6B	51347830	G	x	C	C	C	C	C	C	C	C	C	C	C	C	C	C	C	C	C
6B	51348192	T	x	A	A	A	A	A	A	A	A	A	A	A	A	A	A	A	A	A
6B	51348203	G	x	A	A	A	A	A	A	A	A	A	A	A	A	A	A	A	A	A
6B	51348275	G	x	T	T	T	T	T	T	T	T	T	T	T	T	T	T	T	T	T
6B	51348494	C	x	T	T	T	T	T	T	T	T	T	T	T	T	T	T	T	T	T
6B	51348539	A	x	G	G	G	G	G	G	G	G	G	G	G	G	G	G	G	G	G
6B	51348547	G	x	C	C	C	C	C	C	C	C	C	C	C	C	C	C	C	C	C
6B	51348614	T	x	C	C	C	C	C	C	C	C	C	C	C	C	C	C	C	C	C
6B	51424958	C	x	T	T	T	T	T	T	T	T	T	T	T	T	T	T	T	T	T
6B	51424980	C	x	T	T	T	T	T	T	T	T	T	T	T	T	T	T	T	T	T
6B	51425287	G	x	A	A	A	A	A	A	A	A	A	A	A	A	A	A	A	A	A
6B	51425329	A	x	C	C	C	C	C	C	C	C	C	C	C	C	C	C	C	C	C
6B	51427464	A	x	G	G	G	G	G	G	G	G	G	G	G	G	G	G	G	G	G
6B	51427825	C	x	G	G	G	G	G	G	G	G	G	G	G	G	G	G	G	G	G
6B	51435050	T	x	C	C	C	C	C	C	C	C	C	C	C	C	N	C	C	C	C
6B	51435066	A	x	G	G	G	G	G	G	G	G	G	G	G	G	G	G	G	G	G
6B	51435174	A	x	G	G	G	G	G	G	G	G	G	G	G	G	G	G	N	G	G
6B	51442243	C	x	T	T	T	T	T	T	T	T	T	T	T	T	T	T	T	T	T
6B	51506939	C	x	G	G	G	G	G	G	G	G	G	G	G	G	G	G	G	G	G
6B	51579576	C	x	N	G	G	G	G	G	G	G	G	G	G	G	G	G	G	G	G
6B	51580015	T	x	C	C	C	C	C	C	C	C	C	C	C	C	C	C	C	C	C
6B	51580237	A	x	C	C	C	C	C	C	C	C	C	C	C	C	C	C	C	C	C
6B	51580336	T	x	C	C	C	C	C	C	C	C	C	C	C	C	C	C	C	C	C
6B	51580507	C	x	N	T	T	T	T	T	T	T	T	T	T	T	T	T	T	T	T
6B	52085201	A	x	G	G	G	G	G	G	G	G	G	G	G	G	G	G	G	G	N
6B	52086723	C	x	G	G	G	G	G	G	G	G	G	G	G	G	G	G	G	G	N
6B	52086738	G	x	C	C	C	C	C	C	C	C	C	C	C	C	C	C	C	C	N
6B	52086759	G	x	C	C	C	C	C	C	C	C	C	C	C	C	C	C	C	C	N
6B	52086816	C	x	G	G	G	G	G	G	G	G	G	G	G	G	G	G	G	G	N
6B	52086843	C	x	G	G	G	G	G	G	G	G	G	G	G	G	G	G	G	G	N
6B	52086957	C	x	G	G	G	G	G	G	G	G	G	G	G	G	G	G	G	G	N
6B	52087165	C	x	A	A	A	A	A	A	A	A	A	A	A	A	A	A	A	A	N
6B	52087217	G	x	C	C	C	C	C	C	C	C	C	C	C	C	C	C	C	C	N
6B	52087227	G	x	C	C	C	C	C	C	C	C	C	C	C	C	C	C	C	C	N
6B	52087238	G	x	A	A	A	A	A	A	A	A	A	A	A	A	A	A	A	A	N
6B	52087246	A	x	G	G	G	G	G	G	G	G	G	G	G	G	G	G	G	G	N
6B	52087266	T	x	C	C	C	C	C	C	C	C	C	C	C	C	C	C	C	C	N
6B	52087275	A	x	G	G	G	G	G	G	G	G	G	G	G	G	G	G	G	G	N
6B	52087284	G	x	C	C	C	C	C	C	C	C	C	C	C	C	C	C	C	C	N
6B	52087464	T	x	A	A	A	A	A	A	A	A	A	A	A	A	A	A	A	A	N
6B	52087686	A	x	G	G	G	G	G	G	G	G	G	G	G	G	G	G	G	G	N
6B	52087737	C	x	G	G	G	G	G	G	G	G	G	G	G	G	G	G	G	G	N
6B	52218499	T	x	N	G	G	G	G	G	G	G	G	G	G	G	N	G	G	G	N
6B	52218613	T	x	N	C	C	C	C	C	C	C	C	C	C	C	N	C	C	C	N
6B	52346344	C	x	T	T	T	T	T	T	T	T	T	T	T	T	T	T	T	T	N
6B	52346759	C	x	T	T	T	T	T	T	T	T	T	T	T	T	T	T	T	T	N
6B	52346815	A	x	G	G	G	G	G	G	G	G	G	G	G	G	G	G	G	G	G
6B	52346871	C	x	T	T	T	T	T	T	T	T	T	T	T	T	T	T	T	T	N
6B	52346908	A	x	G	G	G	G	G	G	G	G	G	G	G	G	G	G	G	G	N
6B	52347278	G	x	A	A	A	A	A	A	A	A	A	A	A	A	A	A	A	A	N
6B	52347287	A	x	G	G	G	G	G	G	G	G	G	G	G	G	G	G	G	G	N
6B	52347303	T	x	A	A	A	A	A	A	A	A	A	A	A	A	A	A	A	A	N
6B	52347365	A	x	T	T	T	T	T	T	T	T	T	T	T	T	T	T	T	T	N
6B	52347648	G	x	C	C	C	C	C	C	C	C	C	C	C	C	C	C	C	C	N
6B	52353547	G	x	C	C	C	C	C	C	C	C	C	C	N	C	C	C	C	C	N
6B	52360351	A	x	T	T	T	T	T	T	T	T	T	T	T	T	T	T	T	T	N
6B	52986528	T	x	A	A	A	A	A	A	A	A	A	A	A	A	A	A	A	A	A
6B	52986560	A	x	C	C	C	C	C	C	C	C	C	C	C	C	C	C	C	C	C
6B	52986586	C	x	T	T	T	T	T	T	T	T	T	T	T	T	T	T	T	T	T
6B	52986689	A	x	G	G	G	G	G	G	G	G	G	G	G	G	G	G	G	G	G
6B	54159887	C	x	T	T	T	T	T	T	T	T	T	T	T	T	T	T	T	T	T
6B	54159901	C	x	T	N	T	T	T	T	T	T	T	T	T	T	T	T	T	T	T
6B	54159916	G	x	C	N	C	C	C	C	C	C	C	C	C	C	C	C	C	C	C
6B	54159983	C	x	T	T	T	T	T	T	T	T	T	T	T	T	T	T	T	T	T
6B	54160366	G	x	C	N	C	C	C	C	C	C	C	C	C	C	C	C	C	C	C
6B	54160383	C	x	G	N	G	G	G	G	G	G	G	G	G	G	G	G	N	G	G
6B	54160447	A	x	G	G	G	G	G	G	G	G	G	G	G	G	G	G	G	G	G
6B	54160477	G	x	C	C	C	C	C	C	C	C	C	C	C	C	C	C	C	C	C
6B	54160587	G	x	C	C	C	C	C	C	C	C	C	C	C	C	C	C	C	C	C
6B	54421663	A	x	G	G	G	G	G	G	G	G	G	G	G	G	G	G	G	G	G
6B	54421702	T	x	C	C	C	C	C	C	C	C	C	C	C	C	C	C	C	C	C
6B	54421757	C	x	T	N	T	T	T	T	T	T	T	T	T	T	T	T	T	T	T
6B	54421849	G	x	A	N	A	A	A	A	A	A	A	A	A	A	A	A	A	A	A
6B	54421905	T	x	G	N	G	G	G	G	G	G	G	G	G	G	G	G	G	G	G
6B	54421926	G	x	A	N	A	A	A	A	A	A	A	A	A	A	A	A	A	A	A
6B	54422008	A	x	G	N	G	G	G	G	G	G	G	G	G	G	G	G	G	G	G
6B	54422207	T	x	G	G	G	G	G	G	G	G	G	G	G	G	G	G	G	G	G
6B	54662621	A	x	G	N	G	G	G	G	G	G	G	G	G	G	G	G	G	G	G
6B	54876557	T	x	C	N	C	C	C	C	C	C	C	C	C	C	C	C	C	C	C
6B	54876575	G	x	A	N	A	A	A	A	A	A	A	A	A	A	A	A	A	A	A
6B	54876601	C	x	A	N	A	A	A	A	A	A	A	A	A	A	A	A	A	A	A
6B	54876624	G	x	A	N	A	A	A	A	A	A	A	A	A	A	A	A	A	A	A
6B	54876633	C	x	A	N	A	A	A	A	A	A	A	A	A	A	A	A	A	A	A
6B	54876689	T	x	G	N	G	G	G	G	G	G	G	G	G	G	G	G	G	G	G
6B	54876743	A	x	G	G	G	G	G	G	G	G	G	G	G	G	G	G	G	G	G
6B	54876806	C	x	G	G	G	G	G	G	G	G	G	G	G	G	G	G	G	G	G
6B	54876830	G	x	C	C	C	C	C	C	C	C	C	C	C	C	C	C	C	C	C
6B	54876866	A	x	G	G	G	G	G	G	G	G	G	G	G	G	G	G	G	G	G
6B	54876902	T	x	G	G	G	G	G	G	G	G	G	G	G	G	G	G	G	G	G
6B	55207117	T	x	C	C	C	C	C	C	C	C	C	C	C	C	C	C	C	C	C
6B	55207303	T	x	C	N	C	C	C	C	C	C	C	C	C	C	C	C	C	C	C
6B	55596724	A	x	T	T	T	T	T	T	T	T	T	T	T	T	T	T	T	T	T
6B	55596765	C	x	G	G	G	G	G	G	G	G	G	G	G	G	G	G	G	G	G
6B	55596833	A	x	G	G	G	G	G	G	G	G	G	G	G	G	G	G	N	G	G
6B	55596855	A	x	G	G	G	G	G	G	G	G	G	G	G	G	G	G	G	G	G
6B	55596866	C	x	T	T	T	T	T	T	T	T	T	T	T	T	T	T	T	T	T
6B	55694919	G	x	C	C	C	C	C	C	C	C	C	C	C	C	C	C	C	C	C
6B	55694941	T	x	C	C	C	C	C	C	C	C	C	C	C	C	C	C	C	C	C
6B	55694987	C	x	G	G	G	G	G	G	G	G	G	G	G	G	G	G	G	G	G
6B	55694996	G	x	A	A	A	A	A	A	A	A	A	A	A	A	A	A	A	A	A
6B	55695068	G	x	C	C	C	C	C	C	C	C	C	C	C	C	C	C	C	C	C
6B	55695215	G	x	A	A	A	A	A	A	A	A	A	A	A	A	A	A	A	A	A
6B	55994406	G	x	C	C	C	C	C	C	C	C	C	C	C	C	C	C	C	C	C
6B	55994463	C	x	G	G	G	G	G	G	G	G	G	G	G	G	G	G	G	G	G
6B	55994524	C	x	T	T	T	T	T	T	T	T	T	T	T	T	T	T	T	T	T
6B	55995237	A	x	C	C	C	C	C	C	C	C	C	C	C	C	C	C	C	C	C
6B	55995278	G	x	A	A	A	A	A	A	A	A	A	A	A	A	A	A	A	A	A
6B	55995966	A	x	G	G	G	G	G	G	G	G	G	G	G	G	G	G	G	G	G
6B	55995979	T	x	G	G	G	G	G	G	G	G	G	G	G	G	G	G	G	G	G
6B	56049500	G	x	C	C	C	C	C	C	C	C	C	C	C	C	C	C	C	C	C
6B	56049572	G	x	C	C	C	C	C	C	C	C	C	C	C	C	C	C	C	C	C
6B	56049606	C	x	T	T	T	T	T	T	T	T	T	T	T	T	T	T	T	T	T
6B	56049650	C	x	G	G	G	G	G	G	G	G	G	G	G	G	G	G	G	G	G
6B	56049705	G	x	T	T	T	T	T	T	T	T	T	T	T	T	T	T	T	T	T
6B	56049869	C	x	G	G	G	G	G	G	G	G	G	G	G	G	G	G	G	G	G
6B	56049897	C	x	T	T	T	T	T	T	T	T	T	T	T	T	T	T	T	T	T
6B	56054606	G	x	A	A	A	A	A	A	A	A	A	A	A	A	A	A	A	A	A
6B	56054636	A	x	G	G	G	G	G	G	G	G	G	G	G	G	G	G	G	G	G
6B	56054648	C	x	T	T	T	T	T	T	T	T	T	T	T	T	T	T	T	T	T
6B	56054748	G	x	C	C	C	C	C	C	C	C	C	C	C	C	C	C	C	C	C
6B	56054795	G	x	T	T	T	T	T	T	T	T	T	T	T	T	T	T	T	T	T
6B	56054819	A	x	G	G	G	G	G	G	G	G	G	G	G	G	G	G	G	G	G
6B	56067027	T	x	C	C	C	C	C	C	C	C	C	C	C	C	C	C	C	C	C
6B	56067125	T	x	C	C	C	C	C	C	C	C	C	C	C	C	C	C	C	C	C
6B	56067158	G	x	C	C	C	C	C	C	C	C	C	C	C	C	C	C	C	C	C
6B	56067251	C	x	T	T	T	T	T	T	T	T	T	T	T	T	T	T	T	T	T
6B	56067299	T	x	C	C	C	C	C	C	C	C	C	C	C	C	C	C	C	C	C
6B	57283692	T	x	A	A	A	A	A	A	A	A	A	A	A	A	A	A	A	A	A
6B	57283728	A	x	C	C	C	C	C	C	C	C	C	C	C	C	C	C	C	C	C
6B	57283752	C	x	G	N	G	G	G	G	G	G	G	G	G	G	G	G	G	G	G
6B	57283789	T	x	C	C	C	C	C	C	C	C	C	C	C	C	C	C	C	C	C
6B	57283849	A	x	C	C	C	C	C	C	C	C	C	C	C	C	C	C	C	C	C
6B	57283926	G	x	C	C	C	C	C	C	C	C	C	C	C	C	C	C	C	C	C
6B	57284691	C	x	N	T	T	T	T	T	T	T	T	T	T	T	T	T	T	T	T
6B	57284747	C	x	G	G	G	G	G	G	G	G	G	G	G	G	G	G	G	G	G
6B	57284814	C	x	N	T	T	T	T	T	T	T	T	T	T	T	T	T	T	T	T
6B	57284963	C	x	T	T	T	T	T	T	T	T	T	T	T	T	T	T	T	T	T
6B	57285131	G	x	T	T	T	T	T	T	T	T	T	T	T	T	T	T	T	T	T
6B	57285181	G	x	C	C	C	C	C	C	C	C	C	C	C	C	C	C	C	C	C
6B	57285214	A	x	T	T	T	T	T	T	T	T	T	T	T	T	T	T	T	T	T
6B	57285257	G	x	A	A	A	A	A	A	A	A	A	A	A	A	A	A	A	A	A
6B	57285784	A	x	G	G	G	G	G	G	G	G	G	G	G	G	G	G	G	G	G
6B	57285919	C	x	T	T	T	T	T	T	T	T	T	T	T	T	T	T	T	T	T
6B	57285955	T	x	C	C	C	C	C	C	C	C	C	C	C	C	C	C	C	C	C
6B	57285970	A	x	G	G	G	G	G	G	G	G	G	G	G	G	G	G	G	G	G
6B	57286135	C	x	T	T	T	T	T	T	T	T	T	T	T	T	T	T	T	T	T
6B	57286177	T	x	C	C	C	C	C	C	C	C	C	C	C	C	C	C	C	C	C
6B	57287077	T	x	N	C	C	C	C	C	C	C	C	C	C	C	C	C	C	C	C
6B	57287136	G	x	A	A	A	A	A	A	A	A	A	A	A	A	A	A	A	A	A
6B	57287564	C	x	G	G	G	G	G	G	G	G	G	G	G	G	G	G	G	G	G
6B	57287726	C	x	T	T	T	T	T	T	T	T	T	T	T	T	T	T	T	T	T
6B	57321415	G	x	A	A	A	A	A	A	A	A	A	A	A	A	A	A	A	A	A
6B	57321464	A	x	T	T	T	T	T	T	T	T	T	T	T	T	T	T	T	T	T
6B	57321471	A	x	C	C	C	C	C	C	C	C	C	C	C	C	C	C	C	C	C
6B	57321620	T	x	C	C	C	C	C	C	C	C	C	C	C	C	C	C	C	C	C
6B	57321833	G	x	A	A	A	A	A	A	A	A	A	A	A	A	A	A	A	A	A
6B	57321853	T	x	C	C	C	C	C	C	C	C	C	C	C	C	C	C	C	C	C
6B	57321871	G	x	A	A	A	A	A	A	A	A	A	A	A	A	A	A	A	A	A
6B	57582266	G	x	N	A	A	A	A	A	A	A	A	A	A	A	A	A	A	A	A
6B	57582316	T	x	N	C	C	C	C	C	C	C	C	C	C	C	C	C	C	C	C
6B	57582331	A	x	N	G	G	G	G	G	G	G	G	G	G	G	G	G	G	G	G
6B	57582390	A	x	N	G	G	G	G	G	G	G	G	G	G	G	G	G	G	G	G
6B	57582412	A	x	N	G	G	G	G	G	G	G	G	G	G	G	G	G	G	G	G
6B	57582534	C	x	N	T	T	T	T	T	T	T	T	T	T	T	T	T	T	T	T
6B	57582550	C	x	N	T	T	T	T	T	T	T	T	T	T	T	T	T	T	T	T
6B	57591788	C	x	N	G	G	G	G	G	G	G	G	G	G	G	G	G	G	G	G
6B	57723747	C	x	N	T	T	T	T	T	T	T	T	T	T	T	T	T	T	T	T
6B	57724247	C	x	N	T	T	T	T	T	T	T	T	T	T	T	T	T	T	T	T
6B	57724282	G	x	N	A	A	A	A	A	A	A	A	A	A	A	A	A	A	A	A
6B	57725684	T	x	N	G	G	G	G	G	G	G	G	G	G	G	G	G	G	G	G
6B	57725697	G	x	N	A	A	A	A	A	A	A	A	A	A	A	A	A	A	A	A
6B	57725706	A	x	N	G	G	G	G	G	G	G	G	G	G	G	G	G	G	G	G
6B	57725906	C	x	N	G	G	G	G	G	G	G	G	G	G	G	G	G	G	G	G
6B	57725911	G	x	N	A	A	A	A	A	A	A	A	A	A	A	A	A	A	A	A
6B	57725938	T	x	N	A	A	A	A	A	A	A	A	A	A	A	A	A	A	A	A
6B	57726003	T	x	N	C	C	C	C	C	C	C	C	C	C	C	C	C	C	C	C
6B	57726048	C	x	N	G	G	G	G	G	G	G	G	G	G	G	G	G	G	G	G
6B	57726458	G	x	N	A	A	A	A	A	A	A	A	A	A	A	A	A	A	A	A
6B	57726683	G	x	N	A	A	A	A	A	A	A	A	A	A	A	A	A	A	A	A
6B	57726701	C	x	N	G	G	G	G	G	G	G	G	G	G	G	G	G	G	G	G
6B	57731805	T	x	C	C	C	C	C	C	C	C	C	C	C	C	C	C	C	C	C
6B	57731819	G	x	C	C	C	C	C	C	C	C	C	C	C	C	C	C	C	C	C
6B	57731825	C	x	G	G	G	G	G	G	G	G	G	G	G	G	G	G	G	G	G
6B	57731943	T	x	A	A	A	A	A	A	A	A	A	A	A	A	A	A	A	A	A
6B	57732017	A	x	G	G	G	G	G	G	G	G	G	G	G	G	G	G	G	G	G
6B	57732905	A	x	T	T	T	T	T	T	T	T	T	T	T	T	T	T	T	T	T
6B	57732939	G	x	C	C	C	C	C	C	C	C	C	C	C	C	C	C	C	C	C
6B	57732952	T	x	C	C	C	C	C	C	C	C	C	C	C	C	C	C	C	C	C
6B	57733162	T	x	A	A	A	A	A	A	A	A	A	A	A	A	A	A	A	A	A
6B	57733182	A	x	T	T	T	T	T	T	T	T	T	T	T	T	T	T	T	T	T
6B	57733650	T	x	C	C	C	C	C	C	C	C	C	C	C	N	C	C	C	C	C
6B	57734796	G	x	A	A	A	A	A	A	A	A	A	A	A	A	A	A	A	A	A
6B	57735056	C	x	T	T	T	T	T	T	T	T	T	T	T	T	T	T	T	T	T
6B	57735113	T	x	C	C	C	C	C	C	C	C	C	C	C	C	C	C	C	C	C
6B	57735361	G	x	T	T	T	T	T	T	T	T	T	T	T	T	T	T	T	T	T
6B	57736401	C	x	A	A	A	A	A	A	A	A	A	A	A	A	A	A	A	A	A
6B	57736557	G	x	T	T	T	T	T	T	T	T	T	T	T	T	T	T	T	T	T
6B	57736575	G	x	A	A	A	A	A	A	A	A	A	A	A	A	A	A	A	A	A
6B	57736581	G	x	A	A	A	A	A	A	A	A	A	A	A	A	A	A	A	A	A
6B	57736599	C	x	T	T	T	T	T	T	T	T	T	T	T	T	T	T	T	T	T
6B	57736710	C	x	A	A	A	A	A	A	A	A	A	A	A	A	A	A	A	A	A
6B	57736719	G	x	C	C	C	C	C	C	C	C	C	C	C	C	C	C	C	C	C
6B	57900812	G	x	A	A	A	A	A	A	A	A	A	A	A	A	A	A	A	A	A
6B	57900847	T	x	C	C	C	C	C	C	C	C	C	C	C	C	C	C	C	C	C
6B	57900864	G	x	T	T	T	T	T	T	T	T	T	T	T	T	T	T	T	T	T
6B	57900928	A	x	G	G	G	G	G	G	G	G	G	G	G	G	G	G	G	G	G
6B	57901012	G	x	A	A	A	A	A	A	A	A	A	A	A	A	A	A	A	A	A
6B	57901030	C	x	T	T	T	T	T	T	T	T	T	T	T	T	T	T	T	T	T
6B	57901089	G	x	A	A	A	A	A	A	A	A	A	A	A	A	A	A	A	A	A
6B	57910584	T	x	G	G	G	G	G	G	G	G	G	G	G	G	G	G	G	G	G
6B	57910654	G	x	C	C	C	C	C	C	C	C	C	C	C	C	C	C	C	C	C
6B	57910685	T	x	G	G	G	G	G	G	G	G	G	G	G	G	G	G	G	G	G
6B	57910780	C	x	T	T	T	T	T	T	T	T	T	T	T	T	T	T	T	T	T
6B	59304183	G	x	N	N	A	A	A	A	A	A	A	A	A	A	A	A	A	A	A
6B	59304246	G	x	N	N	T	T	T	T	T	T	T	T	T	T	T	T	T	T	T
6B	59304268	G	x	N	N	A	A	A	A	A	A	A	A	A	A	A	A	A	A	A
6B	60605428	A	x	G	G	G	G	G	G	G	G	G	G	G	G	G	G	G	G	G
6B	60608206	C	x	G	G	G	G	G	G	G	G	G	G	G	G	G	G	G	G	G
6B	60608213	C	x	G	G	G	G	G	G	G	G	G	G	G	G	G	G	G	G	G
6B	60608221	T	x	C	C	C	C	C	C	C	C	C	C	C	C	C	C	C	C	C
6B	60608251	C	x	G	G	G	G	G	G	G	G	G	G	G	G	G	G	G	G	G
6B	60608258	C	x	G	G	G	G	G	G	G	G	G	G	G	G	G	G	G	G	G
6B	60608263	A	x	G	G	G	G	G	G	G	G	G	G	G	G	G	G	G	G	G
6B	60608293	C	x	T	T	T	T	T	T	T	T	T	T	T	T	T	T	T	T	T
6B	60623480	A	x	G	G	G	G	G	G	G	G	G	G	G	G	G	G	G	G	G
6B	60623726	C	x	T	T	T	T	T	T	T	T	T	T	T	T	T	T	T	T	T
6B	60623785	C	x	T	T	T	T	T	T	T	T	T	T	T	T	T	T	T	T	T
6B	60657864	T	x	C	C	C	C	C	C	C	C	C	C	C	C	C	C	C	C	C
6B	60657870	C	x	T	T	T	T	T	T	T	T	T	T	T	T	T	T	T	T	T
6B	61492777	T	x	C	N	C	C	C	C	C	C	C	C	C	C	C	C	C	C	C
6B	61493083	C	x	G	G	G	G	G	G	G	G	G	G	G	G	G	G	G	G	G
6B	61493089	C	x	G	G	G	G	G	G	G	G	G	G	G	G	G	G	G	G	G
6B	61493140	T	x	C	C	C	C	C	C	C	C	C	C	C	C	C	C	C	C	C
6B	61493337	C	x	T	T	T	T	T	T	T	T	T	T	T	T	T	T	T	T	T
6B	61493346	T	x	G	G	G	G	G	G	G	G	G	G	G	G	G	G	G	G	G
6B	61493364	G	x	C	C	C	C	C	C	C	C	C	C	C	C	C	C	C	C	C
6B	61493378	G	x	C	C	C	C	C	C	C	C	C	C	C	C	C	C	C	C	C
6B	61493416	A	x	G	G	G	G	G	G	G	G	G	G	G	G	G	G	G	G	G
6B	61493439	T	x	C	C	C	C	C	C	C	C	C	C	C	C	C	C	C	C	C
6B	61493457	T	x	C	C	C	C	C	C	C	C	C	C	C	C	C	C	C	C	C
6B	61493498	A	x	G	G	G	G	G	G	G	G	G	G	G	G	G	G	G	G	G
6B	61493565	C	x	T	T	T	T	T	T	T	T	T	T	T	T	T	T	T	T	T
6B	61493583	C	x	T	T	T	T	T	T	T	T	T	T	T	T	T	T	T	T	T
6B	61493620	T	x	C	C	C	C	C	C	C	C	C	C	C	C	C	C	C	C	C
6B	61493782	A	x	G	G	G	G	G	G	G	G	G	G	G	G	G	G	N	G	G
6B	61493791	G	x	A	A	A	A	A	A	A	A	A	A	A	A	A	A	N	A	A
6B	62118993	A	x	C	C	C	C	C	C	C	C	C	C	C	C	C	C	C	C	C
6B	62119019	C	x	T	T	T	T	T	T	T	T	T	T	T	T	T	T	T	T	T
6B	62119031	A	x	C	C	C	C	C	C	C	C	C	C	C	C	C	C	C	C	C
6B	62119051	G	x	A	A	A	A	A	A	A	A	A	A	A	A	A	A	A	A	A
6B	62119625	T	x	G	G	G	G	G	G	G	G	G	G	G	G	G	G	G	G	G
6B	62119834	A	x	G	G	G	G	G	G	G	G	G	G	G	G	G	G	G	G	G
6B	62119916	A	x	G	G	G	G	G	G	G	G	G	G	G	G	G	G	G	G	G
6B	62224112	A	x	T	T	T	T	T	T	T	T	T	T	T	T	T	T	T	T	T
6B	62224200	A	x	G	G	G	G	G	G	G	G	G	G	G	G	G	G	G	G	G
6B	62226306	A	x	C	C	C	C	C	C	C	C	C	C	C	C	C	C	C	C	C
6B	62226342	T	x	C	C	C	C	C	C	C	C	C	C	C	C	C	C	C	C	C
6B	62389731	A	x	G	G	G	G	G	G	G	G	G	G	G	G	G	G	G	G	G
6B	62393944	G	x	C	C	C	C	C	C	C	C	C	C	C	C	C	C	C	C	C
6B	62394506	T	x	A	A	A	A	A	A	A	A	A	A	A	A	A	A	A	A	A
6B	62394602	T	x	A	A	A	A	A	A	A	A	A	A	A	A	A	A	A	A	A
6B	62394608	A	x	G	G	G	G	G	G	G	G	G	G	G	G	N	N	G	G	G
6B	62394727	G	x	C	C	C	C	C	C	C	C	C	C	C	C	C	C	C	C	C
6B	62394752	T	x	G	G	G	G	G	G	G	G	G	G	G	G	G	G	G	G	G
6B	62394805	A	x	G	G	G	G	G	G	G	G	G	G	G	G	N	N	G	G	G
6B	62394940	C	x	G	G	G	G	G	G	G	G	G	G	G	G	G	G	G	G	G
6B	62395730	T	x	C	C	C	C	C	C	C	C	C	C	C	C	C	C	C	C	C
6B	62400723	G	x	C	C	C	C	C	C	C	C	C	C	C	C	C	C	C	C	C
6B	62401978	G	x	C	C	C	C	C	C	C	C	C	C	C	C	C	C	C	C	C
6B	62404609	T	x	C	C	C	C	C	C	C	C	C	C	C	C	C	C	C	C	C
6B	62404862	A	x	G	G	G	G	G	G	G	G	G	G	G	G	G	G	G	G	G
6B	62405005	G	x	T	T	T	T	T	T	T	T	T	T	T	T	T	T	T	T	T
6B	62405096	C	x	G	G	G	G	G	G	G	G	G	G	G	G	G	G	G	G	G
6B	62614774	T	x	C	C	C	C	C	C	C	C	C	C	C	C	C	C	C	C	C
6B	62631540	T	x	C	C	C	C	C	C	C	C	C	C	C	C	N	N	N	C	C
6B	62632041	G	x	A	A	A	A	A	A	A	A	A	A	A	A	A	A	N	A	A
6B	62632065	T	x	C	C	C	C	C	C	C	C	C	C	C	C	C	C	N	C	C
6B	62632147	G	x	A	A	A	A	A	A	A	A	A	A	A	A	N	N	N	A	A
6B	62635704	T	x	A	A	A	A	A	A	A	A	A	A	A	A	A	A	A	A	A
6B	62690435	C	x	A	A	A	A	A	A	A	A	A	A	A	A	A	A	N	A	A
6B	62690490	G	x	T	T	T	T	T	T	T	T	T	T	T	T	T	T	T	T	T
6B	62691286	C	x	T	T	T	T	T	T	T	T	T	T	T	T	T	T	T	T	T
6B	62694157	G	x	T	T	T	T	T	T	T	T	T	T	T	T	T	T	T	T	T
6B	62694340	T	x	C	C	C	C	C	C	C	C	C	C	C	C	C	C	C	C	C
6B	62707247	A	x	G	G	G	G	G	G	G	G	G	G	G	G	G	G	G	G	G
6B	62708751	A	x	C	C	C	C	C	C	C	C	C	C	C	C	C	C	C	C	C
6B	62709015	C	x	G	G	G	G	G	G	G	G	G	G	G	G	G	G	G	G	G
6B	62709050	T	x	C	C	C	C	C	C	C	C	C	C	C	C	C	C	C	C	C
6B	62709072	C	x	G	G	G	G	G	G	G	G	G	G	G	G	G	G	G	G	G
6B	63191685	G	x	T	T	T	T	T	T	T	T	T	T	T	T	T	T	T	T	T
6B	63191976	G	x	C	C	C	C	C	C	C	C	C	C	C	C	C	C	C	C	C
6B	63241176	T	x	C	C	C	C	C	C	C	C	C	C	C	C	C	C	C	C	C
6B	63241182	C	x	G	G	G	G	G	G	G	G	G	G	G	G	G	G	G	G	G
6B	63241191	T	x	C	C	C	C	C	C	C	C	C	C	C	C	C	C	C	C	C
6B	63241198	A	x	G	G	G	G	G	G	G	G	G	G	G	G	G	G	G	G	G
6B	63241245	G	x	T	T	T	T	T	T	T	T	T	T	T	T	T	T	T	T	T
6B	63241255	T	x	C	C	C	C	C	C	C	C	C	C	C	C	C	C	C	C	C
6B	63241441	G	x	T	T	T	T	T	T	T	T	T	T	T	T	T	T	T	T	T
6B	64233664	A	x	G	G	G	G	G	G	G	G	G	G	G	G	G	G	G	G	G
6B	64233864	A	x	G	G	G	G	G	G	G	G	G	G	G	G	G	G	G	G	G
6B	64233915	C	x	T	T	T	T	T	T	T	T	T	T	T	T	T	T	T	T	T
6B	64233920	T	x	C	C	C	C	C	C	C	C	C	C	C	C	C	C	C	C	C
6B	64233957	A	x	C	C	C	C	C	C	C	C	C	C	C	C	C	C	C	C	C
6B	64233984	G	x	C	C	C	C	C	C	C	C	C	C	C	C	C	C	C	C	C
6B	64234061	C	x	G	G	G	G	G	G	G	G	G	G	G	G	G	G	G	G	G
6B	64449088	C	x	G	G	G	G	G	G	G	G	G	G	G	G	G	G	G	G	G
6B	64449108	C	x	T	T	T	T	T	T	T	T	T	T	T	T	T	T	T	T	T
6B	64449188	A	x	G	G	G	G	G	G	G	G	G	G	G	G	G	G	G	G	G
6B	64449195	G	x	C	C	C	C	C	C	C	C	C	C	C	C	C	C	C	C	C
6B	64449201	T	x	C	C	C	C	C	C	C	C	C	C	C	C	C	C	C	C	C
6B	64449326	G	x	C	C	C	C	C	C	C	C	C	C	C	C	C	C	C	C	C
6B	64449344	G	x	C	C	C	C	C	C	C	C	C	C	C	C	C	C	C	C	C
6B	64449439	C	x	T	T	T	T	T	T	T	T	T	T	T	T	T	T	T	T	T
6B	64449455	T	x	C	C	C	C	C	C	C	C	C	C	C	C	C	C	C	C	C
6B	64449545	A	x	C	C	C	C	C	C	C	C	C	C	C	C	C	C	C	C	C
6B	64449638	T	x	C	C	C	C	C	C	C	C	C	C	C	C	C	C	C	C	C
6B	64449727	G	x	C	C	C	C	C	C	C	C	C	C	C	C	C	C	C	C	C
6B	64449750	T	x	C	C	C	C	C	C	C	C	C	C	C	C	C	C	C	C	C
6B	64449789	A	x	T	T	T	T	T	T	T	T	T	T	T	T	T	T	T	T	T
6B	64686747	T	x	C	C	C	C	C	C	C	C	C	C	C	C	C	C	C	C	C
6B	64864325	C	x	T	T	T	T	T	T	T	T	T	T	T	T	T	T	T	T	T
6B	64864335	A	x	C	C	C	C	C	C	C	C	C	C	C	C	C	C	C	C	C
6B	64864361	A	x	T	T	T	T	T	T	T	T	T	T	T	T	T	T	T	T	T
6B	64864502	G	x	A	A	A	A	A	A	A	A	A	A	A	A	A	A	A	A	A
6B	64864517	T	x	C	C	C	C	C	C	C	C	C	C	C	C	C	C	C	C	C
6B	64864856	T	x	C	C	C	C	C	C	C	C	C	C	C	C	C	C	C	C	C
6B	64864865	A	x	G	G	G	G	G	G	G	G	G	G	G	G	G	G	G	G	G
6B	64864871	T	x	C	C	C	C	C	C	C	C	C	C	C	C	C	C	C	C	C
6B	64867774	C	x	T	T	T	T	T	T	T	T	T	T	T	T	T	T	T	T	T
6B	64868062	C	x	G	G	G	G	G	G	G	G	G	G	G	G	G	G	G	G	G
6B	64968170	T	x	C	C	C	C	C	C	C	C	C	C	C	C	C	C	C	C	C
6B	64968357	T	x	C	C	C	C	C	C	C	C	C	C	C	C	C	C	C	C	C
6B	64968961	C	x	G	G	G	G	G	G	G	G	G	G	G	G	G	G	G	G	G
6B	64969023	G	x	A	A	A	A	A	A	A	A	A	A	A	A	A	A	A	A	A
6B	64969079	A	x	G	G	G	G	G	G	G	G	G	G	G	G	G	G	G	G	G
6B	65087603	T	x	G	G	G	G	G	G	G	G	G	G	G	G	G	G	G	G	G
6B	65087625	A	x	G	G	G	G	G	G	G	G	G	G	G	G	G	G	G	G	G
6B	65088276	G	x	A	A	A	A	A	A	A	A	A	A	A	A	A	A	A	A	A
6B	65088515	C	x	T	T	T	T	T	T	T	T	T	T	T	T	T	T	T	T	T
6B	65088930	A	x	N	C	C	C	C	C	C	C	C	C	C	C	C	C	C	C	C
6B	65089986	G	x	A	A	A	A	A	A	A	A	A	A	A	A	A	A	A	A	A
6B	65090017	A	x	G	G	G	G	G	G	G	G	G	G	G	G	G	G	G	G	G
6B	65090132	G	x	C	C	C	C	C	C	C	C	C	C	C	C	C	C	C	C	C
6B	65090265	A	x	G	G	G	G	G	G	G	G	G	G	G	G	G	G	G	G	G
6B	65090339	C	x	T	T	T	T	T	T	T	T	T	T	T	T	T	T	T	T	T
6B	65090383	C	x	T	T	T	T	T	T	T	T	T	T	T	T	T	T	T	T	T
6B	65174157	T	x	C	C	C	C	C	C	C	C	C	C	C	C	C	C	C	C	C
6B	65174173	C	x	T	T	T	T	T	T	T	T	T	T	T	T	T	T	T	T	T
6B	65174215	G	x	A	A	A	A	A	A	A	A	A	A	A	A	A	A	A	A	A
6B	65725273	T	x	C	C	C	C	C	C	C	C	C	C	C	C	C	C	C	C	C
6B	65725315	G	x	A	A	A	A	A	A	A	A	A	A	A	A	A	A	A	A	A
6B	65725387	G	x	A	A	A	A	A	A	A	A	A	A	A	A	A	A	A	A	A
6B	65727222	G	x	C	C	C	C	C	C	C	C	C	C	C	C	C	C	C	C	C
6B	65728402	T	x	C	C	C	C	C	C	C	C	C	C	C	C	C	C	C	C	C
6B	65729296	G	x	A	A	A	A	A	A	A	A	A	A	A	A	A	A	A	A	A
6B	65729443	C	x	T	T	T	T	T	T	T	T	T	T	T	T	T	T	T	T	T
6B	65729482	C	x	T	T	T	T	T	T	T	T	T	T	T	T	T	T	T	T	T
6B	65729531	A	x	T	T	T	T	T	T	T	T	T	T	T	T	T	T	T	T	T
6B	65729603	A	x	G	G	G	G	G	G	G	G	G	G	G	G	G	G	G	G	G
6B	65729666	C	x	T	T	T	T	T	T	T	T	T	T	T	T	T	T	T	T	T
6B	65729999	G	x	A	A	A	A	A	A	A	A	A	A	A	A	A	A	A	A	A
6B	65730183	T	x	G	G	G	G	G	G	G	G	G	G	G	G	G	G	G	G	G
6B	65730822	G	x	T	T	T	T	T	T	T	T	T	T	T	T	T	T	T	T	T
6B	65731710	C	x	T	T	T	T	T	T	T	T	T	T	T	T	T	T	T	T	T
6B	65731820	A	x	G	G	G	G	G	G	G	G	G	G	G	G	G	G	G	G	G
6B	65731832	C	x	T	T	T	T	T	T	T	T	T	T	T	T	T	T	T	T	T
6B	65731838	C	x	T	T	T	T	T	T	T	T	T	T	T	T	T	T	T	T	T
6B	65731854	G	x	A	A	A	A	A	A	A	A	A	A	A	A	A	A	A	A	A
6B	65731901	G	x	A	A	A	A	A	A	A	A	A	A	A	A	A	A	A	A	A
6B	65731915	C	x	G	G	G	G	G	G	G	G	G	G	G	G	G	G	G	G	G
6B	65731922	T	x	A	A	A	A	A	A	A	A	A	A	A	A	A	A	A	A	A
6B	65731938	T	x	G	G	G	G	G	G	G	G	G	G	G	G	G	G	G	G	G
6B	65731948	G	x	A	A	A	A	A	A	A	A	A	A	A	A	A	A	A	A	A
6B	65732036	A	x	G	G	G	G	G	G	G	G	G	G	G	G	G	G	G	G	G
6B	65732073	A	x	G	G	G	G	G	G	G	G	G	G	G	G	G	G	G	G	G
6B	65735327	T	x	G	G	G	G	G	G	G	G	G	G	G	G	G	G	G	G	G
6B	66453791	G	x	A	A	A	A	A	A	A	A	A	A	A	A	A	A	A	A	A
6B	66453807	G	x	C	C	C	C	C	C	C	C	C	C	C	C	C	C	C	C	C
6B	66453814	T	x	G	G	G	G	G	G	G	G	G	G	G	G	G	G	G	G	G
6B	66453871	A	x	G	G	G	G	G	G	G	G	G	G	G	G	G	G	G	G	G
6B	66453910	C	x	G	G	G	G	G	G	G	G	G	G	G	G	G	G	G	G	G
6B	66453920	G	x	C	C	C	C	C	C	C	C	C	C	C	C	C	C	C	C	C
6B	66455590	T	x	C	C	C	C	C	C	C	C	C	C	C	C	C	C	C	C	C
6B	66455614	G	x	A	A	A	A	A	A	A	A	A	A	A	A	A	A	A	A	A
6B	66457343	G	x	C	C	C	C	C	C	C	C	C	C	C	C	C	C	C	C	C
6B	66784058	C	x	G	G	G	G	G	G	G	G	G	G	G	G	G	G	G	G	G
6B	67525232	G	x	A	A	A	A	A	A	A	A	A	A	A	A	A	A	A	A	A
6B	67525259	A	x	G	G	G	G	G	G	G	G	G	G	G	G	G	G	G	G	G
6B	67525303	G	x	C	C	C	C	C	C	C	C	C	C	C	C	C	C	C	C	C
6B	67525309	A	x	G	G	G	G	G	G	G	G	G	G	G	G	G	G	G	G	G
6B	67525360	A	x	G	G	G	G	G	G	G	G	G	G	G	G	G	G	G	G	G
6B	67525576	C	x	A	A	A	A	A	A	A	A	A	A	A	A	A	A	A	A	A
6B	67525620	A	x	G	G	G	G	G	G	G	G	G	G	G	G	G	G	G	G	G
6B	67525700	C	x	T	T	T	T	T	T	T	T	T	T	T	T	T	T	T	T	T
6B	67527727	G	x	A	A	A	A	A	A	A	A	A	A	A	A	A	A	A	A	A
6B	67940702	C	x	T	T	T	T	T	T	T	T	T	T	T	T	T	T	T	T	T
6B	67940715	T	x	G	G	G	G	G	G	G	G	G	G	G	G	G	G	G	G	G
6B	67940804	C	x	T	T	T	T	T	T	T	T	T	T	T	T	T	T	T	T	T
6B	67940837	G	x	C	C	C	C	C	C	C	C	C	C	C	C	C	C	C	C	C
6B	67940873	C	x	A	A	A	A	A	A	A	A	A	A	A	A	A	A	A	A	A
6B	67945161	C	x	T	T	T	T	T	T	T	T	T	T	T	T	T	T	T	T	T
6B	67945184	G	x	T	T	T	T	T	T	T	T	T	T	T	T	T	T	T	T	T
6B	67945234	T	x	C	C	C	C	C	C	C	C	C	C	C	C	C	C	C	C	C
6B	67945262	T	x	C	C	C	C	C	C	C	C	C	C	C	C	C	C	C	C	C
6B	67945370	A	x	G	G	G	G	G	G	G	G	G	G	G	G	G	G	G	G	G
6B	68211661	A	x	G	G	G	G	G	G	G	G	G	G	G	G	G	G	G	G	G
6B	68211667	C	x	T	T	T	T	T	T	T	T	T	T	T	T	T	T	T	T	T
6B	68211673	G	x	T	T	T	T	T	T	T	T	T	T	T	T	T	T	T	T	T
6B	68211716	A	x	T	T	T	T	T	T	T	T	T	T	T	T	T	T	T	T	T
6B	68211721	T	x	C	C	C	C	C	C	C	C	C	C	C	C	C	C	C	C	C
6B	68211733	T	x	C	C	C	C	C	C	C	C	C	C	C	C	C	C	C	C	C
6B	68211768	C	x	T	T	T	T	T	T	T	T	T	T	T	T	T	T	T	T	T
6B	68211795	G	x	A	A	A	A	A	A	A	A	A	A	A	A	A	A	A	A	A
6B	68211846	C	x	G	G	G	G	G	G	G	G	G	G	G	G	G	G	G	G	G
6B	68211920	G	x	A	A	A	A	A	A	A	A	A	A	A	A	A	A	A	A	A
6B	68211941	A	x	G	G	G	G	G	G	G	G	G	G	G	G	G	G	G	G	G
6B	68211955	A	x	G	G	G	G	G	G	G	G	G	G	G	G	G	G	G	G	G
6B	68212060	A	x	G	G	G	G	G	G	G	G	G	G	G	G	G	G	G	G	G
6B	68212083	G	x	A	A	A	A	A	A	A	A	A	A	A	A	A	A	A	A	A
6B	68212116	C	x	T	T	T	T	T	T	T	T	T	T	T	T	T	T	T	T	T
6B	68212174	G	x	A	A	A	A	A	A	A	A	A	A	A	A	A	A	A	A	A
6B	68212188	A	x	G	G	G	G	G	G	G	G	G	G	G	G	G	G	G	G	G
6B	68212214	A	x	G	G	G	G	G	G	G	G	G	G	G	G	G	G	G	G	G
6B	68212228	G	x	A	A	A	A	A	A	A	A	A	A	A	A	A	A	A	A	A
6B	68212288	A	x	G	G	G	G	G	G	G	G	G	G	G	G	G	G	G	G	G
6B	68212316	C	x	N	T	T	T	T	T	T	T	T	T	T	T	T	T	T	T	T
6B	68212362	G	x	N	A	A	A	A	A	A	A	A	A	A	A	A	A	A	A	A
6B	68245332	G	x	A	A	A	A	A	A	A	A	A	A	A	A	A	A	A	A	A
6B	68245506	T	x	C	C	C	C	C	C	C	C	C	C	C	C	C	C	C	C	C
6B	68245643	C	x	T	T	T	T	T	T	T	T	T	T	T	T	T	T	T	T	T
6B	68245674	A	x	G	G	G	G	G	G	G	G	G	G	G	G	G	G	G	G	G
6B	68245826	T	x	C	C	C	C	C	C	C	C	C	C	C	C	C	C	N	C	C
6B	68246019	G	x	A	A	A	A	A	A	A	A	A	A	A	A	A	A	A	A	A
6B	68246187	A	x	G	G	G	G	G	G	G	G	G	G	G	G	G	G	G	G	G
6B	68246198	A	x	G	G	G	G	G	G	G	G	G	G	G	G	G	G	G	G	G
6B	68246446	A	x	T	T	T	T	T	T	T	T	T	T	T	T	T	T	T	T	T
6B	68246454	T	x	C	C	C	C	C	C	C	C	C	C	C	C	C	C	C	C	C
6B	68246459	G	x	C	C	C	C	C	C	C	C	C	C	C	C	C	C	C	C	C
6B	68246532	A	x	G	G	G	G	G	G	G	G	G	G	G	G	G	G	G	G	G
6B	68293473	C	x	A	A	A	A	A	A	A	A	A	A	A	A	A	A	A	A	A
6B	68293498	G	x	A	A	A	A	A	A	A	A	A	A	A	A	A	A	A	A	A
6B	68293518	A	x	G	G	G	G	G	G	G	G	G	G	G	G	G	G	G	G	G
6B	68293577	A	x	G	G	G	G	G	G	G	G	G	G	G	G	G	G	G	G	G
6B	68293608	C	x	T	T	T	T	T	T	T	T	T	T	T	T	T	T	T	T	T
6B	68293632	C	x	T	T	T	T	T	T	T	T	T	T	T	T	T	T	T	T	T
6B	68293759	A	x	G	G	G	G	G	G	G	G	G	G	G	G	G	G	G	G	G
6B	68293948	A	x	C	C	C	C	C	C	C	C	C	C	C	C	C	C	C	C	C
6B	68517306	G	x	A	A	A	A	A	A	A	A	A	A	A	A	A	A	A	A	A
6B	68922577	G	x	A	A	A	A	A	A	A	A	A	A	A	A	A	A	A	A	A
6B	68922633	A	x	T	T	T	T	T	T	T	T	T	T	T	T	T	T	T	T	T
6B	68922645	G	x	A	A	A	A	A	A	A	A	A	A	A	A	A	A	A	A	A
6B	68922731	T	x	C	C	C	C	C	C	C	C	C	C	C	C	C	C	C	C	C
6B	68922801	C	x	G	G	G	G	G	G	G	G	G	G	G	G	G	G	G	G	G
6B	68922934	T	x	G	G	G	G	G	G	G	G	G	G	G	G	G	G	G	G	G
6B	68922994	C	x	G	G	G	G	G	G	G	G	G	G	G	G	G	G	N	G	G
6B	68923087	C	x	G	G	G	G	G	G	G	G	G	G	G	G	G	G	N	G	G
6B	68923210	C	x	G	G	G	G	G	G	G	G	G	G	G	G	G	G	G	G	G
6B	68923372	C	x	T	T	T	T	T	T	T	T	T	T	T	T	T	T	T	T	T
6B	68923385	A	x	G	G	G	G	G	G	G	G	G	G	G	G	G	G	N	G	G
6B	69462293	G	x	A	A	A	A	A	A	A	A	A	A	A	A	A	A	N	A	A
6B	69462361	A	x	C	C	C	C	C	C	C	C	C	C	C	C	C	C	C	C	C
6B	69462421	A	x	G	G	G	G	G	G	G	G	G	G	G	G	G	G	N	G	G
6B	69462952	T	x	G	G	G	G	G	G	G	G	G	G	G	G	G	G	G	G	G
6B	69463058	T	x	C	C	C	C	C	C	C	C	C	C	C	C	C	C	C	C	C
6B	69547920	G	x	C	C	C	C	C	C	C	C	C	C	C	C	C	C	C	C	C
6B	69547950	A	x	G	G	G	G	G	G	G	G	G	G	G	G	G	G	G	G	G
6B	69548113	G	x	C	C	C	C	C	C	C	C	C	C	C	C	C	C	C	C	C
6B	69548149	A	x	C	C	C	C	C	C	C	C	C	C	C	C	C	C	C	C	C
6B	69548188	G	x	C	C	C	C	C	C	C	C	C	C	C	C	C	C	C	C	C
6B	69548368	C	x	G	G	G	G	G	G	G	G	G	G	G	G	G	G	G	G	G
6B	69548674	C	x	G	G	G	G	G	G	G	G	G	G	G	G	G	G	G	G	G
6B	69548713	T	x	C	C	C	C	C	C	C	C	C	C	C	C	C	C	C	C	C
6B	69548770	G	x	A	A	A	A	A	A	A	A	A	A	A	A	A	A	A	A	A
6B	69548797	C	x	T	T	T	T	T	T	T	T	T	T	T	T	T	T	T	T	T
6B	69548836	C	x	T	T	T	T	T	T	T	T	T	T	T	T	T	T	T	T	T
6B	69548884	C	x	T	T	T	T	T	T	T	T	T	T	T	T	T	T	T	T	T
6B	69548899	T	x	C	C	C	C	C	C	C	C	C	C	C	C	C	C	C	C	C
6B	69548908	G	x	T	T	T	T	T	T	T	T	T	T	T	T	T	T	T	T	T
6B	69549115	T	x	C	C	C	C	C	C	C	C	C	C	C	C	C	C	C	C	C
6B	69549160	G	x	A	A	A	A	A	A	A	A	A	A	A	A	A	A	A	A	A
6B	69707987	T	x	C	N	C	C	C	C	C	C	C	C	C	C	C	C	C	C	C
6B	69708020	T	x	C	N	C	C	C	C	C	C	C	C	C	C	C	C	C	C	C
6B	69708035	C	x	T	N	T	T	T	T	T	T	T	T	T	T	T	T	T	T	T
6B	69708044	A	x	C	N	C	C	C	C	C	C	C	C	C	C	C	C	C	C	C
6B	69708925	G	x	C	N	C	C	C	C	C	C	C	C	C	C	C	C	C	C	C
6B	69708945	C	x	T	N	T	T	T	T	T	T	T	T	T	T	T	T	T	T	T
6B	69709027	C	x	T	N	T	T	T	T	T	T	T	T	T	T	T	T	N	T	T
6B	71034557	T	x	C	C	C	C	C	C	C	C	C	C	C	C	C	C	C	C	C
6B	71034624	G	x	A	A	A	A	A	A	A	A	A	A	A	A	A	A	N	A	A
6B	71034791	A	x	G	G	G	G	G	G	G	G	G	G	G	G	G	G	G	G	G
6B	71038144	G	x	A	A	A	A	A	A	A	A	A	A	A	A	A	A	A	A	A
6B	71038277	C	x	G	G	G	G	G	G	G	G	G	G	G	G	G	G	G	G	G
6B	71038303	T	x	G	G	G	G	G	G	G	G	G	G	G	G	G	G	G	G	G
6B	71040618	T	x	C	C	C	C	C	C	C	C	C	C	C	C	C	C	C	C	C
6B	71040624	C	x	T	T	T	T	T	T	T	T	T	T	T	T	T	T	T	T	T
6B	71040652	T	x	C	C	C	C	C	C	C	C	C	C	C	C	C	C	C	C	C
6B	71041194	T	x	C	C	C	C	C	C	C	C	C	C	C	C	C	C	C	C	C
6B	71041269	G	x	A	A	A	A	A	A	A	A	A	A	A	A	A	A	A	A	A
6B	71041380	A	x	G	G	G	G	G	G	G	G	G	G	G	G	G	G	G	G	G
6B	71148171	A	x	C	C	C	C	C	C	C	C	C	C	C	C	C	C	C	C	C
6B	71355437	C	x	A	A	A	A	A	A	A	A	A	A	A	A	A	A	A	A	A
6B	71355506	C	x	T	T	T	T	T	T	T	T	T	T	T	T	T	T	T	T	T
6B	71355512	T	x	C	C	C	C	C	C	C	C	C	C	C	C	C	C	C	C	C
6B	71355518	A	x	G	G	G	G	G	G	G	G	G	G	G	G	G	G	G	G	G
6B	71356033	G	x	T	T	T	T	T	T	T	T	T	T	T	T	T	T	T	T	T
6B	72179436	T	x	C	C	C	C	C	C	C	C	C	C	C	C	C	C	C	C	C
6B	72179469	T	x	G	G	G	G	G	G	G	G	G	G	G	G	G	G	G	G	G
6B	72179481	C	x	G	G	G	G	G	G	G	G	G	G	G	G	G	G	G	G	G
6B	72179514	G	x	C	C	C	C	C	C	C	C	C	C	C	C	C	C	C	C	C
6B	72179520	C	x	A	A	A	A	A	A	A	A	A	A	A	A	A	A	A	A	A
6B	72179574	T	x	C	C	C	C	C	C	C	C	C	C	C	C	C	C	C	C	C
6B	72179729	C	x	A	A	A	A	A	A	A	A	A	A	A	A	A	A	A	A	A
6B	72179744	G	x	C	C	C	C	C	C	C	C	C	C	C	C	C	C	C	C	C
6B	72179768	G	x	C	C	C	C	C	C	C	C	C	C	C	C	C	C	C	C	C
6B	72179780	T	x	G	G	G	G	G	G	G	G	G	G	G	G	G	G	G	G	G
6B	72179840	T	x	C	C	C	C	C	C	C	C	C	C	C	C	C	C	C	C	C
6B	72179894	T	x	C	C	C	C	C	C	C	C	C	C	C	C	C	C	C	C	C
6B	72179911	C	x	A	A	A	A	A	A	A	A	A	A	A	A	A	A	A	A	A
6B	72183175	A	x	G	G	G	G	G	G	G	G	G	G	G	G	G	G	G	G	G
6B	72183191	C	x	G	G	G	G	G	G	G	G	G	G	G	G	G	G	G	G	G
6B	72183229	G	x	C	C	C	C	C	C	C	C	C	C	C	C	C	C	C	C	C
6B	72183283	A	x	G	G	G	G	G	G	G	G	G	G	G	G	G	G	G	G	G
6B	72183288	A	x	C	C	C	C	C	C	C	C	C	C	C	C	C	C	C	C	C
6B	72183319	A	x	G	G	G	G	G	G	G	G	G	G	G	G	G	G	G	G	G
6B	72183330	C	x	T	T	T	T	T	T	T	T	T	T	T	T	T	T	T	T	T
6B	72312141	T	x	C	C	C	C	C	C	C	C	C	C	C	C	C	C	C	C	C
6B	72312176	G	x	A	A	A	A	A	A	A	A	A	A	A	A	A	A	A	A	A
6B	72312196	T	x	C	C	C	C	C	C	C	C	C	C	C	C	C	C	C	C	C
6B	72312213	T	x	G	G	G	G	G	G	G	G	G	G	G	G	G	G	G	G	G
6B	72312258	T	x	G	G	G	G	G	G	G	G	G	G	G	G	G	G	G	G	G
6B	72312301	G	x	T	T	T	T	T	T	T	T	T	T	T	T	T	T	T	T	T
6B	72312317	A	x	T	T	T	T	T	T	T	T	T	T	T	T	T	T	T	T	T
6B	72312343	T	x	C	C	C	C	C	C	C	C	C	C	C	C	C	C	C	C	C
6B	72312357	C	x	A	A	A	A	A	A	A	A	A	A	A	A	A	A	A	A	A
6B	72312510	G	x	C	C	C	C	C	C	C	C	C	C	C	C	C	C	C	C	C
6B	72312524	T	x	C	C	C	C	C	C	C	C	C	C	C	C	C	C	C	C	C
6B	72312568	G	x	T	T	T	T	T	T	T	T	T	T	T	T	T	T	T	T	T
6B	72312603	A	x	G	G	G	G	G	G	G	G	G	G	G	G	G	G	G	G	G
6B	72312906	T	x	G	G	G	G	G	G	G	G	G	G	G	G	G	G	G	G	G
6B	72312976	T	x	C	C	C	C	C	C	C	C	C	C	C	C	C	C	C	C	C
6B	72313037	A	x	C	C	C	C	C	C	C	C	C	C	C	C	C	C	C	C	C
6B	72313524	T	x	C	C	C	C	C	C	C	C	C	C	C	C	C	C	N	C	C
6B	72313586	C	x	A	A	A	A	A	A	A	A	A	A	A	A	A	A	A	A	A
6B	72313867	G	x	A	A	A	A	A	A	A	A	A	A	A	A	A	A	A	A	A
6B	72313891	A	x	C	C	C	C	C	C	C	C	C	C	C	C	C	C	C	C	C
6B	72314107	T	x	G	G	G	G	G	G	G	G	G	G	G	G	G	G	G	G	G
6B	72319290	A	x	G	G	G	G	G	G	G	G	G	G	G	G	G	G	G	G	G
6B	72319339	A	x	C	C	C	C	C	C	C	C	C	C	C	C	C	C	C	C	C
6B	75029283	T	x	G	G	G	G	G	G	G	G	G	G	G	G	G	G	G	G	G
6B	75029304	A	x	G	G	G	G	G	G	G	G	G	G	G	G	G	G	G	G	G
6B	75029343	T	x	C	C	C	C	C	C	C	C	C	C	C	C	C	C	C	C	C
6B	75029350	C	x	T	T	T	T	T	T	T	T	T	T	T	T	T	T	T	T	T
6B	75029362	A	x	G	G	G	G	G	G	G	G	G	G	G	G	G	G	G	G	G
6B	75029515	A	x	G	G	G	G	G	G	G	G	G	G	G	G	G	G	G	G	G
6B	75030011	A	x	G	G	G	G	G	G	G	G	G	G	G	G	G	G	G	G	G
6B	75030178	C	x	T	T	T	T	T	T	T	T	T	T	T	T	T	T	T	T	T
6B	75030836	A	x	G	G	G	G	G	G	G	G	G	G	G	G	G	G	G	G	G
6B	75031001	T	x	C	C	C	C	C	C	C	C	C	C	C	C	C	C	C	C	C
6B	75031580	C	x	G	G	G	G	G	G	G	G	G	G	G	G	G	G	G	G	G
6B	75031828	A	x	G	G	G	G	G	G	G	G	G	G	G	G	G	G	G	G	G
6B	75033192	A	x	G	G	G	G	G	G	G	G	G	G	G	G	G	G	G	G	G
6B	75033267	G	x	A	A	A	A	A	A	A	A	A	A	A	A	N	A	A	A	A
6B	75033442	T	x	C	C	C	C	C	C	C	C	C	C	C	C	C	C	C	C	C
6B	75033466	C	x	A	A	A	A	A	A	A	A	A	A	A	A	A	A	A	A	A
6B	75033530	C	x	A	A	A	A	A	A	A	A	A	A	A	A	N	A	A	A	A
6B	75033539	T	x	C	C	C	C	C	C	C	C	C	C	C	C	N	C	C	C	C
6B	75033575	T	x	G	G	G	G	G	G	G	G	G	G	G	G	G	G	G	G	G
6B	75033845	G	x	A	A	A	A	A	A	A	A	A	A	A	A	A	A	A	A	A
6B	75033989	C	x	G	G	G	G	G	G	G	G	G	G	G	G	G	G	G	G	G
6B	75033995	C	x	T	T	T	T	T	T	T	T	T	T	T	T	T	T	T	T	T
6B	75508343	G	x	A	A	A	A	A	A	A	A	A	A	A	A	A	A	A	A	A
6B	75508391	A	x	C	C	C	C	C	C	C	C	C	C	C	C	C	C	C	C	C
6B	75508481	A	x	G	G	G	G	G	G	G	G	G	G	G	G	G	G	G	G	G
6B	75509268	A	x	G	G	G	G	G	G	G	G	G	G	G	G	G	G	G	G	G
6B	75509317	A	x	G	G	G	G	G	G	G	G	G	G	G	G	G	G	G	G	G
6B	75509372	G	x	A	A	A	A	A	A	A	A	A	A	A	A	A	A	A	A	A
6B	75509472	C	x	T	T	T	T	T	T	T	T	T	T	T	T	T	T	T	T	T
6B	75509588	A	x	G	G	G	G	G	G	G	G	G	G	G	G	G	G	G	G	G
6B	75509820	T	x	C	C	C	C	C	C	C	C	C	C	C	C	C	C	C	C	C
6B	75509844	C	x	T	T	T	T	T	T	T	T	T	T	T	T	T	T	T	T	T
6B	75509893	G	x	C	C	C	C	C	C	C	C	C	C	C	C	C	C	C	C	C
6B	75510084	T	x	C	C	C	C	C	C	C	C	C	C	C	C	C	C	C	C	C
6B	75510104	C	x	T	T	T	T	T	T	T	T	T	T	T	T	T	T	T	T	T
6B	75510238	A	x	G	G	G	G	G	G	G	G	G	G	G	G	G	G	G	G	G
6B	75510285	G	x	A	A	A	A	A	A	A	A	A	A	A	A	A	A	A	A	A
6B	75915367	G	x	A	A	A	A	A	A	A	A	A	A	A	A	A	A	N	A	A
6B	75915415	G	x	A	A	A	A	A	A	A	A	A	A	A	A	A	A	A	A	A
6B	75915451	C	x	T	T	T	T	T	T	T	T	T	T	T	T	T	T	T	T	T
6B	75915460	C	x	T	T	T	T	T	T	T	T	T	T	T	T	T	T	T	T	T
6B	75915514	G	x	C	C	C	C	C	C	C	C	C	C	C	C	C	C	C	C	C
6B	75915595	G	x	A	A	A	A	A	A	A	A	A	A	A	A	A	A	A	A	A
6B	75915654	G	x	A	A	A	A	A	A	A	A	A	A	A	A	A	A	A	A	A
6B	75915853	C	x	A	A	A	A	A	A	A	A	A	A	A	A	A	A	A	A	A
6B	75916176	C	x	G	G	G	G	G	G	G	G	G	G	G	G	G	G	G	G	G
6B	75918153	C	x	G	G	G	G	G	G	G	G	G	G	G	G	G	G	G	G	G
6B	75918285	T	x	C	C	C	C	C	C	C	C	C	C	C	C	C	C	C	C	C
6B	75918372	A	x	G	G	G	G	G	G	G	G	G	G	G	G	G	G	G	G	G
6B	75918446	A	x	G	G	G	G	G	G	G	G	G	G	G	G	G	G	G	G	G
6B	75918658	G	x	A	A	A	A	A	A	A	A	A	A	A	A	A	A	A	A	A
6B	75918701	C	x	T	T	T	T	T	T	T	T	T	T	T	T	T	T	T	T	T
6B	75918726	T	x	A	A	A	A	A	A	A	A	A	A	A	A	A	A	A	A	A
6B	75918733	C	x	T	T	T	T	T	T	T	T	T	T	T	T	T	T	T	T	T
6B	75918770	G	x	A	A	A	A	A	A	A	A	A	A	A	A	A	A	A	A	A
6B	76012817	G	x	A	A	A	A	A	A	A	A	A	A	A	A	N	A	A	A	A
6B	76013248	A	x	G	G	G	G	G	G	G	G	G	G	G	G	G	G	G	G	G
6B	76860922	T	x	A	A	A	A	N	A	A	A	A	A	A	A	A	A	A	A	A
6B	76860964	G	x	A	A	A	A	N	A	A	A	A	A	A	A	A	A	A	A	A
6B	76860974	T	x	G	G	G	G	N	G	G	G	G	G	G	G	G	G	G	G	G
6B	76861038	A	x	G	G	G	G	N	G	G	G	G	G	G	G	G	G	G	G	G
6B	76861109	T	x	A	A	A	A	N	A	A	A	A	A	A	A	A	A	A	A	A
6B	76861155	G	x	A	A	A	A	N	A	A	A	A	A	A	A	A	A	A	A	A
6B	76861165	G	x	T	T	T	T	N	T	T	T	T	T	T	T	T	T	T	T	T
6B	77011458	T	x	C	C	C	C	N	C	C	C	C	C	C	C	C	C	C	C	C
6B	77011488	G	x	C	C	C	C	N	C	C	C	C	C	C	C	C	C	C	C	C
6B	77011706	T	x	C	C	C	C	N	C	C	C	C	C	C	C	C	C	C	C	C
6B	77011757	G	x	C	C	C	C	N	C	C	C	C	C	C	C	C	C	C	C	C
6B	77011782	A	x	T	T	T	T	N	T	T	T	T	T	T	T	T	T	T	T	T
6B	77011805	A	x	N	G	G	G	N	G	G	G	G	G	G	G	G	G	N	G	G
6B	77011913	T	x	N	C	C	C	N	C	C	C	C	C	C	C	C	C	C	C	C
6B	77011963	A	x	G	G	G	G	N	G	G	G	G	G	G	G	G	G	G	G	G
6B	77012002	G	x	T	T	T	T	N	T	T	T	T	T	T	T	T	T	T	T	T
6B	77773587	G	x	A	A	A	A	A	A	A	A	A	A	A	A	A	A	A	A	A
6B	77773654	C	x	T	T	T	T	T	T	T	T	T	T	T	T	T	T	T	T	T
6B	77773661	G	x	T	T	T	T	T	T	T	T	T	T	T	T	T	T	T	T	T
6B	77773668	C	x	T	T	T	T	T	T	T	T	T	T	T	T	T	T	T	T	T
6B	77773696	A	x	G	G	G	G	G	G	G	G	G	G	G	G	G	G	G	G	G
6B	77773730	A	x	T	T	T	T	T	T	T	T	T	T	T	T	T	T	T	T	T
6B	77773798	C	x	T	T	T	T	T	T	T	T	T	T	T	T	T	T	T	T	T
6B	77773822	C	x	T	T	T	T	T	T	T	T	T	T	T	T	T	T	T	T	T
6B	77773827	G	x	T	T	T	T	T	T	T	T	T	T	T	T	T	T	T	T	T
6B	77773833	G	x	C	C	C	C	C	C	C	C	C	C	C	C	C	C	C	C	C
6B	77773885	G	x	A	A	A	A	A	A	A	A	A	A	A	A	A	A	A	A	A
6B	77773915	C	x	G	G	G	G	G	G	G	G	G	G	G	G	G	G	G	G	G
[truncated: 9,956 more rows]

## Sheet: Table S3
Table S3. 9,294 polymorphic sites used to generate the Neighbor-Joining tree. Coordinates are based on Chinese Spring RefSeq v1.1. 'N' indicates missing data.
Chromosome (CS RefSeqv1.1)	Position	Lr53 and Yr35 donor	Ae. sharonensis		Ae. longissima		Ae. speltoides	Ae. bicornis	Ae. searsii	Ae. tauschii	T. monococcum	T. urartu	T. dicoccoides	T. durum	T. aestivum
		98M71	TH02	AS_1644	TL05	AEG-6782-2	TS01	TB01	TE01	AL8/78	PI 306540	G1812	Zavitan	Svevo	CS	ArinaLrFor	Attraktion	Fielder	Jagger	Julius	Kariega	Kenong9204	LongReach Lancer	CDC Landmark	Mace	Norin61	Renan	CDC Stanley	SY Mattis
6B	1003522	C	C	C	C	G	G	G	G	G	G	C	G	G	G	G	G	G	G	G	G	G	G	G	G	G	C	G	C
6B	1009013	T	C	C	C	C	C	C	C	C	C	C	N	C	C	C	C	C	C	C	C	C	C	C	C	C	C	C	C
6B	1010545	G	G	C	C	C	C	C	T	C	C	N	C	C	C	C	C	C	C	C	G	C	C	C	C	C	T	C	T
6B	1011016	C	C	C	C	T	C	C	C	C	T	C	C	C	T	C	C	C	C	C	C	T	T	C	C	T	C	C	C
6B	1011292	C	G	G	G	G	C	N	G	G	C	G	C	C	T	C	C	G	G	C	G	G	G	C	G	T	G	C	G
6B	1011418	G	C	C	C	T	C	T	C	N	C	C	C	C	C	C	C	T	C	C	C	T	T	C	C	C	T	C	T
6B	1938205	T	A	T	T	A	A	A	A	A	A	A	A	A	A	A	A	A	A	A	A	A	A	A	A	A	A	A	A
6B	2443183	G	G	G	G	N	G	G	G	G	G	G	G	G	A	G	G	A	G	G	A	N	G	G	A	A	G	G	G
6B	3384346	C	C	C	C	C	T	T	C	C	C	N	T	T	T	T	T	T	T	C	C	T	T	T	T	T	C	T	C
6B	3384405	A	A	A	A	A	A	T	T	A	N	A	A	A	T	A	A	A	A	A	T	A	A	A	A	T	A	A	A
6B	3879594	C	C	N	C	C	C	G	C	C	N	C	G	G	G	G	G	G	G	G	G	C	C	G	G	G	G	G	G
6B	3879667	T	T	T	T	T	T	G	T	G	T	T	G	G	G	G	G	G	G	G	G	T	G	G	G	G	G	G	G
6B	3881528	G	G	G	G	N	C	G	C	C	C	C	C	C	C	C	C	C	C	C	C	N	C	C	C	C	C	C	C
6B	3881676	G	G	G	G	N	G	G	C	C	C	C	C	C	C	G	C	C	C	C	C	N	G	C	C	C	C	C	C
6B	3883626	T	T	T	T	N	C	T	T	C	T	T	C	C	C	C	C	C	C	C	C	N	C	C	C	C	C	C	C
6B	3884141	A	A	A	A	N	A	A	A	A	A	A	G	G	G	G	G	G	G	G	G	N	A	G	G	G	G	G	G
6B	3887229	C	C	C	C	N	C	C	C	C	C	C	T	T	T	C	C	C	T	C	C	N	C	C	C	T	C	C	C
6B	3888530	T	T	T	T	N	T	T	T	T	T	T	A	A	A	A	A	A	A	T	A	N	T	T	A	A	T	T	T
6B	3888692	G	G	G	G	N	G	A	G	G	G	G	A	A	A	G	G	G	A	G	G	N	G	G	G	A	G	G	G
6B	3888746	G	G	G	G	N	A	G	G	A	A	A	G	A	A	G	G	G	A	G	G	N	G	G	G	A	G	G	G
6B	3888800	G	G	G	G	N	G	A	A	G	A	A	A	A	A	A	A	A	A	G	A	N	G	G	A	A	G	G	G
6B	3889151	T	T	T	T	N	T	T	T	C	T	T	C	C	C	C	C	C	C	T	C	N	T	T	C	C	T	T	T
6B	3889172	C	C	C	C	N	T	C	T	T	T	T	T	T	T	T	T	T	T	T	T	N	T	T	T	T	T	T	T
6B	3889373	A	A	A	A	N	A	A	A	G	A	A	G	G	G	G	G	G	G	G	G	N	A	G	G	G	G	G	G
6B	3889775	A	T	G	G	N	G	G	G	G	G	G	G	G	G	G	G	G	G	G	G	N	G	G	G	G	G	G	G
6B	3889783	G	T	G	T	N	T	T	G	G	G	G	T	T	T	T	T	T	T	T	T	N	T	T	T	T	T	T	T
6B	3889802	T	T	T	T	N	T	T	T	T	T	T	C	C	C	C	C	C	C	C	C	N	T	C	C	C	C	C	C
6B	3890724	G	G	G	G	N	G	G	G	G	G	G	C	C	C	C	C	C	C	C	C	N	G	C	C	C	C	C	C
6B	3890811	C	C	G	G	N	G	C	G	G	C	C	G	G	G	G	G	G	G	G	G	N	G	G	G	G	G	G	G
6B	4124239	G	G	G	G	G	A	A	A	A	A	A	A	A	A	G	G	G	A	A	G	N	N	A	G	A	A	A	A
6B	4124598	C	G	C	N	C	A	C	G	A	A	G	A	A	A	A	A	A	A	A	A	N	A	A	A	A	A	A	A
6B	4125339	T	C	C	C	T	C	T	C	N	C	C	C	C	C	C	C	C	C	C	C	N	C	C	C	C	C	C	C
6B	4125536	A	C	C	C	A	C	C	C	T	C	C	C	C	C	C	C	C	C	C	C	N	C	C	C	C	C	C	C
6B	4125569	C	C	C	T	C	T	C	T	T	T	T	T	T	T	T	T	T	T	T	T	N	T	T	T	T	T	T	T
6B	4125590	C	C	C	C	C	T	C	C	C	C	C	T	T	T	T	T	T	T	T	T	N	C	T	T	T	T	T	T
6B	4125789	T	T	T	T	T	T	T	T	T	C	T	C	C	C	C	C	C	C	C	C	N	T	C	C	C	C	C	C
6B	4126086	A	G	G	A	G	A	A	G	N	A	A	G	G	G	G	G	G	G	G	G	N	A	G	G	G	G	G	G
6B	4126127	A	G	G	A	G	G	G	G	G	G	G	G	G	G	G	G	G	G	G	G	G	G	G	G	G	G	G	G
6B	4126140	C	C	C	C	C	C	C	C	C	C	C	C	T	T	C	C	C	T	G	C	C	C	G	C	T	G	G	G
6B	4126350	A	A	A	A	A	T	C	G	G	G	G	G	G	G	G	G	G	G	G	G	N	G	G	G	G	G	G	G
6B	4126545	A	A	A	A	A	A	A	T	A	T	T	T	T	T	T	T	T	T	T	T	N	A	T	T	T	T	T	T
6B	4126623	C	C	T	T	T	T	C	C	C	C	C	T	T	T	T	T	T	T	T	T	N	A	T	T	T	T	T	T
6B	4126629	A	A	G	G	G	A	G	A	A	A	A	T	G	G	T	T	T	G	T	T	N	G	T	T	G	T	T	T
6B	4126993	C	C	C	C	C	T	C	T	T	T	T	T	T	T	T	T	T	T	T	T	N	T	T	T	T	T	T	T
6B	4139604	C	T	T	T	T	C	T	T	N	C	C	T	T	T	C	T	T	T	C	T	N	T	C	T	T	T	C	T
6B	4139751	C	C	C	C	T	C	C	T	T	C	T	C	T	T	C	C	C	T	C	C	N	C	C	C	T	C	C	C
6B	4139903	C	C	C	T	T	T	C	T	T	T	T	T	T	T	T	T	T	T	T	T	N	T	T	T	T	T	T	T
6B	4490581	G	G	G	G	G	G	G	G	G	G	N	G	G	C	G	G	G	G	G	G	N	G	G	G	C	G	G	G
6B	4490659	G	G	G	G	G	A	G	A	A	A	N	G	A	A	A	A	A	A	A	A	N	G	A	A	A	A	A	A
6B	4490925	A	A	A	A	A	A	A	A	A	A	N	G	G	G	G	G	G	G	G	G	N	A	G	G	G	G	G	G
6B	4490970	T	T	T	T	T	A	A	A	A	A	N	A	A	A	A	A	A	A	A	A	N	A	A	A	A	A	A	A
6B	4491018	C	C	C	C	C	T	T	T	T	T	N	T	T	T	T	T	T	T	T	T	N	T	T	T	T	T	T	T
6B	4491051	A	A	A	A	A	G	G	G	G	G	N	G	G	G	G	G	G	G	G	G	N	G	G	G	G	G	G	G
6B	4493560	C	T	C	T	T	T	T	T	T	T	N	T	T	T	T	T	T	T	T	T	N	T	T	T	T	T	T	T
6B	4493740	G	G	G	G	G	A	G	G	G	G	N	G	A	A	A	A	A	A	A	A	N	A	A	A	A	A	A	A
6B	4493863	A	A	A	A	A	G	G	G	G	G	N	G	G	G	G	G	G	G	G	G	N	G	G	G	G	G	G	G
6B	4493896	G	G	G	G	G	A	A	G	A	A	N	A	A	A	A	A	A	A	A	A	N	A	A	A	A	A	A	A
6B	4494479	A	A	A	A	A	T	A	A	T	T	N	A	T	T	T	T	T	T	T	T	N	A	T	T	T	T	T	T
6B	4495159	C	G	G	G	C	G	C	C	G	G	N	C	G	G	G	G	G	G	G	G	N	C	G	G	G	C	G	C
6B	4495228	G	G	G	G	G	T	G	G	G	G	N	G	T	T	T	T	T	T	T	T	N	G	T	T	T	T	T	T
6B	4495340	G	T	T	T	T	T	T	T	T	T	N	T	T	T	T	T	T	T	T	T	N	T	T	T	T	T	T	T
6B	4495429	G	G	G	G	G	C	G	C	C	C	N	G	C	C	C	C	C	C	C	C	C	C	C	C	C	C	C	C
6B	4495456	C	C	C	C	C	C	C	C	G	G	N	G	G	G	G	G	G	G	G	G	N	C	G	G	G	C	G	C
6B	4495525	G	G	G	G	G	C	G	C	C	C	C	C	C	C	C	C	C	C	C	C	N	C	C	C	C	C	C	C
6B	4495557	G	G	G	G	G	A	A	A	A	A	N	A	A	A	A	A	A	A	A	A	N	A	A	A	A	A	A	A
6B	6789856	A	G	A	A	A	G	G	G	G	G	G	G	G	G	G	N	G	G	G	G	N	G	G	G	G	G	G	G
6B	7938017	T	T	T	N	T	T	C	C	C	C	C	C	C	C	C	C	C	C	C	C	C	C	C	C	C	C	C	C
6B	7938062	G	G	G	N	G	C	C	C	G	C	C	C	C	C	C	C	C	C	C	C	C	C	C	C	C	C	C	C
6B	7938083	G	C	G	N	G	C	C	C	G	G	G	G	C	C	C	C	C	C	C	C	C	C	C	C	C	C	C	C
6B	7938245	G	A	A	N	G	N	G	G	T	G	G	A	A	A	A	A	A	A	A	A	G	G	G	A	A	A	A	A
6B	7938287	C	C	C	N	C	C	C	C	C	N	C	C	A	A	A	A	A	A	A	A	C	C	C	A	A	A	A	A
6B	7938466	T	C	C	N	T	T	C	N	T	T	T	C	C	C	C	C	C	C	C	C	T	T	T	C	C	C	C	C
6B	7938511	G	T	T	T	G	T	N	T	T	T	T	T	T	T	T	T	T	T	T	T	T	T	T	T	T	T	T	T
6B	7938730	G	A	A	A	G	G	A	G	A	G	G	A	A	A	A	A	A	A	A	A	A	A	A	A	A	A	A	A
6B	7939323	G	G	G	N	G	A	A	A	A	A	A	A	A	A	A	A	A	A	A	A	A	A	A	A	A	A	A	A
6B	7939338	A	A	A	N	A	A	A	A	A	G	G	A	G	G	G	G	G	G	G	G	A	A	A	G	G	G	G	G
6B	7939422	C	C	C	N	C	C	C	C	A	T	T	C	T	T	T	T	T	T	T	T	C	C	C	T	T	T	T	T
6B	7939509	C	C	C	N	C	C	T	C	T	C	C	T	T	T	T	C	C	T	T	C	C	C	C	C	C	T	T	T
6B	7939816	A	A	A	N	A	A	T	A	T	A	A	T	T	T	T	T	T	T	T	T	A	A	A	T	T	T	T	T
6B	7940523	C	C	C	N	C	C	C	C	C	N	C	C	T	T	T	T	T	T	T	T	C	C	C	T	T	T	T	T
6B	7942786	G	T	T	N	G	T	T	T	T	T	T	G	T	T	T	T	T	T	T	T	T	T	T	T	T	T	T	T
6B	7942974	A	A	A	N	A	G	G	A	G	A	A	N	G	G	G	G	G	G	G	G	G	G	G	G	G	G	G	G
6B	7943013	A	G	G	N	G	G	G	G	G	G	G	A	G	G	G	G	G	G	G	G	G	G	G	G	G	G	G	G
6B	7943034	G	T	T	N	T	T	T	T	T	G	G	N	T	T	T	T	T	T	T	T	G	G	G	T	T	T	T	T
6B	7943088	C	C	T	N	C	T	T	T	T	T	T	T	T	T	T	T	T	T	T	T	C	C	C	T	T	T	T	T
6B	7943832	C	C	C	N	C	C	C	C	C	C	A	N	A	A	A	A	A	A	A	A	C	C	C	A	A	A	A	A
6B	7943882	C	C	C	N	C	G	C	G	C	C	C	C	G	G	G	G	G	G	G	G	G	G	G	G	G	G	G	G
6B	8049155	A	G	G	G	G	G	G	G	G	G	G	G	G	G	G	G	G	G	G	G	G	G	G	N	G	G	G	G
6B	8049253	G	G	G	G	G	G	G	G	G	G	G	G	C	C	C	C	C	C	C	C	T	T	T	N	G	C	C	C
6B	8388789	G	A	A	A	A	A	A	A	N	N	G	A	A	A	A	A	A	A	A	A	A	A	A	A	A	A	A	A
6B	8388796	G	T	T	T	T	T	T	T	N	N	T	T	T	T	T	T	T	T	T	T	T	T	T	T	T	T	T	T
6B	8417879	T	T	T	T	C	C	T	C	N	C	C	C	N	C	C	C	C	C	C	C	C	C	C	C	C	C	C	C
6B	8418056	G	G	C	G	T	C	C	C	N	C	C	C	N	C	C	C	C	C	C	C	C	C	C	C	C	C	C	C
6B	8418161	C	C	C	C	C	C	C	T	N	C	C	T	T	T	T	T	T	T	T	T	C	C	C	T	T	T	T	T
6B	8418452	G	G	G	G	G	G	G	G	N	G	G	A	G	A	A	A	A	A	A	A	G	G	G	A	A	A	A	A
6B	8418500	T	T	T	T	T	T	T	T	N	T	T	C	N	C	C	C	C	C	C	C	T	T	T	C	C	C	C	C
6B	8418785	T	T	T	T	C	C	T	C	N	C	C	C	N	C	C	C	C	C	C	C	T	T	T	C	C	C	C	C
6B	8418864	C	C	C	C	C	C	C	C	N	C	C	A	C	A	A	A	A	A	A	A	C	C	C	A	A	A	A	A
6B	8418920	A	A	A	A	A	G	A	A	G	A	A	G	G	G	G	G	G	G	G	G	G	G	G	G	G	G	G	G
6B	9001967	A	A	A	A	A	A	A	G	G	G	G	G	G	G	G	G	G	G	G	G	A	A	A	G	G	G	G	G
6B	9002025	G	G	G	G	G	G	N	G	G	G	G	C	C	C	C	C	C	C	C	C	G	G	G	C	C	C	C	C
6B	9002031	G	G	G	G	G	C	G	C	N	C	C	C	C	C	C	C	C	C	C	C	C	C	C	C	C	C	C	C
6B	9002075	T	T	T	T	T	T	T	T	T	T	T	C	C	C	C	C	C	C	C	C	T	T	T	C	C	T	C	C
6B	9002187	C	C	C	C	C	C	C	G	C	C	C	G	G	G	G	G	G	G	G	G	C	C	C	G	G	C	G	G
6B	9002223	C	C	C	C	G	G	C	G	G	G	G	G	G	G	G	G	G	G	G	G	G	G	G	G	G	G	G	G
6B	9002626	G	G	G	G	G	T	G	T	T	T	T	T	T	T	T	T	T	T	T	T	T	T	T	T	T	T	T	T
6B	9002938	T	A	A	T	T	A	A	A	A	A	N	A	A	A	A	A	A	A	A	A	A	A	A	A	A	A	A	A
6B	9003104	G	G	G	A	G	T	A	A	N	T	N	A	A	A	A	A	A	A	A	A	A	A	A	A	A	A	A	A
6B	9003623	G	G	G	G	C	G	G	C	G	C	G	C	C	C	C	C	C	C	C	C	C	C	C	C	C	C	C	C
6B	9003915	T	T	T	C	T	T	T	N	T	N	T	C	C	C	C	C	C	C	C	C	T	T	T	C	C	C	C	C
6B	9096137	C	C	G	C	G	G	G	G	N	G	G	G	G	G	G	G	G	G	G	G	G	G	G	G	G	G	G	G
6B	9096371	G	G	G	G	A	A	A	N	G	A	A	A	A	A	A	A	A	A	A	A	A	A	A	A	A	A	A	A
6B	9096674	A	G	A	A	G	G	G	G	G	G	G	G	G	G	G	G	G	G	G	G	G	G	G	G	G	G	G	G
6B	9096694	G	G	G	G	G	A	G	G	G	A	A	A	A	A	A	A	A	A	A	A	A	A	A	A	A	A	A	A
6B	9096937	G	G	G	G	G	A	G	A	A	A	A	A	A	A	A	A	A	A	A	A	A	A	A	A	A	A	A	A
6B	9097814	G	G	G	G	G	A	A	A	A	A	A	A	A	A	A	A	A	A	A	A	A	A	A	A	A	A	A	A
6B	9097853	G	G	G	G	G	G	G	A	A	A	N	A	A	A	A	A	A	A	A	A	A	A	A	A	A	A	A	A
6B	9098037	C	C	T	C	T	C	T	T	T	T	T	T	T	T	T	T	T	T	T	T	T	T	T	T	T	T	T	T
6B	9100157	A	G	A	G	A	G	N	G	G	G	N	G	G	G	G	G	G	G	G	G	G	G	G	G	G	G	G	G
6B	10690883	A	A	T	T	T	T	T	T	T	T	T	N	T	T	T	T	T	T	T	T	T	T	C	T	T	T	T	T
6B	11287095	C	G	G	C	G	G	C	G	G	G	G	G	G	G	G	G	G	G	G	G	G	G	G	G	G	G	G	G
6B	11288062	T	T	T	T	C	T	T	T	T	T	T	C	C	C	C	C	C	C	C	C	C	C	C	C	C	C	C	C
6B	11288240	G	G	A	A	G	A	A	G	A	A	A	A	A	A	G	G	G	G	G	G	G	G	A	G	G	G	G	G
6B	11288374	T	T	N	C	C	C	C	C	C	C	C	C	C	C	C	C	C	C	C	C	C	C	C	C	C	C	C	C
6B	11288395	A	A	N	A	A	G	A	A	A	A	A	G	G	G	A	A	A	A	A	A	A	A	G	A	A	A	A	A
6B	11288640	T	T	T	T	T	T	N	T	T	T	T	C	C	C	T	T	T	T	T	T	T	T	C	T	T	T	T	T
6B	11288807	G	G	G	G	C	G	G	G	G	A	A	C	C	C	G	G	G	G	G	G	G	G	C	G	G	G	G	G
6B	11298631	T	T	T	T	T	T	T	T	T	T	T	C	C	C	C	C	C	C	C	C	C	C	C	C	C	C	C	C
6B	11298654	T	T	T	T	T	T	T	N	T	N	T	C	C	C	C	C	C	C	C	C	C	C	C	C	C	C	C	C
6B	11298757	A	A	A	A	A	A	A	A	A	N	N	G	G	G	G	G	G	G	G	G	G	G	G	G	G	G	G	G
6B	11298908	C	C	G	G	G	G	C	G	C	C	C	G	G	G	G	G	G	G	G	G	G	G	G	G	G	G	G	G
6B	11299019	A	A	A	A	A	A	A	A	A	A	A	G	G	G	G	G	G	G	G	G	G	G	G	G	G	G	G	G
6B	11299096	C	C	C	C	C	C	C	C	C	C	C	T	T	T	T	T	T	T	T	T	T	T	T	T	T	T	T	T
6B	11299128	T	T	T	T	T	T	T	T	T	N	T	G	G	G	G	G	G	G	G	G	G	G	G	G	G	G	G	G
6B	11299150	T	T	T	T	T	A	T	T	T	N	N	T	C	C	C	C	C	C	C	C	C	C	C	C	C	C	C	C
6B	11299231	G	G	G	N	G	A	N	A	A	A	A	A	A	A	A	A	A	A	A	A	A	A	A	A	A	A	A	A
6B	11299246	T	T	T	T	T	T	T	C	C	T	T	C	C	C	C	C	C	C	C	C	C	C	C	C	C	C	C	C
6B	11299285	A	A	A	A	A	G	G	A	A	A	G	G	G	G	G	G	G	G	G	G	G	G	G	G	G	G	G	G
6B	11299316	G	G	G	G	G	G	G	G	N	G	G	T	T	T	T	T	T	T	T	T	T	T	T	T	T	T	T	T
6B	11299357	G	G	G	G	G	A	A	A	A	A	A	A	A	A	A	A	A	A	A	A	A	A	A	A	A	A	A	A
6B	11299572	C	C	C	C	C	T	C	C	C	T	C	C	A	A	C	A	A	C	C	A	A	A	A	A	A	C	C	C
6B	11299679	A	A	A	G	A	A	G	G	A	G	G	G	G	G	G	G	G	G	G	G	G	G	G	G	G	G	G	G
6B	11299728	T	T	T	A	T	N	T	A	A	T	A	A	A	A	A	A	A	A	A	A	A	A	A	A	A	A	A	A
6B	11325613	C	C	C	C	C	G	C	G	G	G	G	G	G	G	G	G	G	G	G	G	G	G	G	G	G	G	G	G
6B	11325688	C	C	C	C	C	C	C	C	C	C	C	G	G	G	G	C	C	G	G	C	C	C	G	C	G	G	G	G
6B	11325712	G	G	G	G	G	C	C	C	G	C	C	C	C	C	C	C	C	C	C	C	C	C	C	C	C	C	C	C
6B	11538020	G	G	G	G	T	T	T	T	G	G	G	T	T	T	T	T	T	T	T	T	T	T	T	T	N	T	N	T
6B	11538035	C	N	N	G	G	T	G	G	G	G	G	G	G	G	G	G	G	G	G	G	G	G	G	G	G	G	G	G
6B	11538065	C	G	G	G	G	G	G	G	A	G	G	G	G	G	G	G	G	G	G	G	G	G	G	G	G	G	G	G
6B	11538074	C	T	T	T	T	T	T	T	N	T	T	T	T	T	T	T	T	T	T	T	T	T	T	T	T	T	T	T
6B	11538113	C	C	T	C	T	C	T	C	T	C	C	T	C	T	T	T	T	T	T	T	T	T	T	T	C	T	C	T
6B	11538134	G	C	C	N	G	A	G	G	G	G	G	C	A	C	C	C	C	C	C	C	C	C	C	C	A	C	A	C
6B	11538494	T	T	T	A	A	C	A	A	A	A	A	A	C	A	A	A	A	A	A	A	A	A	A	A	C	A	C	A
6B	11538539	G	G	G	C	G	C	C	G	G	C	C	C	C	C	C	C	C	C	C	C	C	C	C	C	C	C	C	C
6B	11538551	C	N	N	C	C	C	C	C	C	C	C	C	C	T	C	C	C	C	C	C	C	C	C	C	C	C	C	C
6B	11538557	T	T	T	C	C	C	C	C	C	C	C	C	T	C	C	C	C	C	C	C	C	C	C	C	T	C	T	C
6B	11538775	G	G	G	A	A	A	G	A	N	N	A	A	A	A	A	A	A	A	A	A	A	A	A	A	A	A	A	A
6B	11538952	C	C	C	C	C	C	C	C	C	C	C	T	C	T	C	C	C	C	C	C	C	C	T	C	C	C	C	C
6B	11539108	C	T	T	T	T	T	T	T	T	C	C	T	T	T	T	T	T	T	T	T	T	T	T	T	T	T	T	T
6B	11539378	C	C	C	C	C	C	C	C	C	C	C	T	C	T	T	T	T	T	T	T	T	T	T	T	C	T	C	T
6B	11539766	C	N	C	C	C	C	C	C	C	C	C	A	C	A	A	A	A	A	A	A	A	A	A	A	C	A	C	A
6B	11539817	T	N	C	T	T	C	T	C	N	T	T	C	C	C	C	C	C	C	C	C	C	C	C	C	C	C	C	C
6B	11539829	T	N	C	T	T	C	T	C	T	C	C	C	C	C	C	C	C	C	C	C	C	C	C	C	C	C	C	C
6B	11539850	C	N	A	C	C	A	C	A	C	C	C	A	A	A	A	A	A	A	A	A	A	A	A	A	A	A	A	A
6B	11540078	A	N	A	A	A	C	A	C	A	C	C	C	C	C	C	C	C	C	C	C	C	C	C	C	C	C	C	C
6B	11540112	G	N	G	G	G	C	G	C	C	C	C	C	C	C	C	C	C	C	C	C	C	C	C	C	C	C	C	C
6B	11600654	C	C	C	N	C	C	N	C	C	C	C	T	T	T	T	T	T	T	T	T	T	T	T	T	T	T	C	T
6B	12593624	A	C	A	A	C	C	C	C	T	C	C	C	C	C	C	C	C	C	C	C	C	C	C	C	C	C	C	C
6B	12593677	G	G	G	G	G	G	G	G	G	G	G	A	A	C	G	G	G	G	G	G	G	G	A	G	G	G	A	G
6B	12593728	T	A	T	T	T	A	A	A	A	A	A	A	A	A	A	A	A	A	A	A	A	A	A	A	A	A	A	A
6B	12593739	G	A	G	G	G	A	G	A	A	A	A	G	G	A	G	G	G	G	G	G	G	G	G	G	G	G	G	G
6B	12593963	T	T	T	T	T	T	T	T	T	T	T	C	C	C	T	T	T	T	T	T	T	T	C	T	T	T	C	T
6B	12659709	C	T	T	N	C	T	C	N	T	C	C	T	T	T	T	T	T	T	T	T	T	T	T	T	T	T	T	T
6B	12659796	C	C	C	N	C	C	N	C	C	C	C	A	A	A	A	A	A	A	A	A	A	A	A	A	A	A	A	A
6B	12659916	G	G	G	N	C	G	G	G	G	C	G	C	C	C	C	C	C	C	C	C	C	C	C	C	C	C	C	C
6B	12659942	C	C	C	N	C	C	C	C	C	C	C	G	G	G	G	G	G	G	G	G	G	G	G	G	G	G	G	G
6B	12659986	G	C	G	N	C	C	C	G	C	N	C	C	C	C	C	C	C	C	C	C	C	C	C	C	C	C	C	C
6B	12660198	T	T	C	N	T	T	T	C	T	T	T	C	C	C	C	C	C	C	C	C	C	C	C	C	C	C	C	C
6B	12660447	T	T	T	N	T	T	T	C	C	T	T	C	C	C	C	C	C	C	C	C	C	C	C	C	C	C	C	C
6B	12660710	T	T	T	N	T	T	T	T	N	T	T	T	T	G	T	T	T	T	T	T	T	T	G	T	T	T	G	T
6B	12660743	T	C	T	N	C	C	C	C	C	N	C	C	C	C	C	C	C	C	C	C	C	C	C	C	C	C	C	C
6B	12661398	T	C	C	N	T	T	T	T	T	T	T	C	C	C	C	C	C	C	C	C	C	C	C	C	C	C	C	C
6B	12661910	G	G	G	N	G	A	G	G	A	A	A	A	A	A	A	A	A	A	A	A	A	A	A	A	A	A	A	A
6B	12661922	C	C	C	N	C	C	C	C	C	C	C	C	C	T	C	C	C	C	C	C	C	C	T	C	C	C	T	C
6B	12662214	A	T	A	N	T	T	T	T	T	T	T	T	T	T	T	T	T	T	T	T	T	T	T	T	T	T	T	T
6B	12662289	G	G	G	N	G	A	G	N	A	A	A	A	A	A	A	A	A	A	A	A	A	A	A	A	A	A	A	A
6B	12662603	A	A	A	N	A	G	A	G	G	G	G	G	G	G	G	G	G	G	G	G	G	G	G	G	G	G	G	G
6B	12662642	T	T	T	N	T	N	T	C	T	T	T	C	C	C	C	C	C	C	C	C	T	T	C	C	C	C	C	C
6B	12662657	A	A	A	N	A	A	A	G	G	A	A	G	G	G	G	G	G	G	G	G	G	G	G	G	G	G	G	G
6B	12662873	T	T	T	N	T	T	T	T	T	T	T	C	C	C	C	C	C	C	C	C	C	C	C	C	C	C	C	C
6B	12662984	C	C	C	N	C	N	C	C	C	C	C	T	T	T	T	T	T	T	T	T	T	T	T	T	T	T	T	T
6B	12663047	G	G	G	N	G	C	G	G	G	G	G	C	C	C	C	C	C	C	C	C	C	C	C	C	C	C	C	C
6B	12666929	C	C	C	N	C	C	C	C	C	G	C	G	G	G	G	G	G	G	G	G	G	G	G	G	G	G	G	G
6B	12667212	A	T	T	N	T	T	T	T	N	T	T	T	T	T	T	T	T	T	T	T	T	T	T	T	T	T	T	T
6B	12667263	T	T	T	N	T	T	T	T	T	T	N	C	C	C	C	C	C	C	C	C	C	C	C	C	C	C	C	C
6B	12669126	A	A	A	N	A	G	A	A	A	A	A	G	G	G	G	G	G	G	G	G	G	G	G	G	G	G	G	G
6B	12669149	T	T	T	N	T	T	T	T	T	T	T	G	G	G	G	G	G	G	G	G	G	G	G	G	G	G	G	G
6B	12669332	A	G	G	N	G	A	G	A	A	G	G	G	G	G	G	G	G	G	G	G	G	G	G	G	G	G	G	G
6B	12669383	T	T	T	N	T	T	T	T	T	T	T	G	G	G	G	G	G	G	G	G	G	G	G	G	G	G	G	G
6B	12669434	A	A	N	N	A	G	A	A	G	G	G	G	G	G	G	G	G	G	G	G	G	G	G	G	G	G	G	G
6B	12670386	G	G	G	N	G	G	G	C	G	N	G	C	C	C	C	C	C	C	C	C	C	C	C	C	C	C	C	C
6B	12670999	A	A	A	N	A	T	T	T	T	T	T	T	T	T	T	T	T	T	T	T	T	T	T	T	T	T	T	T
6B	12671060	A	A	A	N	A	A	A	A	A	G	A	C	C	C	C	C	C	C	C	C	C	C	C	C	C	C	C	C
6B	12671196	G	G	G	N	G	C	G	C	C	C	N	C	C	C	C	C	C	C	C	C	C	C	C	C	C	C	C	C
6B	12671231	C	C	C	N	C	C	C	C	N	C	C	C	C	G	C	C	C	C	C	C	C	C	C	C	C	C	C	C
6B	12671338	T	T	A	N	T	A	T	A	A	A	A	A	A	A	A	A	A	A	A	A	A	A	A	A	A	A	A	A
6B	12671387	T	T	T	N	T	G	T	G	T	T	T	G	G	G	G	G	G	G	G	G	G	G	G	G	G	G	G	G
6B	12671819	A	A	A	N	A	A	A	A	A	A	A	G	G	G	G	G	G	G	G	G	G	G	G	G	G	G	G	G
6B	12671849	C	C	C	N	C	C	C	C	C	G	G	G	G	G	G	G	G	G	G	G	G	G	G	G	G	G	G	G
6B	12672375	T	C	N	N	T	C	T	C	C	C	C	C	C	C	C	C	C	C	C	C	C	C	C	C	C	C	C	C
6B	12673105	T	C	T	N	C	N	C	C	T	T	T	C	T	C	T	T	T	T	T	T	C	C	C	C	T	T	C	T
6B	12675054	G	G	G	N	G	N	G	G	G	G	G	G	G	A	G	G	G	G	G	G	A	A	G	A	G	G	G	G
6B	13810248	C	C	C	N	C	C	C	C	C	C	C	C	C	T	C	C	C	C	C	C	C	C	C	C	C	C	C	C
6B	13810301	A	C	C	N	A	C	A	C	C	C	C	C	C	C	C	C	C	C	C	C	C	C	C	C	C	C	C	C
6B	13810323	C	C	C	N	C	C	C	C	G	C	G	G	C	G	C	C	C	C	C	C	G	G	G	G	C	C	G	C
6B	13810722	C	C	T	N	T	T	C	T	T	T	T	T	T	T	T	T	T	T	T	T	T	T	T	T	T	T	T	T
6B	13810776	T	C	A	N	A	T	T	A	A	A	A	A	A	A	A	A	A	A	A	A	A	A	A	A	A	A	A	A
6B	13811348	A	G	G	N	G	G	G	G	G	G	G	G	G	G	G	G	G	G	G	G	G	G	G	G	G	G	G	G
6B	13811743	T	T	T	N	C	C	T	T	C	C	T	C	T	C	T	T	T	T	T	T	C	C	C	C	T	T	C	T
6B	13933107	T	T	T	T	T	T	T	T	T	T	T	T	T	C	T	T	T	T	T	T	T	T	T	T	T	T	T	T
6B	13933227	C	T	T	T	T	T	T	T	N	T	N	T	T	T	T	T	T	T	T	T	T	T	T	T	T	T	T	T
6B	13933265	G	G	G	G	G	G	G	N	N	C	A	C	C	C	C	C	C	C	C	C	C	C	C	C	C	C	C	C
6B	13933389	G	C	N	C	G	C	T	C	C	C	C	C	C	C	C	C	C	C	C	C	C	C	C	C	C	C	C	C
6B	13933516	A	G	A	G	G	A	A	G	G	N	N	G	G	G	G	G	G	G	G	G	G	G	G	G	G	G	G	G
6B	14093788	T	T	T	T	T	T	T	C	T	T	T	C	C	C	C	C	C	C	C	C	C	C	C	C	C	C	C	C
6B	14093812	A	G	A	G	G	N	A	G	G	G	N	G	G	G	G	G	G	G	G	G	G	G	G	G	G	G	G	G
6B	14093862	A	G	A	G	G	G	G	G	G	G	G	G	G	G	G	G	G	G	G	G	G	G	G	G	G	G	G	G
6B	14093919	T	T	T	T	T	T	T	T	T	T	N	C	C	C	C	C	C	C	C	C	C	C	C	C	C	C	C	C
6B	14093972	C	T	C	T	T	T	C	T	T	N	N	T	T	T	T	T	T	T	T	T	T	T	T	T	T	T	T	T
6B	14094287	C	G	C	G	G	C	C	G	N	G	N	G	G	G	G	G	G	G	G	G	G	G	G	G	G	G	G	G
6B	14094400	G	G	G	G	G	G	G	N	G	G	N	G	C	C	C	C	C	C	C	C	C	C	G	C	C	C	G	C
6B	14094489	G	G	G	G	G	G	G	A	G	G	N	G	A	A	A	A	A	A	A	A	A	A	G	A	A	A	G	A
6B	14094565	A	A	G	A	A	A	G	A	A	A	N	A	G	G	G	G	G	G	G	G	G	G	A	G	G	G	A	G
6B	14094601	A	A	A	A	A	A	A	A	A	A	N	A	G	G	G	G	G	G	G	G	G	G	A	G	G	A	A	G
6B	14094631	C	C	A	C	N	A	A	A	A	A	N	A	A	A	A	A	A	A	A	A	A	A	A	A	A	A	A	A
6B	14094691	G	C	C	C	G	C	C	C	C	C	N	G	C	C	C	C	C	C	C	C	C	C	G	C	C	C	G	C
6B	14094822	G	G	C	G	C	N	C	C	C	C	N	C	C	C	C	C	C	C	C	C	C	C	C	C	C	C	C	C
6B	14094895	G	G	G	G	G	T	G	C	G	G	N	G	C	C	C	C	C	C	C	C	C	C	G	C	C	C	G	C
6B	14095015	T	C	C	C	C	C	C	C	C	C	N	C	C	C	C	C	C	C	C	C	C	C	C	C	C	C	C	C
6B	14095084	C	C	G	C	G	C	G	G	C	C	N	G	G	G	G	G	G	G	G	G	G	G	G	G	G	G	G	G
6B	14126416	C	G	G	G	N	G	G	C	G	G	G	G	G	G	G	G	G	G	G	G	G	G	G	G	G	G	G	G
6B	14126422	C	C	C	C	C	C	C	N	C	C	A	A	A	A	A	A	A	A	A	A	A	A	A	A	A	G	A	A
6B	14126567	C	G	C	G	N	G	C	C	G	G	G	G	G	G	G	G	G	G	G	G	G	G	G	G	G	G	G	G
6B	14126708	G	G	G	G	G	G	G	G	G	G	G	C	C	C	C	C	C	C	C	C	C	C	C	C	C	G	C	C
6B	14126853	C	A	C	A	A	C	C	A	C	C	A	A	A	A	A	A	A	A	A	A	A	A	A	A	A	N	A	A
6B	14126900	G	G	G	G	G	G	G	G	G	G	G	C	G	T	G	G	G	G	G	G	G	G	G	G	G	G	G	G
6B	14126981	G	G	G	G	G	C	G	G	C	G	C	C	C	C	C	C	C	C	C	C	C	C	C	C	C	C	C	C
6B	14127225	T	G	G	G	G	N	-	G	-	G	N	A	A	A	A	A	A	A	A	A	A	A	A	A	A	A	A	A
6B	14127305	A	A	A	A	A	G	A	A	A	G	N	G	G	G	G	G	G	G	G	G	G	G	G	G	G	G	G	G
6B	14127337	A	A	A	A	A	A	A	A	A	N	A	A	A	T	A	A	A	A	A	A	A	A	A	A	A	A	A	A
6B	14127345	C	C	C	C	C	A	C	C	C	C	A	A	A	A	A	A	A	A	A	A	A	A	A	A	A	A	A	A
6B	14127389	A	C	C	C	C	C	C	C	C	C	C	C	C	C	C	C	C	C	C	C	C	C	C	C	C	C	C	C
6B	14127413	G	C	G	C	C	G	C	C	G	G	C	C	C	C	C	C	C	C	C	C	C	C	C	C	C	G	C	C
6B	14522155	G	G	G	G	G	G	G	G	A	A	A	A	A	A	A	A	A	A	A	A	A	A	A	A	A	A	A	A
6B	14522257	C	A	A	A	A	C	A	N	A	G	A	A	A	A	A	A	A	A	A	A	A	A	A	A	A	A	A	A
6B	14522433	T	T	A	T	A	C	T	A	C	T	T	C	C	C	C	C	C	C	C	C	C	C	C	C	C	C	C	C
6B	14522612	T	A	A	A	A	T	T	T	T	T	T	A	A	A	A	A	A	A	A	A	A	A	A	A	A	A	A	A
6B	14522633	G	G	G	G	G	G	G	T	A	G	G	A	A	A	A	A	A	A	A	A	A	A	A	A	A	A	A	A
6B	14522666	G	C	C	C	G	C	G	G	G	G	G	C	C	C	C	C	C	C	C	C	C	C	C	C	C	G	C	C
6B	14629093	C	C	C	C	C	A	A	C	A	G	N	A	A	A	A	A	A	A	A	A	A	A	A	A	A	A	A	A
6B	15714319	C	C	C	C	C	C	C	C	C	C	N	G	G	G	G	G	G	G	G	G	G	G	G	G	G	C	G	G
6B	15741621	A	A	A	A	N	A	A	A	A	A	A	A	A	C	A	A	A	A	A	A	A	A	A	A	C	A	A	A
6B	15741675	A	G	A	A	N	G	A	N	G	G	G	G	G	G	G	G	G	G	G	G	G	G	G	G	G	G	G	G
6B	15749954	C	C	C	C	N	T	C	T	T	T	T	T	T	T	T	T	T	T	T	T	T	T	T	T	T	T	T	T
6B	15749966	A	C	C	C	N	C	N	C	C	C	C	C	C	C	C	C	C	C	C	C	C	C	C	C	C	C	C	C
6B	15750085	A	A	A	A	N	G	A	A	G	G	G	G	G	G	G	G	G	G	G	G	G	G	G	G	G	N	G	G
6B	15750091	G	G	G	G	A	A	G	G	A	A	A	A	A	A	A	A	A	A	A	A	A	A	A	A	A	G	A	A
6B	15750432	C	C	C	C	N	C	C	C	C	C	C	G	G	G	G	G	G	G	G	G	G	G	G	G	G	C	G	G
6B	15750826	C	C	G	C	G	G	C	C	N	C	G	G	G	G	G	G	G	G	G	G	G	G	G	G	G	G	G	G
6B	15750967	C	G	G	G	N	G	G	G	G	G	G	G	G	G	G	G	G	G	G	G	G	G	G	G	G	G	G	G
6B	15750985	T	C	C	T	N	T	T	T	C	C	C	C	C	C	C	C	C	C	C	C	C	C	C	C	C	C	C	C
6B	15780664	G	G	G	A	N	A	G	A	A	A	A	A	A	A	A	A	A	A	A	A	A	A	A	A	A	A	A	A
6B	15780684	T	T	T	N	N	T	T	T	T	T	T	C	C	C	C	C	C	C	C	C	C	C	C	C	C	T	C	C
6B	15780905	A	A	A	A	N	A	N	A	A	A	A	C	C	C	C	C	C	C	C	C	C	C	C	C	C	A	C	C
6B	15781579	A	C	C	C	N	A	A	C	A	C	C	C	C	C	C	C	C	C	C	C	C	C	C	C	C	A	C	C
6B	15781603	A	G	G	G	N	A	A	G	G	N	G	G	G	G	G	G	G	G	G	G	G	G	G	G	G	G	G	G
6B	15781810	A	A	A	A	N	A	A	A	A	A	A	G	G	G	G	G	G	G	G	G	G	G	G	G	G	A	G	G
6B	15781831	T	T	T	T	N	T	T	T	T	T	T	C	C	C	C	C	C	C	C	C	C	C	C	C	C	T	C	C
6B	15781945	T	G	G	G	N	G	G	G	T	G	G	G	G	G	G	G	G	G	G	G	G	G	G	G	G	T	G	G
6B	15782037	A	A	A	A	N	A	A	A	A	G	G	G	G	G	G	G	G	G	G	G	G	G	G	G	G	A	G	G
6B	15782550	A	A	A	A	N	A	A	A	A	A	A	T	T	T	T	T	T	T	T	T	T	T	T	T	T	A	T	T
6B	15782556	T	A	T	A	N	A	A	A	A	A	A	A	A	A	A	A	A	A	A	A	A	A	A	A	A	A	A	A
6B	15782608	G	G	G	G	N	A	A	A	A	A	A	A	A	A	A	A	A	A	A	A	A	A	A	A	A	A	A	A
6B	15786019	G	G	G	G	N	N	G	G	A	G	G	A	A	A	A	A	A	A	A	A	A	A	A	A	A	A	A	A
6B	15786043	G	G	G	G	N	G	G	G	N	G	G	A	A	A	A	A	A	A	A	A	A	A	A	A	A	A	A	A
6B	15786103	A	A	A	G	N	G	A	A	G	G	G	G	G	G	G	G	G	G	G	G	G	G	G	G	G	G	G	G
6B	15787011	C	C	C	C	N	N	C	C	C	C	C	T	T	T	T	T	T	T	T	T	T	T	T	T	T	T	T	T
6B	15787039	G	C	G	G	N	G	C	C	C	G	G	C	C	C	C	C	C	C	C	C	C	C	C	C	C	C	C	C
6B	15787126	G	G	G	G	N	A	G	G	G	G	N	A	A	A	A	A	A	A	A	A	A	A	A	A	A	A	A	A
6B	15792140	T	C	C	T	N	C	C	C	C	T	N	C	C	C	C	C	C	C	C	C	C	C	C	C	C	C	C	C
6B	15793330	C	C	C	G	N	G	C	C	G	G	N	G	G	G	G	G	G	G	G	G	G	G	G	G	G	G	G	G
6B	16241021	C	C	C	C	C	C	C	C	C	C	C	C	T	T	T	T	T	T	T	T	C	C	T	T	T	C	T	T
6B	16241177	C	C	C	N	N	T	C	C	A	G	G	G	G	G	G	G	G	G	G	G	G	G	G	G	G	A	G	G
6B	16241198	C	C	C	C	C	C	C	C	C	C	C	C	T	T	T	T	T	T	T	T	C	C	T	T	C	C	T	T
6B	16241490	A	A	A	A	A	A	A	A	G	G	G	A	G	G	G	G	G	G	G	G	A	A	G	G	G	G	G	G
6B	16241742	A	A	A	G	G	G	G	G	G	N	N	G	G	G	G	G	G	G	G	G	G	G	G	G	G	G	G	G
6B	16241787	C	T	T	C	T	T	T	T	C	C	C	T	T	T	T	T	T	T	T	T	T	T	T	T	T	C	T	T
6B	16434015	C	C	C	C	N	G	C	C	C	G	G	G	G	G	G	G	G	G	G	G	G	G	G	G	G	G	G	G
6B	16434176	G	G	G	G	N	T	G	G	T	T	T	T	T	T	T	T	T	T	T	T	T	T	T	T	T	T	T	T
6B	16434183	G	G	G	G	N	T	G	G	G	T	T	T	T	T	T	T	T	T	T	T	T	T	T	T	T	G	T	T
6B	16608756	A	A	G	N	G	G	A	G	G	G	N	G	G	G	G	G	G	G	G	G	G	G	G	G	G	G	G	G
6B	16608823	C	C	C	C	C	C	C	T	T	T	N	T	T	T	T	T	T	T	T	T	T	T	T	T	T	T	T	T
6B	17227280	G	G	G	G	N	G	G	G	G	G	G	T	T	T	T	T	T	T	T	T	T	T	T	T	T	G	T	T
6B	17227490	G	A	A	A	N	A	A	A	A	A	A	A	A	A	A	A	A	A	A	A	A	A	A	A	A	A	A	A
6B	17228326	T	C	C	C	N	C	C	N	C	C	C	C	C	C	C	C	C	C	C	C	C	C	C	C	C	C	C	C
6B	17230870	T	T	T	T	N	N	T	C	C	C	C	C	C	C	C	C	C	C	C	C	C	C	C	C	C	C	C	C
6B	17231303	C	C	C	C	N	T	C	N	T	T	T	T	T	T	T	T	T	T	T	T	T	T	T	T	T	T	T	T
6B	17377314	G	G	C	C	C	C	G	-	N	C	C	C	C	C	C	C	C	C	C	C	C	C	C	C	C	N	C	C
6B	17378966	G	G	T	G	T	T	T	T	T	G	G	T	T	T	T	T	T	T	T	T	T	T	T	T	T	T	T	T
6B	17379007	T	T	T	T	T	T	T	T	T	N	T	C	C	C	C	C	C	C	C	C	C	C	C	C	C	C	C	C
6B	17414572	A	G	G	G	G	G	N	G	G	G	G	G	G	G	G	G	G	G	G	G	G	G	G	G	G	G	G	G
6B	17414825	C	C	C	C	C	C	N	C	C	C	C	G	G	G	G	G	G	G	G	G	G	G	G	G	G	C	G	G
6B	17414840	C	C	C	C	C	G	N	G	G	G	G	G	G	G	G	G	G	G	G	G	G	G	G	G	G	G	G	G
6B	17416798	G	G	G	G	G	A	G	G	A	N	A	A	A	A	A	A	A	A	A	A	A	A	A	A	A	A	A	A
6B	19127665	T	C	C	C	N	C	C	C	C	T	N	C	C	C	C	C	C	C	C	C	C	C	C	C	C	T	C	C
6B	19127704	A	G	G	G	N	G	G	G	G	G	N	G	G	G	G	G	G	G	G	G	G	G	G	G	G	G	G	G
6B	19127967	T	T	T	T	N	T	T	T	T	T	N	G	T	G	G	G	G	G	G	G	T	G	G	T	T	T	T	G
6B	20010498	A	N	N	A	A	A	A	A	G	A	A	G	G	G	G	G	G	G	G	G	G	G	G	G	G	G	G	G
6B	20010677	T	N	T	T	T	T	T	T	T	T	T	C	C	C	C	C	C	C	C	C	C	C	C	C	C	T	C	C
6B	20011297	C	N	A	A	A	A	A	A	A	A	A	A	A	A	A	A	A	A	A	A	A	A	A	A	A	N	A	A
6B	20011317	G	N	G	G	G	G	G	G	G	G	G	A	A	A	A	A	A	A	A	A	A	A	A	A	A	N	A	A
6B	20011365	G	N	G	G	G	G	G	G	G	G	G	A	A	A	A	A	A	A	A	A	A	A	A	A	A	N	A	A
6B	20011528	C	N	T	T	T	T	T	T	T	T	T	T	T	T	T	T	T	T	T	T	T	T	T	T	T	T	T	T
6B	20012584	T	N	T	T	T	A	T	T	T	T	T	A	A	A	A	A	A	A	A	A	A	A	A	A	A	A	A	A
6B	20012936	T	N	C	C	C	T	T	T	T	T	T	C	C	C	C	C	C	C	C	C	C	C	C	C	C	C	C	C
6B	20012957	G	N	G	G	G	C	G	C	G	C	C	N	C	C	C	C	C	C	C	C	C	C	C	C	C	C	C	C
6B	20013193	C	N	C	C	C	T	T	T	T	T	T	T	T	T	T	T	T	T	T	T	T	T	T	T	T	T	T	T
6B	20013209	G	N	G	G	G	A	G	T	T	T	T	T	T	T	T	T	T	T	T	T	T	T	T	T	T	T	T	T
6B	20013256	A	N	A	A	A	C	A	A	A	C	C	C	C	C	C	C	C	C	C	C	C	C	C	C	C	C	C	C
6B	20013383	C	N	C	C	N	T	C	T	T	T	T	T	T	T	T	T	T	T	T	T	T	T	T	T	T	T	T	T
6B	20680165	G	G	C	C	C	C	C	C	C	C	C	C	C	C	C	C	C	C	C	C	C	C	C	C	C	C	G	C
6B	20680240	C	C	C	C	C	G	C	C	C	G	G	G	G	G	G	G	G	G	G	G	G	G	G	G	G	G	G	G
6B	20680943	A	A	A	A	A	A	A	A	A	A	A	T	T	T	T	T	T	T	T	T	T	T	T	T	T	A	A	T
6B	20681063	T	C	C	C	C	C	C	C	C	C	C	C	C	C	C	C	C	C	C	C	C	C	C	C	C	C	C	C
6B	20681072	C	T	C	T	C	T	T	T	T	T	T	T	T	T	T	T	T	T	T	T	T	T	T	T	T	T	C	T
6B	20681126	T	G	T	G	G	G	G	G	T	G	G	G	G	G	G	G	G	G	G	G	G	G	G	G	G	G	G	G
6B	20681150	C	T	C	T	T	T	T	T	C	T	T	T	T	T	T	T	T	T	T	T	T	T	T	T	T	T	T	T
6B	20681183	T	T	T	T	T	C	C	T	C	C	C	C	C	C	C	C	C	C	C	C	C	C	C	C	C	C	C	C
6B	20681201	G	A	G	A	G	G	G	A	A	A	A	A	A	A	A	A	A	A	A	A	A	A	A	A	A	A	G	A
6B	20681304	C	C	C	C	T	T	C	T	C	T	T	T	T	T	T	T	T	T	T	T	T	T	T	T	T	N	C	T
6B	20681393	C	C	C	C	C	C	C	C	T	T	C	C	C	T	T	T	T	T	T	T	C	T	T	C	C	C	C	T
6B	20681507	T	T	T	T	T	C	T	C	C	C	T	C	T	C	C	C	C	C	C	C	T	C	C	T	T	C	C	C
6B	20681597	G	G	G	G	G	G	G	G	G	G	N	G	G	C	C	C	C	C	C	C	G	C	C	G	G	G	G	C
6B	20681660	G	G	G	G	G	G	G	G	G	G	G	G	G	T	T	T	T	T	T	T	G	T	T	G	G	G	G	T
6B	20681687	G	G	G	G	G	A	G	A	N	A	A	A	A	A	A	A	A	A	A	A	A	A	A	A	A	A	A	A
6B	20682428	A	A	A	A	A	G	A	A	A	A	A	A	A	G	G	G	G	G	G	G	A	G	G	A	A	G	A	G
6B	20682590	T	T	T	T	T	C	T	T	T	T	T	T	T	C	C	C	C	C	C	C	T	C	C	T	T	C	T	C
6B	20682665	G	G	G	G	A	A	A	A	A	A	A	A	A	A	A	A	A	A	A	A	A	A	A	A	A	A	G	A
6B	20682701	A	A	A	A	G	G	G	G	T	G	G	G	G	G	G	G	G	G	G	G	G	G	G	G	G	G	A	G
6B	20684331	A	A	A	A	A	T	A	A	A	A	A	A	A	T	T	T	T	T	T	T	A	T	T	A	A	T	T	T
6B	20684984	G	A	G	A	G	A	A	A	A	A	A	A	A	A	A	A	A	A	A	A	A	A	A	A	A	A	A	A
6B	20685098	A	G	A	G	A	G	G	G	G	G	G	G	G	G	G	G	G	G	G	G	G	G	G	G	G	G	G	G
6B	20685323	G	A	G	G	G	A	G	G	A	A	A	A	A	A	A	A	A	A	A	A	A	A	A	A	A	A	A	A
6B	20685404	G	G	G	G	G	A	A	G	A	A	A	A	A	A	A	A	A	A	A	A	A	A	A	A	A	A	A	A
6B	20685431	C	C	C	C	C	T	C	C	T	T	T	T	T	T	T	T	T	T	T	T	T	T	T	T	T	T	T	T
6B	20685479	T	T	T	T	T	T	T	T	T	T	T	T	T	C	C	C	C	C	C	C	T	C	C	T	T	T	T	C
6B	20685690	A	A	C	C	C	C	C	C	C	C	C	C	C	C	C	C	C	C	C	C	C	C	C	C	C	C	C	C
6B	20685713	A	A	A	A	A	A	A	A	G	A	A	A	C	C	C	C	C	C	C	C	C	C	C	C	C	A	A	C
6B	20685815	T	C	C	C	C	C	C	C	C	C	C	C	C	C	C	C	C	C	C	C	C	C	C	C	C	C	C	C
6B	20685956	A	A	A	A	A	A	A	A	A	A	A	A	G	G	G	G	G	G	G	G	G	G	G	G	G	A	A	G
6B	20685977	A	A	A	A	A	G	A	A	N	G	G	A	G	G	G	G	G	G	G	G	G	G	G	G	G	A	N	G
6B	20686010	C	T	T	C	T	T	T	T	N	T	T	T	T	T	T	T	T	T	T	T	T	T	T	T	T	T	C	T
6B	20686016	C	C	C	N	C	T	T	C	C	C	C	C	T	T	T	T	T	T	T	T	T	T	T	T	T	C	C	T
6B	20686061	A	G	G	G	G	G	A	G	G	G	A	G	G	G	G	G	G	G	G	G	G	G	G	G	G	G	G	G
6B	20686184	A	A	A	G	G	G	G	A	G	G	G	G	G	G	G	G	G	G	G	G	G	G	G	G	G	G	G	G
6B	20686250	C	C	T	C	C	T	C	C	T	C	C	C	T	T	T	T	T	T	T	T	T	T	T	T	T	C	C	T
6B	20686328	T	T	T	T	T	C	T	T	T	N	T	T	C	C	C	C	C	C	C	C	C	C	C	C	C	T	T	C
6B	20686373	G	G	G	G	G	A	G	G	A	G	A	G	A	A	A	A	A	A	A	A	A	A	A	A	A	A	G	A
6B	20686469	T	T	T	T	T	T	T	T	T	C	T	T	C	C	C	C	C	C	C	C	C	C	C	C	C	C	T	C
6B	20686583	G	A	A	A	A	A	A	A	G	G	A	A	A	A	A	A	A	A	A	A	A	A	A	A	A	A	A	A
6B	20686658	C	T	T	C	T	T	C	C	T	T	T	T	T	T	T	T	T	T	T	T	T	T	T	T	T	T	T	T
6B	20686817	C	T	T	T	T	T	T	T	T	C	T	T	T	T	T	T	T	T	T	T	T	T	T	T	T	T	C	T
6B	20686826	C	C	C	C	C	T	C	C	C	C	C	C	T	T	T	T	T	T	T	T	T	T	T	T	T	T	C	T
6B	20686868	C	C	C	T	C	T	T	C	N	C	T	C	T	T	T	T	T	T	T	T	T	T	T	T	T	T	T	T
6B	20686892	T	C	T	C	C	C	C	T	T	T	T	T	C	C	C	C	C	C	C	C	C	C	C	C	C	C	C	C
6B	20686946	A	G	A	G	G	G	G	G	G	A	G	G	G	G	G	G	G	G	G	G	G	G	G	G	G	G	G	G
6B	20686973	G	G	G	A	A	A	G	A	A	G	G	A	A	A	A	A	A	A	A	A	A	A	A	A	A	A	N	A
6B	20687039	G	A	A	A	A	A	A	A	A	A	A	A	A	A	A	A	A	A	A	A	A	A	A	A	A	A	A	A
6B	20687070	T	T	C	C	C	C	C	C	C	C	C	C	C	C	C	C	C	C	C	C	C	C	C	C	C	C	C	C
6B	20687138	C	C	C	C	C	C	C	C	C	C	C	C	C	G	G	G	G	G	G	G	C	G	G	C	C	G	C	G
6B	20687168	C	C	C	T	T	T	T	C	C	C	T	T	T	T	T	T	T	T	T	T	T	T	T	T	T	T	C	T
6B	20687195	T	T	T	T	T	T	T	T	T	T	T	T	C	C	C	C	C	C	C	C	C	C	C	C	C	C	T	C
6B	20687235	C	C	C	C	C	C	C	C	C	C	C	C	T	T	T	T	T	T	T	T	T	T	T	T	T	T	C	T
6B	20687423	T	C	C	C	T	C	C	C	C	C	C	C	C	C	C	C	C	C	C	C	C	C	C	C	C	C	C	C
6B	20687495	G	G	G	G	G	G	G	G	G	G	G	G	T	T	T	T	T	T	T	T	T	T	T	T	T	T	G	T
6B	20687588	C	C	C	C	C	C	C	C	G	G	G	C	G	G	G	G	G	G	G	G	G	G	G	G	G	G	C	G
6B	20687600	C	C	G	G	G	C	T	C	G	C	C	N	G	G	G	G	G	G	G	G	G	G	G	G	G	G	G	G
6B	20687634	G	G	G	G	N	G	G	G	G	G	G	G	G	A	A	A	A	A	A	A	G	A	A	G	G	A	G	A
6B	20952954	A	G	A	A	N	N	A	G	G	G	A	G	G	G	G	G	G	G	G	G	G	G	G	G	G	G	G	G
6B	21284982	C	C	C	C	N	G	C	G	G	G	G	G	G	G	G	G	G	G	G	G	N	G	G	G	G	G	G	G
6B	21285097	T	T	T	T	N	C	T	C	C	C	C	C	C	C	C	C	C	C	C	C	N	C	C	C	C	T	C	C
6B	21285118	A	A	A	A	N	G	A	G	A	A	A	G	G	G	G	G	G	G	G	G	N	G	G	G	G	A	G	G
6B	21285175	C	C	C	C	N	C	C	G	C	C	C	G	G	G	G	G	G	G	G	G	N	G	G	G	G	C	G	G
6B	21285804	G	C	C	G	N	C	C	G	C	C	C	C	C	C	C	C	C	C	C	C	N	C	C	C	C	C	C	C
6B	21317799	A	A	A	G	A	G	A	A	G	G	N	G	G	G	G	G	G	G	G	G	N	G	G	G	G	G	G	G
6B	21317843	A	A	A	A	A	G	A	A	G	G	N	G	G	G	G	G	G	G	G	G	N	G	G	G	G	G	G	G
6B	21317912	G	G	G	G	G	T	G	G	G	G	N	T	T	T	T	T	T	T	T	T	N	T	T	T	T	G	T	T
6B	21318048	T	T	T	T	T	T	T	T	T	T	N	C	C	C	C	C	C	C	C	C	N	C	C	C	C	T	C	C
6B	21430668	C	C	A	C	C	A	A	A	N	A	N	G	G	G	G	G	G	G	G	G	G	G	G	G	G	G	C	G
6B	21430763	C	C	C	C	C	G	C	C	C	G	G	G	G	G	G	G	G	G	G	G	G	G	G	G	G	G	G	G
6B	21430863	G	A	A	A	G	A	A	A	A	A	A	A	A	A	A	A	A	A	A	A	A	A	A	A	A	A	A	A
6B	21430873	A	A	A	A	A	A	A	A	A	A	A	C	C	C	C	C	C	C	C	C	C	C	C	C	C	C	C	C
6B	21458903	G	A	G	A	G	C	C	A	C	G	G	A	A	A	A	A	A	A	A	A	A	A	A	A	A	A	A	A
6B	21785995	T	N	T	T	T	T	T	T	T	C	C	C	C	C	C	C	C	C	C	C	C	C	C	C	C	C	C	C
6B	21787158	C	N	C	C	C	C	C	C	C	C	C	G	G	G	G	G	G	G	G	G	G	G	G	G	G	G	G	G
6B	21787293	C	N	C	C	C	C	C	C	C	C	C	T	T	T	T	T	T	T	T	T	T	T	T	T	T	T	T	T
6B	21787314	C	N	C	C	G	C	G	G	A	G	G	G	G	G	G	G	G	G	G	G	G	G	G	G	G	G	G	G
6B	21787340	A	N	A	A	A	A	A	A	A	A	A	G	G	G	G	G	G	G	G	G	G	G	G	G	G	G	G	G
6B	21787410	T	N	T	T	T	T	T	T	N	T	T	G	T	G	T	T	T	G	G	G	T	T	T	T	G	T	T	T
6B	21787485	A	N	T	T	A	T	T	T	T	T	T	T	T	T	T	T	T	T	T	T	T	T	T	T	T	T	T	T
6B	21787566	G	N	A	A	G	G	A	A	A	G	A	C	C	C	C	C	C	C	C	C	C	C	C	C	C	C	C	C
6B	21787677	G	N	G	G	G	G	G	G	G	T	T	T	T	T	T	T	T	T	T	T	T	T	T	T	T	T	T	T
6B	21787758	G	N	A	G	G	G	A	G	G	G	G	A	A	A	A	A	A	A	A	A	A	A	A	A	A	A	A	A
6B	21787790	G	N	G	G	G	G	G	G	G	N	G	A	A	A	A	A	A	A	A	A	A	A	A	A	A	A	A	A
6B	21787965	T	N	T	T	T	T	T	T	T	N	T	C	C	C	C	C	C	C	C	C	C	C	C	C	C	C	C	C
6B	21788314	G	N	G	G	G	G	G	G	G	G	G	A	G	A	G	G	G	A	A	A	G	G	G	G	A	A	G	G
6B	22104313	C	N	C	C	A	C	N	C	C	C	C	A	A	A	A	A	A	A	A	A	A	A	A	A	A	C	A	A
6B	22104355	G	G	G	G	A	A	N	G	G	G	G	A	A	A	A	A	A	A	A	A	A	A	A	A	A	G	A	A
6B	22104361	G	A	A	A	A	A	T	A	N	A	A	A	A	A	A	A	A	A	A	A	A	A	A	A	A	N	A	A
6B	22104430	C	T	T	T	C	N	N	T	T	T	T	C	C	T	C	C	C	C	C	C	C	C	C	C	C	T	C	C
6B	22104452	A	C	C	C	C	C	C	C	A	C	T	C	C	C	C	C	C	C	C	C	C	C	C	C	C	C	C	C
6B	22104491	T	N	A	A	A	A	A	A	A	A	A	A	A	A	A	A	A	A	A	A	A	A	A	A	A	A	A	A
6B	22104499	T	A	A	A	A	A	A	A	A	A	A	A	A	A	A	A	A	A	A	A	A	A	A	A	A	A	A	A
6B	22104697	A	N	A	A	T	N	A	A	A	A	G	T	T	T	T	T	T	T	T	T	T	T	T	T	T	A	T	T
6B	22553499	C	C	T	T	T	T	T	T	T	T	T	T	T	T	T	T	N	T	T	T	T	T	T	T	T	T	T	T
6B	22556025	G	C	C	C	C	C	C	C	C	C	C	C	C	C	C	C	N	C	C	C	C	C	C	C	C	C	C	C
6B	22556154	A	A	C	C	C	C	A	A	C	G	C	C	C	C	C	C	N	C	C	C	C	C	C	C	C	C	C	C
6B	22556175	A	A	A	A	A	A	A	A	A	A	A	G	G	G	G	G	N	G	G	G	G	G	G	G	G	A	G	G
6B	22556206	A	A	T	T	T	T	A	A	T	T	T	T	T	T	T	T	N	T	T	T	T	T	T	T	T	T	T	T
6B	22558042	G	G	G	G	A	A	A	A	A	A	A	A	A	A	A	A	N	A	A	A	A	A	A	A	A	A	A	A
6B	23651552	T	T	N	T	N	G	T	T	T	T	T	G	G	G	G	G	G	G	G	G	G	G	G	G	G	T	G	G
6B	23658659	C	C	N	C	N	C	C	C	G	G	C	G	G	G	G	G	G	G	G	G	G	G	G	G	G	G	G	G
6B	24923899	C	C	C	C	C	C	C	A	A	C	N	A	A	A	A	A	A	A	A	A	A	A	A	A	A	A	A	A
6B	24924387	G	G	G	G	G	G	G	G	G	N	N	C	C	C	C	C	C	C	C	C	C	C	C	C	C	C	C	C
6B	24928611	C	T	C	C	C	T	T	T	T	T	T	T	T	T	T	T	T	T	T	T	T	T	T	T	T	T	T	T
6B	24928653	G	G	G	G	G	G	G	G	G	G	G	G	A	A	A	A	A	A	A	A	G	A	A	A	A	G	G	A
6B	24928698	C	C	C	C	C	C	C	C	A	C	C	G	G	G	G	G	G	G	G	G	G	G	G	G	G	G	G	G
6B	24928857	T	T	T	T	T	T	T	T	T	T	T	C	C	C	C	C	C	C	C	C	C	C	C	C	C	C	C	C
6B	24930726	C	C	C	C	C	C	C	C	N	C	A	T	T	T	T	T	T	T	T	T	T	T	T	T	T	T	T	T
6B	24930894	C	C	C	C	C	C	C	C	C	N	N	T	T	T	T	T	T	T	T	T	T	T	T	T	T	T	T	T
6B	24934865	G	G	G	G	G	G	G	G	G	G	G	A	A	A	A	A	A	A	A	A	A	A	A	A	A	A	A	A
6B	24935015	G	G	G	G	G	G	G	G	G	N	N	A	A	A	A	A	A	A	A	A	A	A	A	A	A	A	A	A
6B	24935026	T	T	T	T	T	T	T	T	C	N	N	C	C	C	C	C	C	C	C	C	C	C	C	C	C	C	C	C
6B	24935477	C	C	C	C	C	C	C	C	T	T	T	T	T	T	T	T	T	T	T	T	T	T	T	T	T	T	T	T
6B	25078005	T	C	C	T	C	C	C	C	C	C	N	C	C	C	C	C	C	C	C	C	C	C	C	C	C	C	C	C
6B	25078121	G	G	G	N	A	A	A	G	A	A	A	A	A	A	A	A	A	A	A	A	A	A	A	A	A	A	A	A
6B	25078138	A	A	A	N	A	C	A	A	A	A	A	C	C	C	C	C	C	C	C	C	C	C	C	C	C	C	C	C
6B	25078247	G	G	G	G	G	C	G	G	A	G	G	C	C	C	C	C	C	C	C	C	C	C	C	C	C	A	C	C
6B	25078764	A	A	A	A	A	A	A	T	T	T	T	T	T	T	T	T	T	T	T	T	T	T	T	T	T	T	T	T
6B	25078951	T	T	T	T	T	T	T	T	T	T	T	C	C	C	C	C	C	C	C	C	C	C	C	C	C	T	C	C
6B	25083216	G	G	G	G	G	A	A	G	G	G	G	A	A	A	A	A	A	A	A	A	A	A	A	A	A	A	A	A
6B	25083248	G	G	G	G	G	A	G	A	A	A	A	A	A	A	A	A	A	A	A	A	A	A	A	A	A	A	A	A
6B	25084844	G	G	G	G	G	T	T	T	T	T	T	T	T	T	T	T	T	T	T	T	T	T	T	T	T	T	T	T
6B	25089700	C	C	C	C	C	T	C	T	T	T	T	T	T	T	T	T	T	T	T	T	T	T	T	T	T	T	T	T
6B	25089746	T	T	T	T	T	C	T	T	C	C	C	C	C	C	C	C	C	C	C	C	C	C	C	C	C	C	C	C
6B	25089847	T	T	T	T	T	G	T	T	T	G	G	G	G	G	G	G	G	G	G	G	G	G	G	G	G	G	G	G
6B	25091427	T	T	T	T	T	C	T	T	C	C	C	C	C	C	C	C	C	C	C	C	C	C	C	C	C	C	C	C
6B	25091633	T	T	T	T	T	G	T	G	G	G	G	G	G	G	G	G	G	G	G	G	G	G	G	G	G	G	G	G
6B	25091662	C	C	C	C	C	T	C	C	T	T	T	T	T	T	T	T	T	T	T	T	T	T	T	T	T	T	T	T
6B	25091779	C	C	C	C	C	C	C	C	C	C	C	A	A	A	A	A	A	A	A	A	A	A	A	A	A	C	A	A
6B	25092058	T	T	T	T	T	T	T	T	T	T	T	T	C	C	C	C	C	C	C	C	C	C	C	C	C	T	C	C
6B	25245120	T	T	T	T	T	C	T	T	C	T	T	C	C	C	N	C	C	C	C	C	C	C	C	C	C	C	C	C
6B	25245173	C	C	T	C	C	T	T	C	T	T	T	T	T	T	N	T	T	T	T	T	T	T	T	T	T	T	T	T
6B	25248664	G	G	G	G	G	G	G	G	G	G	G	T	T	T	N	T	T	T	T	T	T	T	T	T	T	T	T	T
6B	25249147	T	T	T	T	T	T	T	T	T	T	T	G	G	G	N	G	G	G	G	G	G	G	G	G	G	G	G	G
6B	25249174	A	G	G	G	G	A	A	G	G	G	G	G	G	G	N	G	G	G	G	G	G	G	G	G	G	G	G	G
6B	25249182	A	G	G	G	G	G	G	G	G	G	G	G	G	G	N	G	G	G	G	G	G	G	G	G	G	G	G	G
6B	25249195	T	A	A	A	A	A	A	A	N	A	A	A	A	A	N	A	A	A	A	A	A	A	A	A	A	A	A	A
6B	25254460	T	T	T	T	T	A	A	T	A	A	A	A	A	A	N	A	A	A	A	A	A	A	A	A	A	A	A	A
6B	25254472	C	T	T	T	T	T	T	T	T	T	T	T	T	T	N	T	T	T	T	T	T	T	T	T	T	T	T	T
6B	25254958	A	A	A	A	A	T	A	A	T	T	T	T	T	T	N	T	T	T	T	T	T	T	T	T	T	T	T	T
6B	25254985	A	G	G	A	N	G	G	A	G	G	G	G	G	G	N	G	G	G	G	G	G	G	G	G	G	G	G	G
6B	25255036	G	G	G	G	G	G	G	G	G	G	G	T	T	T	N	T	T	T	T	T	T	T	T	T	T	T	T	T
6B	25255114	G	A	A	A	A	A	A	A	A	A	A	A	A	A	N	A	A	A	A	A	A	A	A	A	A	A	A	A
6B	25255197	A	G	G	G	G	G	G	G	N	G	G	G	G	G	N	G	G	G	G	G	G	G	G	G	G	G	G	G
6B	25255210	T	A	A	A	A	A	A	A	N	A	A	A	A	A	N	A	A	A	A	A	A	A	A	A	A	A	A	A
6B	25255414	A	A	A	A	A	A	A	A	A	A	A	C	C	C	N	C	C	C	C	C	C	C	C	C	C	C	C	C
6B	25255437	T	C	C	T	C	C	C	T	C	C	C	C	C	C	N	C	C	C	C	C	C	C	C	C	C	C	C	C
6B	25257183	C	T	T	C	T	T	T	C	T	T	T	T	T	T	N	T	T	T	T	T	T	T	T	T	T	T	T	T
6B	25257213	T	C	C	T	C	C	C	T	C	C	T	C	C	C	N	C	C	C	C	C	C	C	C	C	C	C	C	C
6B	25257232	T	C	T	T	C	C	C	T	T	C	C	C	C	C	N	C	C	C	C	C	C	C	C	C	C	T	C	C
6B	25257285	G	G	G	G	G	G	G	G	G	G	G	C	C	C	N	C	C	C	C	C	C	C	C	C	C	C	C	C
6B	25554835	T	T	T	N	T	T	T	T	N	T	T	T	T	C	T	C	C	C	C	T	T	C	C	C	T	T	T	T
6B	25555531	C	C	C	N	C	T	C	G	G	C	C	T	T	T	T	T	T	T	T	T	T	T	T	T	T	T	T	T
6B	25555736	A	G	G	N	G	G	G	G	A	G	G	G	G	G	G	G	G	G	G	G	G	G	G	G	G	G	G	G
6B	25555757	C	C	C	N	C	C	C	C	N	C	C	T	T	T	T	T	T	T	T	T	T	T	T	T	T	T	T	T
6B	25594642	G	G	G	N	G	G	G	G	G	G	G	C	G	C	G	C	C	C	C	C	C	C	C	C	C	C	G	G
6B	25915041	T	T	T	T	C	C	T	T	N	N	C	C	C	C	C	C	C	C	C	C	C	C	C	C	C	T	C	C
6B	27328946	T	T	T	N	T	G	T	T	T	T	T	G	G	G	G	G	G	G	G	G	G	G	G	G	G	G	G	G
6B	27328998	A	A	A	N	A	G	A	G	A	A	A	G	G	G	G	G	G	G	G	G	G	G	G	G	G	G	G	G
6B	27329076	G	G	G	N	G	G	C	C	G	G	G	C	C	C	C	C	C	C	C	C	C	C	C	C	C	C	C	C
6B	27329151	A	G	G	N	A	G	G	G	A	A	A	G	G	G	G	G	G	G	G	G	G	G	G	G	G	G	G	G
6B	27329884	A	A	A	N	A	A	A	A	C	C	C	C	C	C	C	C	C	C	C	C	C	C	C	C	C	C	C	C
6B	27330058	T	T	T	T	T	T	T	T	T	T	T	C	C	C	C	C	C	C	C	C	C	C	C	C	C	T	C	C
6B	27331420	T	T	T	N	T	T	T	T	A	A	A	A	A	A	A	A	A	A	A	A	A	A	A	A	A	A	A	A
6B	27331592	C	C	C	N	C	C	C	C	C	C	C	T	T	T	T	T	T	T	T	T	T	T	T	T	T	T	T	T
6B	27332193	T	C	C	N	C	C	C	C	C	C	C	C	C	C	C	C	C	C	C	C	C	C	C	C	C	C	C	C
6B	27333003	G	G	G	N	G	G	G	G	C	C	C	C	C	C	C	C	C	C	C	C	C	C	C	C	C	C	C	C
6B	27333062	T	T	T	N	T	T	T	T	T	T	T	C	C	C	C	C	C	C	C	C	C	C	C	C	C	C	C	C
6B	27333107	T	T	T	N	T	T	T	T	C	C	C	C	C	C	C	C	C	C	C	C	C	C	C	C	C	C	C	C
6B	27333271	C	T	T	N	T	T	T	T	T	T	T	T	T	T	T	T	T	T	T	T	T	T	T	T	T	T	T	T
6B	27333685	T	T	T	N	T	T	T	T	C	C	C	C	C	C	C	C	C	C	C	C	C	C	C	C	C	C	C	C
6B	27333734	T	T	T	N	T	T	T	T	G	G	G	G	G	G	G	G	G	G	G	G	G	G	G	G	G	G	G	G
6B	27333954	A	A	A	N	A	A	A	A	G	G	G	G	G	G	G	G	G	G	G	G	G	G	G	G	G	G	G	G
6B	27334405	C	T	T	N	T	T	T	T	T	T	T	T	T	T	T	T	T	T	T	T	T	T	T	T	T	T	T	T
6B	27335774	T	T	T	N	T	T	T	T	G	G	G	G	G	G	G	G	G	G	G	G	G	G	G	G	G	G	G	G
6B	27335903	T	T	T	N	T	T	T	N	T	T	T	G	G	G	G	G	G	G	G	G	G	G	G	G	G	G	G	G
6B	27335961	C	C	G	N	N	G	C	G	G	G	G	G	G	G	G	G	G	G	G	G	G	G	G	G	G	G	G	G
6B	27903306	A	G	G	G	N	G	G	G	G	G	G	G	G	G	G	G	G	G	G	G	G	G	G	G	G	G	G	G
6B	27903413	T	T	T	T	N	T	T	N	T	T	T	T	C	C	C	C	T	T	T	C	T	T	T	T	C	T	C	T
6B	27903615	C	G	C	G	N	G	C	G	C	C	C	G	G	G	G	G	G	G	G	G	G	G	G	G	G	C	G	G
6B	27903684	C	C	C	C	N	C	C	C	C	C	C	G	G	G	G	G	G	G	G	G	G	G	G	G	G	G	G	G
6B	27903728	C	N	C	C	N	C	C	C	C	C	C	C	T	T	T	T	T	T	T	T	T	T	T	T	T	T	T	T
6B	27903756	A	G	G	G	N	G	G	G	G	N	G	G	G	G	G	G	G	G	G	G	G	G	G	G	G	G	G	G
6B	27903777	C	G	C	C	N	C	C	C	G	C	G	G	G	G	G	G	G	G	G	G	G	G	G	G	G	G	G	G
6B	27946536	G	G	G	G	G	C	G	N	G	G	N	C	C	C	C	C	C	C	C	C	C	C	C	C	C	C	G	G
6B	28064346	G	C	C	C	N	C	G	C	G	C	N	G	T	T	T	G	T	T	T	T	T	T	T	T	G	T	T	T
6B	28151935	A	A	A	A	A	A	A	A	A	N	N	A	A	G	A	A	A	A	G	A	A	A	A	A	G	A	A	A
6B	28151958	C	C	C	C	C	C	C	C	C	N	N	C	C	T	C	C	C	C	T	C	C	C	C	C	T	C	C	C
6B	28152046	C	T	C	T	T	T	C	T	T	T	T	T	T	T	T	T	T	T	T	T	T	T	T	T	T	T	T	T
6B	28152150	A	G	G	G	G	G	G	G	G	G	G	G	G	G	G	G	G	G	G	G	G	G	G	G	G	G	G	G
6B	28152241	G	G	G	G	G	N	G	G	N	G	G	A	A	A	A	A	A	A	A	A	A	A	A	A	A	A	A	A
6B	28155260	A	A	A	A	A	A	A	A	A	A	A	G	G	G	G	G	G	G	G	G	G	G	G	G	G	A	G	G
6B	28160226	G	G	G	G	G	A	G	A	A	G	G	A	A	A	A	A	A	A	A	A	A	A	A	A	A	G	A	A
6B	28161324	A	A	A	A	A	T	T	T	T	T	T	T	T	T	T	T	T	T	T	T	T	T	T	T	T	T	T	T
6B	28161890	C	T	T	C	C	T	C	T	T	T	T	T	T	T	T	T	T	T	T	T	T	T	T	T	T	T	T	T
6B	28161947	C	C	C	C	C	T	C	C	C	T	C	T	T	T	T	T	T	T	T	T	T	T	T	T	T	T	T	T
6B	28162112	T	N	T	T	T	C	C	C	C	C	C	C	N	C	C	C	C	C	C	C	C	C	C	C	C	C	C	C
6B	28162199	T	T	T	-	N	C	T	T	T	-	T	C	C	C	C	C	C	C	C	C	C	C	C	C	C	T	C	C
6B	28162247	G	G	N	G	G	G	G	G	G	G	G	C	C	C	C	C	C	C	C	C	C	C	C	C	C	C	C	C
6B	28162323	G	G	G	G	G	G	G	G	G	G	N	G	G	A	G	G	G	G	A	G	G	G	G	G	A	G	G	G
6B	28162418	G	G	G	G	G	G	G	G	G	G	G	A	A	A	A	A	A	A	A	A	A	A	A	A	A	A	A	A
6B	28162439	A	A	A	A	A	A	A	A	A	A	A	G	G	G	G	G	G	G	G	G	G	G	G	G	G	G	G	G
6B	28163217	A	A	A	A	A	A	A	A	A	G	G	G	G	G	G	G	G	G	G	G	G	G	G	G	G	G	G	G
6B	28163285	C	C	C	C	C	T	C	C	C	N	N	T	T	T	T	T	T	T	T	T	T	T	T	T	T	T	T	T
6B	28472225	C	C	T	T	C	T	C	C	T	T	T	T	T	T	T	T	T	T	T	T	T	T	T	T	T	T	T	T
6B	28472266	T	T	N	N	T	C	T	T	C	C	T	C	C	C	C	C	C	C	C	C	C	C	C	C	C	C	C	C
6B	28472275	C	C	N	N	C	T	C	C	T	T	T	T	T	T	T	T	T	T	T	T	T	T	T	T	T	T	T	T
6B	28472307	G	G	N	N	G	A	G	A	A	A	A	A	A	A	A	A	A	A	A	A	A	A	A	A	A	A	A	A
6B	28926455	C	G	C	G	G	G	G	G	G	G	G	G	G	G	G	G	G	G	G	G	G	G	G	G	G	G	G	G
6B	28926500	T	C	C	T	C	C	C	C	C	C	C	C	C	C	C	C	C	C	C	C	C	C	C	C	C	C	C	C
6B	29060608	T	T	T	T	T	G	T	T	N	T	N	G	G	G	G	G	G	G	G	G	G	G	G	G	G	G	G	T
6B	29067783	A	A	A	T	A	T	A	T	C	N	N	T	T	T	T	T	T	T	T	T	T	T	T	T	T	T	T	T
6B	29849112	C	C	A	C	N	C	C	C	C	C	C	C	C	A	C	C	A	C	A	A	C	A	A	A	N	C	C	A
6B	29849392	C	C	G	C	N	G	G	G	A	C	C	C	G	G	G	G	G	G	G	G	G	G	G	G	N	A	G	G
6B	29849827	G	A	A	A	N	A	A	A	A	A	A	A	A	A	A	A	A	A	A	A	A	A	A	A	N	A	A	A
6B	29849936	C	C	C	C	N	T	C	C	T	T	T	T	T	T	T	T	T	T	T	T	T	T	T	T	N	T	T	T
6B	29850048	A	A	A	A	N	A	A	A	A	A	A	G	A	G	A	A	G	A	G	G	A	G	G	G	N	A	A	G
6B	30035627	C	C	C	C	N	C	C	C	C	N	C	C	C	G	C	C	G	C	G	G	C	G	G	G	C	C	C	G
6B	30035802	A	A	A	A	N	G	N	A	G	G	G	G	G	G	G	G	G	G	G	G	G	G	G	G	G	G	G	G
6B	30035846	A	A	A	A	N	G	G	A	G	G	G	G	G	G	G	G	G	G	G	G	G	G	G	G	G	G	G	G
6B	30036126	T	T	T	T	N	T	C	T	C	N	C	T	C	C	C	C	C	C	C	C	C	C	C	C	C	C	C	C
6B	30036192	G	G	G	G	N	A	A	G	A	A	A	A	A	A	A	A	A	A	A	A	A	A	A	A	A	A	A	A
6B	30036390	G	G	G	G	N	G	A	G	T	A	N	A	A	A	A	A	A	A	A	A	A	A	A	A	A	A	A	A
6B	30036800	G	G	G	G	N	G	A	G	N	G	G	A	A	A	A	A	A	A	A	A	A	A	A	A	A	A	A	A
6B	30037110	C	C	C	C	N	T	C	C	T	T	N	T	T	T	T	T	T	T	T	T	T	T	T	T	T	T	T	T
6B	30148170	A	A	A	G	N	A	A	A	A	A	A	A	G	G	G	G	G	G	G	G	G	G	G	G	G	A	G	G
6B	30148233	C	C	C	C	N	T	C	T	T	C	C	T	T	T	T	T	T	T	T	T	T	T	T	T	T	T	T	T
6B	30148299	G	G	G	A	N	G	A	G	G	G	G	G	A	A	A	A	A	A	A	A	A	A	A	A	A	A	A	A
6B	30148338	T	C	C	C	N	T	C	C	C	C	C	T	C	C	C	C	C	C	C	C	C	C	C	C	C	C	C	C
6B	30148499	A	G	G	G	N	G	G	G	G	G	G	G	G	G	G	G	G	G	G	G	G	G	G	G	G	G	G	G
6B	30148508	A	G	G	G	N	G	G	G	G	G	G	G	G	G	G	G	G	G	G	G	G	G	G	G	G	G	G	G
6B	30150168	A	A	T	T	N	A	A	A	A	T	T	A	T	T	T	T	T	T	T	T	T	T	T	T	T	T	T	T
6B	30150546	C	C	G	C	N	C	C	C	G	C	C	C	G	G	G	G	G	G	G	G	G	G	G	G	G	G	G	G
6B	30150583	C	T	T	T	N	T	T	T	T	T	T	T	T	T	T	T	T	T	T	T	T	T	T	T	T	T	T	T
6B	30150962	G	G	G	G	N	G	G	G	G	C	C	N	C	C	C	C	C	C	C	C	C	C	C	C	C	C	C	C
6B	30277005	G	G	A	A	N	A	G	G	G	G	G	A	N	A	A	A	A	A	A	A	A	A	A	A	A	G	A	A
6B	30967142	G	G	G	G	G	G	G	G	G	N	N	C	C	C	C	C	C	C	C	C	C	C	C	C	C	C	C	C
6B	30967148	T	T	C	T	T	C	T	T	C	N	N	C	C	C	C	C	C	C	C	C	C	C	C	C	C	C	C	C
6B	30967406	T	T	C	C	C	C	C	C	C	C	N	C	C	C	C	C	C	C	C	C	C	C	C	C	C	C	C	C
6B	30967413	C	N	C	C	C	C	C	C	C	C	N	T	T	T	T	T	T	T	T	T	T	T	T	T	T	T	T	T
6B	30967795	G	G	G	G	G	N	G	G	G	G	N	C	C	C	C	C	C	C	C	C	C	C	C	C	C	G	C	C
6B	30967814	C	G	G	G	G	N	G	G	G	C	N	G	G	G	G	G	G	G	G	G	G	G	G	G	G	G	G	G
6B	30967846	C	C	C	C	C	G	C	C	G	C	N	G	G	G	G	G	G	G	G	G	G	G	G	G	G	G	G	G
6B	30967874	A	A	A	A	A	C	G	G	G	G	N	G	G	G	G	G	G	G	G	G	G	G	G	G	G	G	G	G
6B	31577875	G	C	G	G	G	N	C	G	C	C	N	C	C	C	C	C	C	C	C	C	C	C	C	C	C	C	C	C
6B	31577950	C	C	C	C	C	N	C	C	C	C	N	G	G	G	G	G	G	G	G	G	G	G	G	G	G	G	G	G
6B	32324064	C	C	C	G	C	G	G	G	G	G	G	G	G	G	G	G	G	G	G	G	G	G	G	G	G	G	G	G
6B	32324136	A	A	A	A	A	A	A	A	A	A	A	G	G	G	G	G	G	G	G	G	G	G	G	G	G	G	G	G
6B	32324160	A	A	A	A	A	A	A	A	A	A	A	C	C	C	C	C	C	C	C	C	C	C	C	C	C	C	C	C
6B	32324216	C	C	C	C	C	N	C	N	C	C	C	G	G	G	G	G	G	G	G	G	G	G	G	G	G	G	G	G
6B	32324237	T	T	T	T	T	T	T	N	T	T	T	C	C	C	C	C	C	C	C	C	C	C	C	C	C	C	C	C
6B	32324771	G	G	G	G	G	N	G	G	G	G	G	T	T	T	T	T	T	T	T	T	T	T	T	T	T	T	T	T
6B	32324849	G	G	G	G	G	G	G	G	C	C	C	C	C	C	C	C	C	C	C	C	C	C	C	C	C	C	C	C
6B	32324888	C	C	C	C	C	C	C	C	C	C	C	G	G	G	G	G	G	G	G	G	G	G	G	G	G	G	G	G
6B	32324979	T	T	T	T	T	T	T	T	T	T	T	G	G	G	G	G	G	G	G	G	G	G	G	G	G	G	G	G
6B	32325050	C	T	T	T	T	T	T	T	T	N	N	T	T	T	T	T	T	T	T	T	T	T	T	T	T	T	T	T
6B	32325076	T	C	T	T	T	T	C	T	C	N	N	C	C	C	C	C	C	C	C	C	C	C	C	C	C	C	C	C
6B	32325100	T	N	T	T	T	T	N	T	C	C	C	C	C	C	C	C	C	C	C	C	C	C	C	C	C	C	C	C
6B	32325139	T	T	T	T	T	T	T	T	N	T	T	G	G	G	G	G	G	G	G	G	G	G	G	G	G	G	G	G
6B	32329014	G	G	G	G	G	G	G	G	G	C	C	C	C	C	C	C	C	C	C	C	C	C	C	C	C	G	C	C
6B	32329723	T	T	T	T	T	C	N	C	C	T	T	C	C	C	C	C	C	C	C	C	C	C	C	C	C	T	C	C
6B	32329771	T	T	T	T	C	T	T	T	N	C	C	C	C	C	C	C	C	C	C	C	C	C	C	C	C	C	C	C
6B	32329844	C	T	T	C	T	T	C	C	N	T	T	T	T	T	T	T	T	T	T	T	T	T	T	T	T	T	T	T
6B	32329930	C	C	C	T	C	N	T	C	C	C	C	T	T	T	T	T	T	T	T	T	T	T	T	T	T	C	T	T
6B	32329986	A	A	A	G	A	N	G	A	A	N	A	G	G	G	G	G	G	G	G	G	G	G	G	G	G	A	G	G
6B	32330089	C	C	C	C	C	C	C	C	A	T	C	T	T	T	T	T	T	T	T	T	T	T	T	T	T	T	T	T
6B	32330095	C	C	C	C	C	C	C	C	C	C	N	A	A	A	A	A	A	A	A	A	A	A	A	A	A	A	A	A
6B	32330360	C	C	C	C	C	C	C	C	T	T	T	T	T	T	T	T	T	T	T	T	T	T	T	T	T	T	T	T
6B	32330473	A	A	A	A	A	A	A	A	A	A	A	A	A	T	A	T	A	T	T	A	A	A	A	A	T	T	T	A
6B	32330506	C	C	C	C	C	C	T	C	C	C	C	C	C	T	C	T	C	T	T	C	C	C	C	C	T	T	T	C
6B	32330527	C	C	C	C	C	C	T	C	C	C	C	T	T	T	T	T	T	T	T	T	T	T	T	T	T	T	T	T
6B	34219875	C	C	C	C	C	C	C	T	C	G	G	G	G	G	G	G	G	G	G	G	G	G	G	G	G	G	G	G
6B	34219926	G	C	C	G	C	C	C	G	C	N	C	C	C	C	C	C	C	C	C	C	C	C	C	C	C	C	C	C
6B	34219998	C	C	C	C	C	C	C	C	N	C	C	A	C	A	C	C	A	C	C	A	C	A	C	A	A	C	C	C
6B	34220022	C	C	C	C	C	C	C	C	G	C	C	G	C	G	C	C	G	C	C	G	C	G	G	G	G	C	C	C
6B	34220043	C	C	C	C	C	C	C	C	C	N	C	T	T	T	T	T	T	T	T	T	T	T	C	T	T	T	T	T
6B	34220088	G	G	G	C	G	C	C	C	N	N	A	C	C	C	C	C	C	C	C	C	C	C	C	C	C	C	C	C
6B	34220280	G	G	C	C	G	C	C	C	C	C	C	C	C	C	C	C	C	C	C	C	C	C	C	C	C	C	C	C
6B	34220334	G	G	G	C	C	C	C	C	G	G	G	C	C	C	C	C	C	C	C	C	C	C	C	C	C	G	C	C
6B	35629294	C	C	C	C	C	G	C	C	C	C	C	C	G	G	G	G	G	G	G	G	G	G	G	G	G	G	G	G
6B	35629309	T	G	N	N	G	G	G	C	C	C	C	G	A	G	G	G	G	A	G	G	G	G	G	G	G	A	A	G
6B	35629405	A	A	C	G	G	G	G	C	G	C	C	C	A	G	G	G	G	G	G	G	G	G	C	G	G	G	G	G
6B	36138035	T	T	N	C	T	N	C	C	C	C	C	C	C	C	C	C	C	C	C	C	C	C	T	C	C	C	C	C
6B	36138086	T	T	N	C	N	T	C	C	C	C	T	C	C	C	C	C	C	C	C	C	C	C	T	C	C	C	C	C
6B	36206229	T	T	T	T	T	T	T	G	G	G	T	G	G	G	G	G	G	G	G	G	G	G	T	G	G	G	G	G
6B	36206469	A	A	A	A	A	G	A	G	A	G	A	G	G	G	G	G	G	G	G	G	G	G	N	G	G	G	G	G
6B	36206490	T	T	T	T	N	C	T	C	N	A	T	C	C	C	C	C	C	C	C	C	C	C	C	C	C	C	C	C
6B	36206523	A	A	A	A	A	G	A	G	N	G	N	G	G	G	G	G	G	G	G	G	G	G	A	G	G	G	G	G
6B	36206541	C	C	C	C	C	T	C	T	T	T	T	T	T	T	T	T	T	T	T	T	T	T	T	T	T	T	T	T
6B	36206595	A	A	A	A	A	T	A	T	T	T	A	T	T	T	T	T	T	T	T	T	T	T	T	T	T	T	T	T
6B	36206649	T	T	T	T	T	G	T	G	N	G	N	G	G	G	G	G	G	G	G	G	G	G	G	G	G	G	G	G
6B	36206691	T	T	T	T	T	C	T	C	C	C	N	C	C	C	C	C	C	C	C	C	C	C	C	C	C	C	C	C
6B	36206712	T	T	T	T	T	C	T	C	T	T	T	C	C	C	C	C	C	C	C	C	C	C	C	C	C	C	C	C
6B	36206754	T	T	T	T	T	G	T	G	G	G	G	G	G	G	G	G	G	G	G	G	G	G	G	G	G	G	G	G
6B	36206787	G	G	G	G	G	A	G	A	G	G	G	A	A	A	A	A	A	A	A	A	A	A	A	A	A	A	A	A
6B	36207306	A	A	A	A	A	G	A	G	G	G	G	G	G	G	G	G	G	G	G	G	G	G	G	G	G	G	G	G
6B	36207345	G	G	G	G	G	G	G	G	G	G	G	T	T	T	T	T	T	T	T	T	T	T	G	T	T	T	T	T
6B	36207371	A	A	A	A	A	G	A	G	G	G	G	G	G	G	G	G	G	G	G	G	G	G	G	G	G	G	G	G
6B	36207595	A	A	A	A	A	G	A	G	G	N	G	G	G	G	G	G	G	G	G	G	G	G	G	G	G	G	G	G
6B	36207809	T	T	T	T	C	T	T	C	T	T	T	C	C	C	C	C	C	C	C	C	C	C	T	C	C	C	C	C
6B	36207928	A	A	A	A	G	G	A	G	N	G	G	G	G	G	G	G	G	G	G	G	G	G	G	G	G	G	G	G
6B	36207944	A	A	A	A	A	T	A	T	A	A	A	T	T	T	T	T	T	T	T	T	T	T	A	T	T	T	T	T
6B	36208022	T	T	T	T	T	C	T	C	T	C	C	C	C	C	C	C	C	C	C	C	C	C	C	C	C	C	C	C
6B	36208604	C	C	C	C	C	T	C	T	T	T	T	T	T	T	T	T	T	T	T	T	T	T	C	T	T	T	T	T
6B	36208611	C	C	C	C	C	C	C	C	C	C	C	A	A	A	A	A	A	A	A	A	A	A	C	A	A	C	A	A
6B	36208717	A	A	A	A	A	A	A	A	N	A	A	G	G	G	G	G	G	G	G	G	G	G	A	G	G	A	G	G
6B	36208726	A	A	A	A	A	A	A	A	N	A	N	G	G	G	G	G	G	G	G	G	G	G	A	G	G	A	G	G
6B	36209046	T	T	T	T	T	T	T	T	T	T	T	A	A	A	A	A	A	A	A	A	A	A	T	A	A	T	A	A
6B	36209622	A	A	A	A	A	C	A	C	A	N	N	T	T	T	T	T	T	T	T	T	T	T	A	T	T	T	T	T
6B	36209746	A	A	A	A	A	N	A	G	G	G	G	G	G	G	G	G	G	G	G	G	G	G	G	G	G	G	G	G
6B	36209952	G	G	A	G	A	A	G	G	G	N	N	A	A	A	A	A	A	A	A	A	A	A	A	A	A	A	A	A
6B	36231682	C	C	C	C	C	T	C	C	C	N	N	T	T	T	T	T	T	T	T	T	T	T	C	T	T	T	T	T
6B	36232050	C	T	T	T	T	T	C	T	T	N	N	T	T	T	T	T	T	T	T	T	T	T	T	T	T	T	T	T
6B	37251513	T	T	T	T	G	G	T	T	T	G	G	G	G	G	G	G	G	G	G	G	G	G	C	G	G	G	G	G
6B	37251540	G	G	G	N	C	G	G	G	G	G	G	C	C	C	C	C	C	C	C	C	C	C	A	C	C	C	C	C
6B	37251585	T	G	T	T	G	G	G	T	G	G	G	G	G	G	G	G	G	G	G	G	G	G	G	G	G	G	G	G
6B	37251717	T	C	G	T	G	C	C	G	C	C	C	G	C	G	G	G	G	G	G	G	G	G	G	G	G	G	G	G
6B	37251741	A	A	G	G	N	G	G	G	G	G	G	G	G	G	G	G	G	G	G	G	G	G	G	G	G	G	G	G
6B	37251768	C	C	G	C	G	G	G	G	G	G	G	G	G	G	G	G	G	G	G	G	G	G	G	G	G	G	G	G
6B	37251786	C	N	C	C	C	C	G	C	C	G	G	T	T	T	T	T	T	T	T	T	T	T	T	T	T	T	T	T
6B	37251804	C	C	C	C	C	C	G	C	G	G	G	G	G	G	G	G	G	G	G	G	G	G	G	G	G	G	G	G
6B	37251834	A	A	A	A	A	N	A	A	G	G	G	G	G	G	G	G	G	G	G	G	G	G	G	G	G	G	G	G
6B	37251864	C	C	C	C	C	G	C	C	G	G	G	G	G	G	G	G	G	G	G	G	G	G	G	G	G	G	G	G
6B	37251885	T	T	C	C	C	C	C	C	C	C	C	C	C	C	C	C	C	C	C	C	C	C	C	C	C	C	C	C
6B	37251945	A	G	G	G	G	G	A	A	G	G	G	G	G	G	G	G	G	G	G	G	G	G	G	G	G	G	G	G
6B	37251975	C	G	C	G	G	G	N	N	G	C	C	G	C	G	G	G	G	G	G	G	G	G	G	G	G	G	G	G
6B	37252043	A	A	A	A	A	C	A	N	A	A	A	C	C	C	C	C	C	C	C	C	C	C	A	C	C	C	C	C
6B	37252095	G	G	G	G	G	G	G	N	G	G	G	A	G	A	A	A	A	A	A	A	A	A	G	A	A	A	A	A
6B	37252125	A	G	G	G	G	G	G	N	G	G	G	G	G	G	G	G	G	G	G	G	G	G	G	G	G	G	G	G
6B	37252293	G	C	C	C	C	C	C	N	C	C	C	C	G	C	C	C	C	C	C	C	C	C	G	C	C	C	C	C
6B	37252311	C	G	G	G	G	G	G	N	G	G	G	G	G	G	G	G	G	G	G	G	G	G	G	G	G	C	G	G
6B	37252335	G	C	C	G	C	C	G	N	C	C	C	C	G	C	C	C	C	C	C	C	C	C	C	C	C	G	C	C
6B	37252602	G	G	G	N	G	G	G	N	G	G	G	G	G	A	A	G	A	A	A	A	A	A	G	A	A	G	A	G
6B	37252626	C	C	C	N	C	G	C	N	C	C	C	G	C	G	G	G	G	G	G	G	G	G	C	G	G	C	G	G
6B	38763854	G	T	G	T	G	T	G	T	T	N	N	T	T	T	T	T	T	T	T	T	T	T	T	T	T	T	T	T
6B	38764083	G	G	G	G	G	G	G	A	G	G	N	A	G	A	A	G	A	A	A	A	A	A	G	A	A	A	A	G
6B	38764119	G	G	A	G	A	A	A	A	A	G	N	A	A	A	A	A	A	A	A	A	A	A	A	A	A	A	A	A
6B	38764224	G	G	G	C	G	G	G	G	C	G	N	G	G	C	C	G	C	C	C	C	C	C	G	C	C	C	C	G
6B	38764685	G	G	G	G	G	G	G	G	G	G	N	G	G	C	C	G	C	C	C	C	C	C	G	C	C	C	C	G
6B	38764804	T	C	C	C	C	N	C	C	C	C	N	C	C	C	C	C	C	C	C	C	C	C	C	C	C	C	C	C
6B	38764851	C	C	T	T	C	T	T	T	T	T	N	T	T	T	T	T	T	T	T	T	T	T	T	T	T	T	T	T
6B	38764995	A	A	G	G	A	A	A	A	G	G	N	A	G	G	G	G	G	G	G	G	G	G	A	G	G	G	G	G
6B	38765025	G	G	T	T	T	A	T	A	G	G	N	G	T	T	T	T	T	T	T	T	T	T	T	T	T	T	T	T
6B	38765046	C	C	C	C	C	C	C	C	C	C	N	C	C	G	G	C	G	G	G	G	G	G	C	G	G	G	G	C
6B	38765136	C	C	C	C	C	C	C	C	C	C	N	C	C	T	T	C	T	T	T	T	T	T	C	T	T	T	T	C
6B	38765226	G	G	G	G	G	G	G	G	A	G	N	A	G	A	A	G	A	A	A	A	A	A	G	A	A	A	A	G
6B	38765256	A	A	A	A	A	A	A	A	A	A	N	G	A	G	G	A	G	G	G	G	G	G	A	G	G	G	G	A
6B	38765744	A	A	A	A	A	A	A	A	A	A	N	G	G	G	G	G	G	G	G	G	G	G	G	G	G	G	G	G
6B	38765783	T	T	T	T	G	G	G	G	G	G	N	G	G	G	G	G	G	G	G	G	G	G	G	G	G	G	G	G
6B	38765959	T	A	T	A	A	A	A	A	A	A	N	A	G	A	A	G	A	A	A	A	A	A	A	A	A	A	A	G
6B	38765965	A	G	G	G	G	A	G	G	G	G	N	G	G	G	G	G	G	G	G	G	G	G	G	G	G	G	G	G
6B	38766019	T	C	T	C	T	T	T	C	T	T	N	C	C	C	C	C	C	C	C	C	C	C	T	C	C	C	C	C
6B	38766067	T	T	T	T	C	T	C	T	T	T	N	C	C	C	C	C	C	C	C	C	C	C	T	C	C	C	C	C
6B	38766088	A	A	A	A	A	A	A	A	G	A	N	G	A	G	G	A	G	G	G	G	G	G	A	G	G	G	G	A
6B	38766112	C	C	C	C	C	C	G	C	C	C	N	G	C	G	G	C	G	G	G	G	G	G	C	G	G	G	G	C
6B	38766255	C	C	C	C	C	C	C	C	T	C	N	T	C	T	T	C	T	T	T	T	T	T	T	T	T	T	T	C
6B	38766426	A	A	A	A	A	G	A	A	A	N	N	G	A	G	G	A	G	G	G	G	G	G	G	G	G	G	G	A
6B	38766492	G	G	G	G	G	T	G	T	T	N	N	T	T	T	T	T	T	T	T	T	T	T	T	T	T	T	T	T
6B	38770908	A	G	G	G	G	G	G	G	N	N	G	G	G	G	G	G	G	G	G	G	G	G	G	G	G	G	G	G
6B	38879746	C	T	T	T	T	T	T	T	T	T	T	T	T	T	T	T	T	T	T	T	T	T	T	T	T	T	T	T
6B	38879774	G	G	A	G	G	G	G	G	G	A	A	A	A	A	A	A	A	A	A	A	A	A	A	A	A	A	A	A
6B	38879780	T	T	T	N	T	T	T	T	T	T	T	C	C	C	C	C	C	C	C	C	C	C	T	C	C	T	C	C
6B	38879814	T	T	T	T	T	G	T	T	N	T	T	G	G	G	G	G	G	G	G	G	G	G	G	G	G	T	G	G
6B	38879971	A	A	A	A	A	A	A	A	A	A	A	G	G	G	G	G	G	G	G	G	G	G	N	G	G	A	G	G
6B	38880058	T	T	T	T	T	G	T	T	G	G	G	G	G	G	G	G	G	G	G	G	G	G	G	G	G	G	G	G
6B	38880483	T	T	T	T	T	T	T	T	T	T	T	C	C	C	C	C	C	C	C	C	C	C	T	C	C	C	C	C
6B	38880608	A	G	G	G	G	G	G	G	G	G	G	G	G	G	G	G	G	G	G	G	G	G	G	G	G	G	G	G
6B	38883169	C	T	C	C	C	T	T	T	T	N	N	T	T	T	T	T	T	T	T	T	T	T	T	T	T	T	T	T
6B	38883276	C	C	C	C	C	C	C	C	C	C	C	T	T	T	T	T	T	T	T	T	T	T	C	T	T	T	T	T
6B	39198062	A	T	T	T	T	C	T	T	T	T	T	T	T	C	T	T	C	C	T	C	T	C	C	C	C	C	C	T
6B	39327084	G	G	G	G	G	A	G	G	G	N	N	G	G	A	A	A	A	A	A	A	G	A	A	A	A	A	A	A
6B	40252837	A	A	T	A	A	A	A	A	N	T	A	T	T	T	A	N	T	T	A	T	T	T	T	T	T	T	T	A
6B	40279151	C	C	T	C	T	T	C	T	T	T	T	T	T	T	T	N	T	T	T	T	T	T	T	T	T	T	T	T
6B	40279187	G	G	A	G	A	A	A	A	A	A	A	A	A	A	A	N	A	A	A	A	A	A	A	A	A	A	A	A
6B	40281120	T	N	T	T	T	T	T	T	T	T	T	C	C	C	T	N	C	C	T	C	C	C	C	C	C	C	C	T
6B	40282499	A	A	A	G	A	G	A	A	A	A	A	G	G	G	G	N	G	G	G	G	G	G	G	G	G	G	G	G
6B	40282529	C	C	C	C	C	C	C	C	C	C	C	G	G	G	C	N	G	G	C	G	G	G	G	G	G	G	G	C
6B	40282557	G	G	G	G	G	G	G	G	A	C	G	A	A	A	G	N	A	A	G	A	A	A	A	A	A	A	A	G
6B	40282654	G	G	G	G	G	G	G	A	G	G	G	A	A	A	G	N	A	A	G	A	A	A	A	A	A	A	A	G
6B	40282709	T	T	T	T	T	T	T	A	N	T	T	A	A	A	T	N	A	A	T	A	A	A	A	A	A	A	A	T
6B	40283252	G	A	G	G	A	A	A	G	A	A	A	A	A	A	A	N	A	A	A	A	A	A	A	A	A	A	A	A
6B	40283285	G	G	G	G	G	A	G	G	A	G	G	G	G	A	G	N	A	G	G	A	G	A	A	A	A	A	A	G
6B	40283325	C	G	C	C	G	G	G	C	G	C	C	G	G	G	G	N	G	G	G	G	G	G	G	G	G	G	G	G
6B	40283348	T	C	T	T	C	C	C	T	C	G	G	A	A	A	C	N	A	A	C	A	A	A	A	A	A	A	A	C
6B	40283530	A	G	G	G	G	G	G	A	G	G	G	G	G	G	G	N	G	G	G	G	G	G	G	G	G	G	G	G
6B	40284115	G	G	G	G	G	G	A	G	N	A	A	A	A	A	A	N	A	A	A	A	A	A	A	A	A	A	A	A
6B	40284167	T	T	T	T	T	T	T	T	N	T	T	C	C	C	T	N	C	C	T	C	C	C	C	C	C	C	C	T
6B	40285062	A	C	C	C	C	C	C	C	C	C	C	C	C	C	C	N	C	C	C	C	C	C	C	C	C	C	C	C
6B	40433070	C	C	C	C	C	G	C	C	N	C	C	G	G	G	C	N	G	G	C	G	G	G	G	G	G	G	G	C
6B	40433124	G	G	G	G	G	G	N	G	G	G	G	A	G	A	G	N	A	A	G	A	G	A	A	A	A	A	A	G
6B	40455790	A	A	A	A	A	G	A	A	G	A	A	G	G	G	G	N	G	G	G	G	G	G	G	G	G	G	G	G
6B	40455814	A	G	G	G	A	G	G	G	A	G	G	G	G	G	G	N	G	G	G	G	G	G	G	G	G	G	G	G
6B	40455904	T	T	T	T	T	T	T	T	T	T	T	C	C	C	T	N	C	C	T	C	C	C	C	C	C	C	C	T
6B	40455979	T	T	T	T	T	C	T	T	T	T	N	C	C	C	C	N	C	C	C	C	C	C	C	C	C	C	C	C
6B	40456183	G	G	G	G	G	G	G	G	G	A	A	A	A	A	A	N	A	A	A	A	A	A	A	A	A	A	A	A
6B	40456200	C	C	N	C	C	T	C	T	T	T	T	T	T	T	T	N	T	T	T	T	T	T	T	T	T	T	T	T
6B	40456454	G	G	G	G	G	T	G	G	T	T	T	C	C	C	A	N	C	C	A	C	C	C	C	C	C	C	C	A
6B	41435200	A	N	A	A	C	C	C	A	N	C	C	A	A	C	C	C	C	C	C	C	C	C	C	C	C	C	C	C
6B	41435315	G	N	G	G	G	G	G	G	G	G	G	G	G	A	G	G	A	A	G	A	A	A	A	A	A	A	A	G
6B	41435470	T	N	G	G	G	G	G	G	G	G	G	T	T	G	G	G	G	G	G	G	G	G	G	G	G	G	G	G
6B	41436323	G	N	C	C	C	N	C	G	C	G	C	C	C	C	C	C	C	C	C	C	C	C	C	C	C	C	C	C
6B	41436548	C	N	G	C	G	G	G	G	G	G	G	G	G	G	G	G	G	G	G	G	G	G	G	G	G	G	G	G
6B	41436624	G	N	G	G	G	T	G	G	T	G	G	T	T	T	T	T	T	T	T	T	T	T	T	T	T	T	T	T
6B	41436646	G	N	G	G	G	A	G	G	A	A	A	A	A	A	A	A	A	A	A	A	A	A	A	A	A	A	A	A
6B	41436651	C	N	C	C	C	G	N	C	G	G	G	G	G	G	G	G	G	G	G	G	G	G	G	G	G	G	G	G
6B	41436743	C	N	C	C	G	G	G	G	G	G	G	N	G	G	G	G	G	G	G	G	G	G	G	G	G	G	G	G
6B	41439618	T	N	T	T	T	C	T	C	C	C	C	C	C	C	C	C	C	C	C	C	C	C	C	C	C	C	C	C
6B	41442925	A	N	C	A	A	C	C	A	G	C	C	C	C	C	C	C	C	C	C	C	C	C	C	C	C	C	C	C
6B	41442997	C	N	C	C	G	C	C	C	G	G	G	G	G	G	G	G	G	G	G	G	G	G	G	G	G	G	G	G
6B	41706646	T	N	T	T	T	C	T	C	C	C	N	C	C	C	C	C	C	C	C	C	C	C	C	C	C	C	C	C
6B	41706887	A	N	A	A	A	G	A	G	A	A	N	G	G	G	G	G	G	G	G	G	G	G	G	G	G	G	G	G
6B	41764834	C	N	C	C	C	G	G	C	G	C	C	G	C	G	G	G	G	G	G	G	G	G	G	G	G	G	G	G
6B	41764999	T	N	G	G	G	C	G	G	C	G	A	G	C	G	G	G	G	G	G	G	G	G	G	G	G	G	G	G
6B	41919994	T	T	T	T	N	T	T	C	T	T	T	C	C	C	T	T	C	C	T	C	C	C	C	C	C	C	C	T
6B	41920027	C	C	C	C	N	C	C	T	C	C	C	T	T	T	C	C	T	T	C	T	T	T	T	T	T	T	T	C
6B	41920048	G	G	G	G	N	C	G	C	C	C	C	C	C	C	C	C	C	C	C	C	C	C	C	C	C	C	C	C
6B	41973850	T	T	T	T	N	C	T	C	C	C	C	C	C	C	C	C	C	C	C	C	C	C	C	C	C	C	C	C
6B	41973871	T	A	A	A	N	A	A	A	A	A	A	A	A	A	A	A	A	A	A	A	A	A	A	A	A	A	A	A
6B	41973883	C	C	C	C	N	T	C	T	T	T	T	T	T	T	T	T	T	T	T	T	T	T	T	T	T	T	T	T
6B	41974783	C	C	C	C	N	C	C	C	C	C	C	C	C	G	C	C	G	G	C	G	G	G	G	G	G	G	G	C
6B	41975138	T	C	C	C	N	C	C	C	C	C	C	C	C	C	C	C	C	C	C	C	C	C	C	C	C	C	C	C
6B	41975421	C	C	G	G	N	G	G	G	G	G	G	G	G	G	G	G	G	G	G	G	G	G	G	G	G	G	G	G
6B	41975438	C	T	T	T	N	T	T	T	T	T	T	T	T	T	T	T	T	T	T	T	T	T	T	T	T	T	T	T
6B	41975536	T	T	A	A	N	A	T	T	A	A	A	A	T	A	A	A	A	A	A	A	A	A	A	A	A	A	A	A
6B	41975900	T	C	T	T	N	T	T	T	T	N	T	C	T	C	C	C	C	C	C	C	C	C	C	C	C	C	C	C
6B	41976114	A	A	A	A	N	G	A	A	A	A	A	G	A	G	A	A	G	G	A	G	G	G	G	G	G	G	G	A
6B	41976135	T	T	T	T	N	T	T	T	T	T	T	C	T	C	C	C	C	C	C	C	C	C	C	C	C	C	C	C
6B	41991693	A	A	A	A	N	A	A	A	A	A	A	G	G	G	G	G	G	G	G	G	G	G	G	G	G	G	G	G
6B	41991813	G	G	G	G	N	T	C	C	C	C	C	C	C	C	C	C	C	C	C	C	C	C	C	C	C	C	C	C
6B	41992390	A	A	A	A	N	A	A	A	A	A	A	G	G	G	A	A	G	G	A	G	G	G	G	G	G	G	G	A
6B	41992414	C	C	C	C	N	T	C	C	T	T	T	C	C	T	C	C	T	T	C	T	T	T	T	T	T	T	T	C
6B	41992960	C	C	C	C	N	C	C	C	C	C	C	C	C	T	C	C	T	T	C	T	T	T	T	T	T	T	T	C
6B	41992981	C	C	C	C	N	C	C	C	C	C	C	C	C	T	C	C	T	T	C	T	T	T	T	T	T	T	T	C
6B	41993261	A	A	A	A	N	A	A	A	A	A	A	A	A	G	A	A	G	G	A	G	G	G	G	G	G	G	G	A
6B	42498038	A	A	C	A	C	C	C	C	C	C	C	C	N	C	C	C	C	C	C	C	C	C	C	C	C	C	C	C
6B	42500160	C	C	C	C	N	C	C	C	C	C	C	C	N	G	C	C	G	G	C	G	G	G	G	G	G	G	G	C
6B	42500351	A	G	G	G	G	G	G	G	G	G	G	G	N	G	G	G	G	G	G	G	G	G	G	G	G	G	G	G
6B	42500371	T	T	T	T	C	C	T	N	T	C	C	C	N	C	C	C	C	C	C	C	C	C	C	C	C	C	C	C
6B	42506303	C	C	C	C	C	C	T	C	T	T	T	T	N	T	T	T	T	T	T	T	T	T	T	T	T	T	T	T
6B	42506336	T	C	C	C	C	C	T	C	T	T	T	T	N	C	C	C	C	C	C	C	C	C	C	C	C	C	C	C
6B	42506463	C	G	G	G	C	C	C	G	C	G	G	N	N	G	G	G	G	G	G	G	G	G	G	G	G	G	G	G
6B	42507757	G	A	G	G	G	A	G	G	A	A	A	G	N	A	A	A	A	A	A	A	A	A	A	A	A	A	A	A
6B	42510695	C	C	C	C	N	C	C	C	C	C	C	C	N	T	C	C	T	T	C	T	T	T	T	T	T	T	T	C
6B	42510908	C	C	A	C	C	G	C	G	A	A	A	N	N	G	G	G	G	G	G	G	G	G	G	G	G	G	G	G
6B	42511031	C	A	A	G	C	A	A	A	C	A	A	A	N	A	A	A	A	A	A	A	A	A	A	A	A	A	A	A
6B	42511420	T	T	T	T	T	T	T	T	N	T	T	T	N	C	T	T	C	C	T	C	C	C	C	C	C	C	C	T
6B	42511468	G	G	G	G	G	A	G	G	G	A	A	A	G	A	G	G	A	A	G	A	A	A	A	A	A	A	A	G
6B	42511495	G	G	G	G	G	G	G	G	G	N	G	G	G	A	G	A	A	A	G	A	A	A	A	A	A	A	A	G
6B	42511508	A	T	T	T	T	T	T	T	N	T	T	T	T	T	T	T	T	T	T	T	T	T	T	T	T	T	T	T
6B	43277146	G	G	G	G	G	T	G	G	T	G	N	G	T	T	G	G	T	T	G	T	T	T	T	T	T	T	T	G
6B	43277180	G	G	A	A	G	A	A	A	A	A	A	A	A	A	A	A	A	A	A	A	A	A	A	A	A	A	A	A
6B	43277210	G	G	G	G	G	T	G	G	C	G	G	G	T	C	T	T	C	C	T	C	C	C	C	C	C	C	C	T
6B	43277243	T	T	T	T	T	C	T	T	T	T	T	C	C	C	C	C	C	C	C	C	C	C	C	C	C	C	C	C
6B	43277547	T	T	T	T	T	G	G	T	G	G	N	G	G	G	G	G	G	G	G	G	G	G	G	G	G	G	G	G
6B	43277583	T	T	T	T	T	C	T	T	T	C	N	C	C	C	C	C	C	C	C	C	C	C	C	C	C	C	C	C
6B	43279083	G	G	G	G	G	A	G	G	G	N	N	A	A	A	A	A	A	A	A	A	A	A	A	A	A	A	A	A
6B	43279110	G	G	G	G	G	T	G	G	G	G	N	T	T	T	T	T	T	T	T	T	T	T	T	T	T	T	T	T
6B	44105036	C	C	C	C	C	C	C	C	C	-	N	C	T	T	C	C	T	T	C	T	T	T	T	T	T	T	T	C
6B	44105060	A	A	A	A	A	C	A	A	C	A	N	C	C	C	C	C	C	C	C	C	C	C	C	C	C	C	C	C
6B	44105547	T	T	T	T	T	C	C	C	T	T	N	C	C	C	C	C	C	C	C	C	C	C	C	C	C	C	C	C
6B	44105586	G	G	G	G	G	G	G	C	C	G	N	C	C	C	G	G	C	C	G	C	C	C	C	C	C	C	C	G
6B	44105607	G	G	G	G	G	A	G	A	A	A	N	A	A	A	A	A	A	A	A	A	A	A	A	A	A	A	A	A
6B	44105736	C	A	C	C	C	A	A	A	A	A	N	A	A	A	A	A	A	A	A	A	A	A	A	A	A	A	A	A
6B	44285660	G	G	G	G	G	A	G	N	A	A	A	A	N	A	A	A	A	A	A	A	A	A	A	A	A	A	A	A
6B	44285669	A	A	A	A	A	C	A	A	A	A	A	C	A	C	C	C	C	A	C	C	C	C	C	C	C	C	C	C
6B	44285907	C	C	C	C	C	G	C	N	A	G	G	G	G	G	G	G	G	A	G	G	G	G	G	G	G	A	G	G
6B	44287863	T	T	T	T	T	C	T	N	C	C	C	C	C	C	C	C	C	C	C	C	C	C	C	C	C	C	C	C
6B	44837645	A	A	A	A	N	G	A	A	A	G	G	G	G	G	G	G	G	G	G	G	G	G	G	G	G	G	G	G
6B	44837778	C	C	C	C	C	T	C	T	T	T	T	T	T	T	T	T	T	T	T	T	T	T	T	T	T	T	T	T
6B	44838930	C	C	C	C	C	C	C	C	C	C	C	T	T	T	C	C	T	T	C	T	T	T	T	T	T	T	T	C
6B	44838960	C	C	C	C	C	G	C	C	C	C	C	G	G	G	G	G	G	G	G	G	G	G	G	G	G	G	G	G
6B	44838983	G	A	A	A	G	A	A	A	G	A	G	A	A	A	A	A	A	A	A	A	A	A	A	A	A	A	A	A
6B	44839221	A	A	A	A	A	A	A	A	A	A	N	T	T	T	A	A	T	T	A	T	T	T	T	T	T	T	T	A
6B	44839234	G	G	G	G	G	G	G	G	G	G	G	A	A	A	G	G	A	A	G	A	A	A	A	A	A	A	A	G
6B	44840395	C	T	C	T	C	T	T	C	C	N	N	T	T	T	T	T	T	T	T	T	T	T	T	T	T	T	T	T
6B	44840452	A	C	C	C	A	A	C	C	A	C	A	G	G	G	G	G	G	G	G	G	G	G	G	G	G	G	G	G
6B	44840457	A	C	C	C	C	C	C	C	C	C	N	C	C	C	C	C	C	C	C	C	C	C	C	C	C	C	C	C
6B	44840633	G	G	G	G	G	A	G	G	G	N	G	A	A	A	A	A	A	A	A	A	A	A	A	A	A	A	A	A
6B	44840640	T	T	T	T	T	A	T	T	N	N	T	A	A	A	A	A	A	A	A	A	A	A	A	A	A	A	A	A
6B	44840688	A	A	A	A	A	G	A	A	A	G	A	G	G	G	A	A	G	G	A	G	G	G	G	G	G	G	G	A
6B	44841296	C	C	C	C	C	T	C	C	N	T	C	T	T	T	T	T	T	T	T	T	T	T	T	T	T	T	T	T
6B	44841312	C	T	T	C	C	T	T	T	C	T	C	T	T	T	T	T	T	T	T	T	T	T	T	T	T	T	T	T
6B	44841336	C	T	C	C	C	T	C	T	C	T	C	T	T	T	T	T	T	T	T	T	T	T	T	T	T	T	T	T
6B	44841613	C	C	A	C	C	T	C	C	C	C	C	T	T	T	T	T	T	T	T	T	T	T	T	T	T	T	T	T
6B	44842069	C	C	C	C	C	T	C	C	C	N	C	T	T	T	T	T	T	T	T	T	T	T	T	T	T	T	T	T
6B	44842122	T	T	T	T	T	C	T	T	T	C	C	C	C	C	C	C	C	C	C	C	C	C	C	C	C	C	C	C
6B	44842237	A	A	A	A	A	T	A	A	A	C	N	C	C	C	T	T	C	C	T	C	C	C	C	C	C	C	C	T
6B	44842446	A	A	A	A	A	T	A	A	A	T	A	T	T	T	T	T	T	T	T	T	T	T	T	T	T	T	T	T
6B	44843473	G	G	G	G	G	G	G	A	A	A	G	A	A	A	G	G	A	A	G	A	A	A	A	A	A	A	A	G
6B	45542340	C	C	C	C	C	C	C	C	C	C	C	G	C	G	G	G	G	C	G	G	G	G	G	G	G	C	G	G
6B	45542364	T	C	C	C	C	C	C	C	N	C	C	C	C	C	C	C	C	C	C	C	C	C	C	C	C	C	C	C
6B	45577532	C	C	C	C	C	T	C	T	T	N	N	T	T	T	T	T	T	T	T	T	T	T	T	T	T	T	T	T
6B	46529557	A	G	A	A	A	A	N	A	G	G	N	C	C	C	G	G	C	C	G	C	C	C	C	C	C	C	C	G
6B	46529584	G	T	G	G	G	G	T	C	G	T	N	C	G	C	G	G	G	G	G	C	C	C	C	C	C	C	C	G
6B	46885469	A	N	G	A	G	A	G	A	G	A	A	A	A	G	G	G	A	A	G	G	G	G	G	G	A	G	G	G
6B	46885494	C	N	C	C	C	C	C	G	C	G	G	C	C	G	G	G	C	C	G	G	G	G	G	G	C	G	G	G
6B	46886205	C	N	C	C	C	C	C	C	C	T	C	C	C	T	T	T	C	C	T	T	T	T	T	T	C	T	T	T
6B	46886244	A	N	A	A	G	G	A	G	G	G	G	G	G	G	G	G	G	G	G	G	G	G	G	G	G	G	G	G
6B	46886448	G	N	A	A	G	G	G	G	G	G	G	G	C	A	A	A	G	C	A	A	A	A	A	A	G	A	A	A
6B	46886484	G	N	C	G	C	C	C	C	C	T	T	C	C	C	C	C	C	C	C	C	C	C	C	C	C	C	C	C
6B	46887326	A	N	G	G	G	G	G	G	A	G	A	A	A	G	G	G	A	A	G	G	G	G	G	G	A	A	G	G
6B	48348122	A	N	G	G	A	G	A	A	G	N	G	G	G	G	G	G	G	G	G	G	G	G	G	G	G	G	G	G
6B	48348276	T	N	T	T	T	C	T	C	C	C	C	T	C	C	C	C	C	C	C	C	C	C	C	C	C	C	C	C
6B	48348351	G	N	G	A	G	G	G	A	A	A	A	G	A	A	A	A	A	N	A	A	A	A	A	A	A	A	A	A
6B	48348376	C	N	C	C	C	C	C	C	C	C	C	C	T	T	T	T	T	C	T	T	T	T	T	T	T	C	T	T
6B	48348415	G	N	G	G	G	G	G	G	G	G	G	G	A	A	A	A	A	G	A	A	A	A	A	A	A	G	A	A
6B	48348517	T	N	T	T	T	T	T	G	G	G	G	G	G	G	G	G	G	G	G	G	G	G	G	G	G	G	G	G
6B	48348561	A	N	A	A	A	G	A	G	G	G	G	G	G	G	G	G	G	G	G	G	G	G	G	G	G	G	G	G
6B	48348623	G	N	G	G	G	A	A	G	A	A	A	A	A	A	A	A	A	A	A	A	A	A	A	A	A	A	A	A
6B	48348645	A	N	G	G	G	G	G	G	G	G	G	G	G	G	G	G	G	G	G	G	G	G	G	G	G	G	G	G
6B	48348693	C	N	C	C	C	C	C	C	C	C	C	C	T	T	T	C	C	C	C	T	T	T	T	C	T	C	T	C
6B	48348744	A	N	A	A	A	A	G	A	A	A	G	G	G	G	G	G	G	A	G	G	G	G	G	G	G	A	G	G
6B	48348771	A	N	A	A	A	A	G	A	A	A	A	G	G	G	G	G	G	G	G	G	G	G	G	G	G	A	G	G
6B	48348822	A	N	G	G	G	G	G	G	G	G	A	G	G	G	G	G	G	G	G	G	G	G	G	G	G	G	G	G
6B	48348912	T	N	T	T	T	T	T	T	T	T	T	C	C	C	C	C	C	C	C	C	C	C	C	C	C	T	C	C
6B	48348969	G	N	G	G	G	G	G	C	A	A	A	A	A	A	A	A	A	A	A	A	A	A	A	A	A	A	A	A
6B	48349008	T	N	T	C	C	T	C	C	C	C	C	C	C	C	C	C	C	C	C	C	C	C	C	C	C	C	C	C
6B	48350094	C	N	C	A	A	C	C	C	A	A	A	A	A	A	A	A	A	A	A	A	A	A	A	A	A	A	A	A
6B	48350187	T	N	T	T	T	T	T	T	T	T	T	C	C	C	C	T	T	T	T	C	C	C	C	T	C	C	C	T
6B	48351816	A	N	A	A	A	C	A	C	C	C	C	C	C	C	C	C	C	C	C	C	C	C	C	C	C	C	C	C
6B	48351889	G	N	C	C	C	C	C	C	C	C	C	C	C	C	C	C	C	C	C	C	C	C	C	C	C	C	C	C
6B	48352023	C	N	C	C	C	T	C	T	T	T	T	C	T	T	T	T	T	T	T	T	T	T	T	T	T	T	T	T
6B	48352441	A	N	A	A	G	G	A	G	G	G	G	G	G	G	G	G	G	G	G	G	G	G	G	G	G	G	G	G
6B	48352546	G	N	G	C	C	C	C	C	C	C	C	C	C	C	C	C	C	C	C	C	C	C	C	C	C	C	C	C
6B	48408911	C	N	C	G	C	G	C	C	G	G	G	G	G	G	G	G	G	G	G	G	G	G	G	G	G	G	G	G
6B	48408988	T	N	T	T	T	T	T	T	G	T	T	G	G	G	G	G	G	G	G	G	G	G	G	G	G	G	G	G
6B	48409033	C	N	A	A	A	A	A	A	A	A	A	A	A	A	A	A	A	A	A	A	A	A	A	A	A	A	A	A
6B	48409055	G	N	C	C	G	C	C	C	G	G	G	C	C	C	C	G	G	G	G	C	C	C	C	G	C	C	C	G
6B	48409076	C	N	C	C	G	G	G	C	G	C	C	G	G	G	G	G	G	G	G	G	G	G	G	G	G	G	G	G
6B	48557619	C	N	C	C	C	C	C	C	N	T	T	C	T	T	T	C	C	C	C	T	T	T	T	C	T	T	T	C
6B	48557733	C	N	C	C	C	T	C	C	T	C	C	T	T	T	T	T	T	T	T	T	T	T	T	C	T	T	T	T
6B	48557754	A	N	A	A	A	A	A	A	A	A	A	A	G	G	G	G	G	A	G	G	G	G	G	G	G	G	G	G
6B	48558854	T	N	T	T	T	C	T	T	C	C	C	C	C	C	C	T	T	C	T	C	C	C	C	C	C	C	C	T
6B	48559762	C	N	C	C	C	C	C	C	C	T	T	C	T	T	T	C	C	C	C	T	T	T	T	C	T	T	T	C
6B	48562133	A	N	A	A	A	G	A	G	G	G	G	G	G	G	G	G	G	G	G	G	G	G	G	N	G	G	G	G
6B	48562207	C	N	C	C	C	A	C	C	C	C	C	C	A	A	A	C	C	C	C	A	A	A	A	C	A	A	A	C
6B	48562224	G	N	G	G	G	C	G	C	C	C	C	C	C	C	C	C	C	C	C	C	C	C	C	C	C	C	C	C
6B	48564540	C	N	C	C	C	G	G	G	G	N	G	G	G	G	G	G	G	G	G	G	G	G	G	G	G	G	G	G
6B	49437421	G	G	G	G	G	G	G	G	G	G	N	A	A	A	A	G	G	A	G	A	A	A	A	G	A	A	A	G
6B	49437447	G	G	G	G	G	G	G	G	G	G	G	G	T	T	T	G	G	G	G	T	T	T	T	G	T	T	T	G
6B	49734194	A	A	A	A	A	A	A	A	N	N	A	T	T	T	T	G	G	T	G	T	T	T	T	T	T	T	T	G
6B	49735043	A	A	A	A	N	T	A	A	T	A	A	T	T	T	T	T	T	T	T	T	T	T	T	T	T	T	T	T
6B	49735462	C	C	C	C	C	C	C	C	C	C	C	T	T	T	T	C	C	T	C	T	T	T	T	T	T	T	T	C
6B	49735482	C	C	C	C	C	N	C	C	C	C	C	C	T	T	T	C	C	T	C	T	T	T	T	T	T	T	T	C
6B	49735651	G	G	G	G	N	G	G	G	G	T	N	T	T	T	T	G	G	T	G	T	T	T	T	T	T	T	T	G
6B	49735702	C	C	C	C	N	T	C	C	T	T	N	T	T	T	T	C	C	T	C	T	T	T	T	T	T	T	T	C
6B	49984671	A	G	G	A	G	G	G	N	G	G	G	G	G	G	G	G	G	G	G	G	G	G	G	G	G	G	G	G
6B	49985041	T	T	T	T	T	G	T	G	G	T	T	G	G	G	G	G	G	G	G	G	G	G	G	G	G	G	G	G
6B	49985051	A	A	A	A	A	G	A	G	G	G	A	G	G	G	G	G	G	G	G	G	G	G	G	G	G	G	G	G
6B	49986110	C	C	C	C	C	C	C	C	C	G	C	G	G	G	G	G	G	G	G	G	G	G	G	G	G	C	G	G
6B	49986178	T	T	T	T	T	C	T	T	C	C	C	C	C	C	C	C	C	C	C	C	C	C	C	C	C	C	C	C
6B	49986275	A	A	A	A	A	G	A	N	A	G	N	G	G	G	G	G	G	G	G	G	G	G	G	G	G	G	G	G
6B	49986364	A	N	A	A	A	G	A	G	G	G	N	G	G	G	G	G	G	G	G	G	G	G	G	G	G	G	G	G
6B	50407472	A	A	A	A	A	A	A	A	A	A	A	G	G	G	G	A	A	G	A	G	G	G	G	G	G	A	G	A
6B	50483229	G	G	G	G	G	G	G	G	G	G	G	G	A	A	A	G	G	G	G	A	A	A	A	G	A	G	A	G
6B	50483312	G	N	G	G	N	G	G	G	G	G	G	A	A	A	A	A	A	A	A	A	A	A	A	A	A	G	A	A
6B	50483375	G	G	G	G	G	C	G	G	G	G	G	C	C	C	C	C	C	C	C	C	C	C	C	C	C	G	C	C
6B	50483549	A	C	C	A	C	G	C	C	C	C	C	G	G	G	G	G	G	G	G	G	G	G	G	G	G	C	G	G
6B	50483588	G	C	C	G	C	C	C	C	C	C	C	C	C	C	C	C	C	C	C	C	C	C	C	C	C	C	C	C
6B	50483646	A	N	C	A	C	C	C	A	C	C	C	C	C	C	C	C	C	C	C	C	C	C	C	C	C	C	C	C
6B	50483672	C	N	C	C	C	C	C	C	G	C	C	G	G	G	G	G	G	G	G	G	G	G	G	G	G	C	G	G
6B	50483735	C	C	C	C	C	C	C	C	C	N	C	T	T	T	T	T	T	T	T	T	T	T	T	T	T	C	T	T
6B	50483843	C	C	C	C	C	C	C	C	C	C	C	T	T	T	T	T	T	T	T	T	T	T	T	T	T	C	T	T
6B	50483960	C	C	G	G	G	G	G	G	G	G	G	G	G	G	G	G	G	G	G	G	G	G	G	G	G	G	G	G
6B	50484054	G	G	A	A	N	G	A	A	G	G	G	A	A	A	A	A	A	A	A	A	A	A	A	A	A	G	A	A
6B	50484161	T	T	C	C	C	C	C	C	G	G	G	C	C	C	C	C	C	C	C	C	C	C	C	C	C	C	C	C
6B	50484212	A	A	A	A	A	G	N	G	N	G	G	G	G	G	G	G	G	G	G	G	G	G	G	G	G	G	G	G
6B	50484246	C	C	C	C	C	C	N	C	C	C	C	T	T	T	T	T	T	T	T	T	T	T	T	T	T	T	T	T
6B	51097984	C	C	C	C	C	C	C	T	A	N	N	T	T	T	T	T	T	T	T	T	T	T	T	T	T	A	T	T
6B	51098013	A	A	A	A	A	G	A	A	A	A	A	G	G	G	G	G	G	G	G	G	G	G	G	G	G	A	G	G
6B	51137278	T	T	T	T	C	T	C	T	C	C	N	C	C	C	C	C	C	C	C	C	C	C	C	C	C	C	C	C
6B	51137300	G	A	A	A	A	A	N	A	A	N	A	A	A	A	A	A	A	A	A	A	A	A	A	A	A	A	A	A
6B	51138332	G	C	C	C	C	C	C	C	C	N	N	C	C	C	C	C	C	C	C	C	C	C	C	C	C	C	C	C
6B	51138342	A	G	G	G	N	-	G	A	G	G	N	G	G	G	G	G	G	G	G	G	G	G	G	G	G	G	G	G
6B	51138373	G	G	A	G	A	G	A	G	A	G	N	A	A	A	A	A	A	A	A	A	A	A	A	A	A	A	A	A
6B	51138399	A	A	A	A	A	A	C	C	C	A	N	C	C	C	C	C	C	C	C	C	C	C	C	C	C	C	C	C
6B	51138423	C	C	G	C	G	G	G	G	G	N	G	G	G	G	G	G	G	G	G	G	G	G	G	G	G	G	G	G
6B	51139217	G	G	A	G	A	A	A	A	G	A	A	A	A	A	A	A	A	A	A	A	A	A	A	A	A	A	A	A
6B	51139245	C	C	C	C	C	N	G	G	C	C	N	G	G	G	G	G	G	G	G	G	G	G	G	G	G	G	G	G
6B	51139253	G	G	G	G	G	C	T	G	G	G	G	T	T	T	T	T	T	T	T	T	T	T	T	T	T	T	T	T
6B	51139294	T	T	T	T	T	C	C	C	T	N	T	C	C	C	C	C	C	C	C	C	C	C	C	C	C	C	C	C
6B	51139355	T	C	C	C	C	C	C	C	C	C	N	C	C	C	C	C	C	C	C	C	C	C	C	C	C	C	C	C
6B	51139459	T	T	T	T	T	C	T	C	T	T	T	C	C	C	C	C	C	C	C	C	C	C	C	C	C	C	C	C
6B	51139790	T	T	T	T	T	T	T	T	T	T	T	T	C	C	C	T	T	T	T	C	C	C	C	T	C	C	C	T
6B	51139800	A	A	G	A	G	A	N	A	A	G	G	G	G	G	G	G	G	G	G	G	G	G	G	G	G	G	G	G
6B	51139821	G	G	N	G	G	G	G	G	G	G	G	A	A	A	A	A	A	A	A	A	A	A	A	A	A	A	A	A
6B	51140049	C	C	T	C	T	C	C	T	T	N	N	T	T	T	T	T	T	T	T	T	T	T	T	T	T	T	T	T
6B	51140114	C	N	C	C	C	C	N	T	C	G	C	T	T	T	T	T	T	T	T	T	T	T	T	T	T	T	T	T
6B	51140125	C	G	G	G	N	G	N	G	G	G	G	G	G	G	G	G	G	G	G	G	G	G	G	G	G	G	G	G
6B	51140193	G	G	G	G	G	G	G	G	G	G	G	T	T	T	T	T	T	T	T	T	T	T	T	T	T	T	T	T
6B	51140279	A	C	C	C	C	C	A	C	C	N	C	C	C	C	C	C	C	C	C	C	C	C	C	C	C	C	C	C
6B	51215042	C	C	G	C	C	G	C	G	G	N	N	G	G	G	G	G	G	G	G	G	G	G	G	G	G	G	G	G
6B	51215249	G	G	G	G	G	T	T	T	N	T	T	T	T	T	T	T	T	T	T	T	T	T	T	T	T	T	T	T
6B	51215301	G	G	G	G	G	G	G	G	N	A	A	A	A	A	A	A	A	A	A	A	A	A	A	A	A	A	A	A
6B	51215519	G	G	G	G	G	A	N	A	A	A	A	A	A	A	A	A	A	A	A	A	A	A	A	A	A	N	A	A
6B	51215532	A	A	A	A	A	C	A	C	C	C	C	C	C	C	C	C	C	C	C	C	C	C	C	C	C	C	C	C
6B	51215589	G	G	G	G	G	G	G	A	G	G	G	A	A	A	A	A	A	A	A	A	A	A	A	A	A	G	A	A
6B	51215631	G	G	G	G	G	G	G	G	G	G	G	A	A	A	A	A	A	A	A	A	A	A	A	A	A	G	A	A
6B	51215778	C	C	C	C	C	C	C	C	T	T	C	C	C	T	T	C	C	C	C	T	T	T	T	C	T	T	T	C
6B	51215992	G	A	A	A	A	A	A	A	A	A	A	A	A	A	A	A	A	A	A	A	A	A	A	A	A	A	A	A
6B	51215997	C	C	T	C	T	T	T	C	T	T	T	T	T	T	T	T	T	T	T	T	T	T	T	T	T	T	T	T
6B	51216023	A	A	A	A	A	A	A	A	G	N	A	A	A	G	G	A	A	A	A	G	G	G	G	A	G	G	G	A
6B	51216105	C	T	T	T	T	T	T	T	T	T	T	T	T	T	T	T	T	T	T	T	T	T	T	T	T	T	T	T
6B	51216168	A	A	G	A	G	G	G	G	N	G	G	G	G	G	G	G	G	G	G	G	G	G	G	G	G	N	G	G
6B	51216463	A	G	G	G	G	G	G	G	G	N	G	G	G	G	G	G	G	G	G	G	G	G	G	G	G	G	G	G
6B	51216535	T	T	T	T	T	T	T	T	N	T	T	C	C	C	C	C	C	C	C	C	C	C	C	C	C	C	C	C
6B	51216894	A	G	A	G	A	G	A	A	G	G	G	G	G	G	G	G	G	G	G	G	G	G	G	G	G	G	G	G
6B	51217013	C	C	C	C	C	T	C	C	C	C	C	T	T	T	T	T	T	T	T	T	T	T	T	T	T	T	T	T
6B	51217047	A	G	G	G	G	G	G	G	G	N	N	G	G	G	G	G	G	G	G	G	G	G	G	G	G	G	G	G
6B	51217092	T	G	G	G	G	G	G	G	G	G	G	G	G	G	G	G	G	G	G	G	G	G	G	G	G	G	G	G
6B	51217185	C	C	C	C	C	C	C	C	C	C	C	C	C	T	T	C	C	C	C	T	T	T	T	C	T	T	T	C
6B	51217215	T	T	T	T	C	T	T	T	T	T	T	C	C	C	C	C	C	C	C	C	C	C	C	C	C	C	C	C
6B	51217314	G	C	G	C	C	C	C	C	C	C	C	C	C	C	C	C	C	C	C	C	C	C	C	C	C	C	C	C
6B	51217691	G	G	G	G	G	A	A	A	G	N	G	A	A	A	A	A	A	A	A	A	A	A	A	A	A	A	A	A
6B	51217904	C	C	C	C	C	T	C	C	T	C	T	T	T	T	T	T	T	T	T	T	T	T	T	T	T	T	T	T
6B	51217967	A	G	G	G	G	G	G	G	G	G	N	G	G	G	G	G	G	G	G	G	G	G	G	G	G	G	G	G
6B	51218048	C	G	G	G	G	G	G	C	C	C	C	G	G	G	G	G	G	G	G	G	G	G	G	G	G	G	G	G
6B	51218283	C	C	C	C	C	C	N	C	T	T	T	T	T	T	T	T	T	T	T	T	T	T	T	T	T	T	T	T
6B	51218685	T	T	T	T	T	T	T	T	T	N	N	T	T	C	C	T	T	T	T	C	C	C	C	T	C	C	C	T
6B	51218776	C	C	C	C	C	C	C	C	C	C	G	C	C	T	T	C	C	C	C	T	T	T	T	C	T	T	T	C
6B	51220250	A	A	A	A	A	A	A	A	N	A	A	N	A	T	T	A	A	A	A	T	T	T	T	A	T	T	T	A
6B	51222894	G	G	G	G	G	A	G	G	A	A	A	A	A	A	A	A	A	A	A	A	A	A	A	A	A	A	A	A
6B	51222924	T	T	T	T	T	T	T	T	T	T	T	T	T	A	A	T	T	T	T	A	A	A	A	T	A	A	A	T
6B	51223612	T	T	T	T	T	A	T	T	T	T	T	T	T	A	A	T	T	T	T	A	A	A	A	T	A	A	A	T
6B	51223643	A	C	C	C	C	C	C	C	C	C	C	C	C	C	C	C	C	C	C	C	C	C	C	C	C	C	C	C
6B	51224145	T	T	N	T	T	N	T	T	T	T	T	C	C	C	C	C	C	C	C	C	C	C	C	C	C	C	C	C
6B	51224162	C	C	C	C	C	N	C	C	N	C	C	T	T	T	T	T	T	T	T	T	T	T	T	T	T	T	T	T
6B	51224217	T	G	G	G	N	G	G	G	G	G	G	G	G	G	G	G	G	G	G	G	G	G	G	G	G	G	G	G
6B	51348494	C	C	C	C	C	C	C	T	C	N	N	T	T	T	T	T	T	T	T	T	T	T	T	T	T	T	T	T
6B	51424958	C	T	T	T	T	T	T	T	T	T	T	T	T	T	T	T	T	T	T	T	T	T	T	T	T	T	T	T
6B	51424980	C	T	T	T	T	T	T	T	T	T	T	T	T	T	T	T	T	T	T	T	T	T	T	T	T	T	T	T
6B	51425287	G	G	G	G	G	G	G	G	G	G	G	A	A	A	A	A	A	A	A	A	A	A	A	A	A	A	A	A
6B	51425329	A	C	C	C	C	C	C	C	C	N	N	C	C	C	C	C	C	C	C	C	C	C	C	C	C	C	C	C
6B	51425335	C	C	C	C	C	C	C	C	C	C	C	C	T	T	T	T	T	T	T	T	T	T	T	C	T	T	T	T
6B	51427464	A	A	A	A	A	A	A	A	G	G	G	G	G	G	G	G	G	G	G	G	G	G	G	G	G	G	G	G
6B	51427825	C	G	G	G	C	C	G	C	G	G	G	G	G	G	G	G	G	G	G	G	G	G	G	G	G	G	G	G
6B	51434986	T	T	T	T	T	T	T	T	G	G	G	C	C	C	C	C	C	C	C	C	C	C	C	G	C	C	C	C
6B	51435095	G	G	G	G	G	G	G	A	G	G	G	A	A	A	A	A	A	A	A	A	A	A	A	G	A	A	A	A
6B	51435174	A	A	A	A	A	G	A	A	G	A	A	G	G	G	G	G	G	G	G	G	G	G	G	G	G	N	G	G
6B	51435214	C	C	T	C	C	C	T	T	C	C	C	T	T	T	T	T	T	T	T	T	T	T	T	C	T	T	T	T
6B	51442184	C	C	C	C	C	C	C	C	C	N	C	C	A	A	A	A	A	A	A	A	A	A	A	C	A	A	A	A
6B	51442243	C	T	C	C	C	T	T	T	T	T	T	T	T	T	T	T	T	T	T	T	T	T	T	T	T	T	T	T
6B	51506939	C	G	C	G	G	G	G	C	G	G	G	G	G	G	G	G	G	G	G	G	G	G	G	G	G	G	G	G
6B	51579576	C	C	C	C	C	N	C	C	C	C	C	N	G	G	G	G	G	G	G	G	G	G	G	G	G	G	G	G
6B	51579905	C	T	T	C	T	C	C	N	C	C	N	C	T	T	T	T	T	T	T	T	T	T	T	T	T	T	T	T
6B	51580015	T	C	C	C	C	C	C	C	N	C	C	C	C	C	C	C	C	C	C	C	C	C	C	C	C	C	C	C
6B	51580237	A	C	A	A	A	C	C	C	C	C	C	C	C	C	C	C	C	C	C	C	C	C	C	C	C	C	C	C
6B	51580336	T	C	T	C	T	C	C	C	C	C	C	C	C	C	C	C	C	C	C	C	C	C	C	C	C	C	C	C
6B	52086759	G	G	C	C	G	C	G	C	C	C	N	C	C	C	C	C	C	C	C	C	C	C	C	C	C	C	C	N
6B	52086816	C	G	G	G	C	G	G	G	G	G	G	G	G	G	G	G	G	G	G	G	G	G	G	G	G	G	G	N
6B	52086843	C	G	C	C	C	C	G	G	C	G	C	G	G	G	G	G	G	G	G	G	G	G	G	G	G	G	G	N
6B	52086957	C	C	G	G	C	C	C	G	C	G	C	G	G	G	G	G	G	G	G	G	G	G	G	G	G	G	G	N
6B	52087217	G	C	C	C	G	C	C	G	C	C	C	C	C	C	C	C	C	C	C	C	C	C	C	C	C	C	C	N
6B	52087246	A	G	G	G	A	G	G	A	G	G	G	G	G	G	G	G	G	G	G	G	G	G	G	G	G	G	G	N
6B	52087299	T	C	C	C	T	C	C	T	C	C	C	C	C	C	C	C	C	C	C	C	C	C	C	C	C	C	C	G
6B	52087464	T	A	A	A	T	A	A	A	A	A	A	A	A	A	A	A	A	A	A	A	A	A	A	A	A	A	A	N
6B	52087719	G	G	G	G	G	G	G	G	G	G	G	G	A	A	A	A	A	A	A	A	A	A	A	A	A	A	A	G
6B	52087737	C	A	A	A	C	C	C	C	C	C	N	G	G	G	G	G	G	G	G	G	G	G	G	G	G	G	G	N
6B	52346815	A	A	A	A	A	G	G	A	A	N	N	G	G	G	G	G	G	G	G	G	G	G	G	G	G	G	G	G
6B	52347619	A	A	A	A	A	A	G	A	A	A	A	G	G	G	G	G	G	G	G	G	G	G	G	G	G	G	G	A
6B	52360593	G	G	G	G	G	A	A	G	A	N	G	A	A	A	A	A	A	A	A	A	A	A	A	G	A	A	A	N
6B	52986528	T	A	A	A	A	A	A	A	A	A	A	A	A	A	A	A	A	A	A	A	A	A	A	A	A	A	A	A
6B	52986560	A	A	A	A	C	C	C	C	C	C	C	C	C	C	C	C	C	C	C	C	C	C	C	C	C	C	C	C
6B	52986689	A	A	A	A	G	N	G	G	G	G	G	G	G	G	G	G	G	G	G	G	G	G	G	G	G	G	G	G
6B	52986713	T	T	T	T	T	T	T	T	T	N	T	T	T	C	C	C	C	C	C	C	C	C	C	C	C	C	C	C
6B	54159983	C	C	C	C	C	C	C	C	T	C	N	T	T	T	T	T	T	T	T	T	T	T	T	T	T	T	T	T
6B	54160447	A	G	G	G	G	G	G	G	G	G	N	G	G	G	G	G	G	G	G	G	G	G	G	G	G	G	G	G
6B	54160477	G	C	G	C	C	C	C	C	C	C	N	C	C	C	C	C	C	C	C	C	C	C	C	C	C	C	C	C
6B	54160587	G	G	G	G	G	C	G	G	C	C	N	C	C	C	C	C	C	C	C	C	C	C	C	C	C	C	C	C
6B	54421408	A	A	A	A	A	G	A	A	G	G	G	G	A	G	G	G	G	G	G	G	G	G	G	G	G	G	G	G
6B	54421433	G	G	G	G	G	G	G	G	G	G	G	A	N	A	G	A	A	G	A	A	G	A	A	G	A	G	A	A
6B	54421663	A	G	G	G	G	G	G	G	G	G	A	G	G	G	G	G	G	G	G	G	G	G	G	G	G	G	G	G
6B	54421702	T	T	T	T	T	C	C	T	C	C	N	C	C	C	C	C	C	C	C	C	C	C	C	C	C	C	C	C
6B	54421757	C	C	C	C	C	T	T	C	T	T	N	T	N	T	T	T	T	T	T	T	T	T	T	T	T	T	T	T
6B	54421863	C	C	C	C	C	T	C	C	C	N	N	G	C	G	G	G	G	G	G	G	G	G	G	G	G	G	G	G
6B	54662621	A	A	A	A	A	A	A	A	A	N	A	G	N	G	G	G	G	G	G	G	G	G	G	G	G	G	G	G
6B	54662678	G	G	G	G	G	G	G	G	G	G	G	C	G	C	C	C	C	C	C	C	C	C	C	C	C	C	C	C
6B	54662717	A	G	G	G	G	G	G	G	G	G	G	G	A	G	G	G	G	G	G	G	G	G	G	G	G	G	G	G
6B	54876575	G	G	G	G	G	G	G	G	N	G	G	A	N	A	A	A	A	A	A	A	A	A	A	A	A	A	A	A
6B	54876601	C	C	C	C	C	C	C	C	C	C	C	A	N	A	A	A	A	A	A	A	A	A	A	A	A	A	A	A
6B	54876624	G	G	G	G	G	A	G	A	A	N	A	A	N	A	A	A	A	A	A	A	A	A	A	A	A	A	A	A
6B	54876633	C	C	C	C	C	C	C	C	C	C	C	A	N	A	A	A	A	A	A	A	A	A	A	A	A	A	A	A
6B	54876689	T	T	T	T	T	T	T	T	T	T	T	G	N	G	G	G	G	G	G	G	G	G	G	G	G	G	G	G
6B	54876731	G	G	G	G	G	G	G	G	G	G	G	C	G	C	C	C	C	C	C	C	C	C	C	C	C	C	C	C
6B	54876785	G	C	C	C	C	G	G	C	C	C	C	C	G	C	C	C	C	C	C	C	C	C	C	C	C	C	C	C
6B	54876806	C	G	G	G	G	G	G	G	G	G	C	G	G	G	G	G	G	G	G	G	G	G	G	G	G	G	G	G
6B	54876830	G	G	G	G	G	G	C	C	C	C	C	C	C	C	C	C	C	C	C	C	C	C	C	C	C	C	C	C
6B	54876902	T	G	G	C	G	G	G	N	G	G	G	G	G	G	G	G	G	G	G	G	G	G	G	G	G	G	G	G
6B	54876932	C	G	G	G	C	G	G	G	G	G	G	G	T	G	G	G	G	G	G	G	G	G	G	G	G	G	G	G
6B	55694941	T	T	T	T	T	N	T	C	C	T	N	C	C	C	C	C	C	C	C	C	C	C	C	C	C	C	C	C
6B	55694996	G	G	G	G	G	G	G	G	G	G	N	A	A	A	A	A	A	A	A	A	A	A	A	A	A	A	A	A
6B	55695068	G	C	C	C	C	C	C	C	C	C	C	C	C	C	C	C	C	C	C	C	C	C	C	C	C	C	C	C
6B	55695086	G	G	G	G	G	G	G	G	G	G	G	G	A	A	A	A	A	A	A	A	A	A	A	A	A	A	A	A
6B	55695197	C	C	C	C	C	C	C	G	C	N	C	C	C	T	C	T	T	T	T	T	C	T	T	C	T	C	T	T
6B	55695215	G	G	G	G	G	G	G	G	N	G	N	A	A	A	A	A	A	A	A	A	A	A	A	A	A	A	A	A
6B	55994369	C	C	C	C	C	C	C	C	C	C	C	T	C	T	C	T	T	T	T	T	C	T	T	C	T	C	T	T
6B	55994406	G	C	C	G	G	C	G	C	C	G	G	C	C	C	C	C	C	C	C	C	C	C	C	C	C	C	C	C
6B	55994463	C	C	C	C	C	G	C	C	C	G	G	G	G	G	G	G	G	G	G	G	G	G	G	G	G	G	G	G
6B	55994524	C	C	C	C	C	C	C	C	C	C	C	T	T	T	T	T	T	T	T	T	T	T	T	T	T	T	T	T
6B	55995237	A	A	A	A	A	A	A	A	A	A	A	C	C	C	C	C	C	C	C	C	C	C	C	C	C	C	C	C
6B	55995278	G	G	G	G	G	G	G	G	A	A	A	A	A	A	A	A	A	A	A	A	A	A	A	A	A	A	A	A
6B	55995966	A	A	A	A	A	G	A	G	G	G	G	G	G	G	G	G	G	G	G	G	G	G	G	G	G	G	G	G
6B	56049500	G	G	G	G	G	C	G	G	C	C	C	C	C	C	C	C	C	C	C	C	C	C	C	C	C	C	C	C
6B	56049572	G	G	G	G	G	G	G	G	N	G	G	C	C	C	C	C	C	C	C	C	C	C	C	C	C	C	C	C
6B	56049606	C	C	C	C	C	T	T	C	C	C	C	T	T	T	T	T	T	T	T	T	T	T	T	T	T	T	T	T
6B	56049650	C	C	C	C	C	C	C	C	C	G	G	G	G	G	G	G	G	G	G	G	G	G	G	G	G	G	G	G
6B	56049705	G	G	G	G	G	G	G	T	G	T	T	T	T	T	T	T	T	T	T	T	T	T	T	T	T	T	T	T
6B	56049869	C	C	C	C	C	G	G	G	G	G	G	G	G	G	G	G	G	G	G	G	G	G	G	G	G	G	G	G
6B	56049897	C	C	C	C	C	T	T	T	T	T	T	T	T	T	T	T	T	T	T	T	T	T	T	T	T	T	T	T
6B	56054606	G	G	G	G	G	A	A	A	A	A	A	A	A	A	A	A	A	A	A	A	A	A	A	A	A	A	A	A
6B	56054636	A	A	A	A	A	N	A	A	A	A	A	G	G	G	G	G	G	G	G	G	G	G	G	G	G	G	G	G
6B	56054648	C	C	C	C	C	C	C	C	C	C	C	T	T	T	T	T	T	T	T	T	T	T	T	T	T	T	T	T
6B	56054795	G	G	G	G	G	G	G	G	G	G	G	T	T	T	T	T	T	T	T	T	T	T	T	T	T	T	T	T
6B	56054819	A	A	A	A	A	G	G	A	G	G	G	G	G	G	G	G	G	G	G	G	G	G	G	G	G	G	G	G
6B	56067027	T	C	T	C	C	C	C	C	C	C	C	C	C	C	C	C	C	C	C	C	C	C	C	C	C	C	C	C
6B	56067158	G	G	G	G	G	N	G	G	C	G	C	C	C	C	C	C	C	C	C	C	C	C	C	C	C	C	C	C
6B	56067251	C	C	C	C	C	T	C	C	C	T	T	T	T	T	T	T	T	T	T	T	T	T	T	T	T	T	T	T
6B	56376767	G	G	G	G	G	G	G	G	G	G	G	G	G	C	C	C	C	C	C	C	C	C	C	C	G	G	C	C
6B	56376805	T	T	T	T	T	T	T	T	T	T	T	T	T	C	C	C	C	C	C	C	C	C	C	C	T	T	C	C
6B	57283849	A	A	A	A	C	C	A	A	N	C	C	C	C	C	C	C	C	C	C	C	C	C	C	C	C	C	C	C
6B	57283926	G	C	G	G	G	G	G	C	N	C	C	C	C	C	C	C	C	C	C	C	C	C	C	C	C	C	C	C
6B	57284703	T	T	T	T	T	N	T	T	N	T	T	T	C	C	C	C	C	C	C	C	C	C	C	C	C	C	C	C
6B	57284819	T	T	T	T	T	N	T	C	N	-	-	T	C	C	C	C	C	C	C	C	C	C	C	C	C	C	C	C
6B	57285131	G	G	G	G	G	N	T	T	N	T	T	T	T	T	T	T	T	T	T	T	T	T	T	T	T	T	T	T
6B	57285411	C	C	C	C	C	N	C	C	N	C	C	C	T	T	T	T	T	T	T	T	T	T	T	T	T	T	T	T
6B	57285628	C	C	T	T	C	C	C	C	N	C	C	C	T	T	T	T	T	T	T	T	T	T	T	T	T	T	T	T
6B	57285919	C	C	C	C	C	T	T	C	N	C	C	T	T	T	T	T	T	T	T	T	T	T	T	T	T	T	T	T
6B	57285955	T	T	T	T	T	C	C	T	N	C	C	C	C	C	C	C	C	C	C	C	C	C	C	C	C	C	C	C
6B	57285970	A	A	A	A	A	G	G	A	N	A	A	G	G	G	G	G	G	G	G	G	G	G	G	G	G	G	G	G
6B	57286135	C	C	C	C	C	T	C	C	N	T	T	T	T	T	T	T	T	T	T	T	T	T	T	T	T	T	T	T
6B	57286177	T	T	T	T	T	C	T	T	N	C	C	C	C	C	C	C	C	C	C	C	C	C	C	C	C	C	C	C
6B	57286195	A	A	A	A	A	A	A	A	N	A	A	A	T	T	T	T	T	T	T	T	T	T	T	T	T	T	T	T
6B	57287045	A	A	A	A	A	A	A	A	N	G	G	A	G	G	G	G	G	G	G	G	G	G	G	G	G	G	G	G
6B	57287077	T	T	T	T	T	C	T	T	N	C	C	N	C	C	C	C	C	C	C	C	C	C	C	C	C	C	C	C
6B	57287136	G	G	G	G	G	A	G	G	N	A	A	A	A	A	A	A	A	A	A	A	A	A	A	A	A	A	A	A
6B	57287564	C	C	C	C	C	C	C	G	N	G	G	G	G	G	G	G	G	G	G	G	G	G	G	G	G	G	G	G
6B	57287639	G	G	G	G	G	G	G	G	N	G	G	G	T	T	T	T	T	T	T	T	T	T	T	T	T	T	T	T
6B	57287726	C	C	C	C	C	T	C	T	N	T	T	T	T	T	T	T	T	T	T	T	T	T	T	T	T	T	T	T
6B	57321415	G	G	A	G	A	A	A	A	N	A	A	A	A	A	A	A	A	A	A	A	A	A	A	A	A	A	A	A
6B	57321464	A	A	T	A	T	T	T	T	T	T	T	T	T	T	T	T	T	T	T	T	T	T	T	T	T	T	T	T
6B	57321471	A	N	C	A	C	C	C	C	C	C	C	C	C	C	C	C	C	C	C	C	C	C	C	C	C	C	C	C
6B	57321871	G	G	G	G	G	A	A	A	N	A	N	A	A	A	A	A	A	A	A	A	A	A	A	A	A	A	A	A
6B	57724282	G	A	A	A	A	A	A	A	A	A	A	N	A	A	A	A	A	A	A	A	A	A	A	A	A	A	A	A
6B	57725724	T	G	T	G	G	G	A	A	A	G	A	A	A	G	G	G	G	G	G	G	G	G	G	G	G	G	G	G
6B	57726208	A	A	A	A	A	G	A	G	G	A	G	A	A	C	C	C	C	C	C	C	C	C	C	C	C	C	C	C
6B	57726242	T	T	T	T	T	G	A	G	G	T	N	G	G	A	A	A	A	A	A	A	A	A	A	A	A	A	A	A
6B	57726458	G	G	G	G	G	G	G	G	A	A	N	N	A	A	A	A	A	A	A	A	A	A	A	A	A	A	A	A
6B	57731805	T	C	C	T	T	C	C	C	C	C	C	C	C	C	C	C	C	C	C	C	C	C	C	C	C	C	C	C
6B	57731825	C	C	C	C	C	C	C	C	A	C	A	G	G	G	G	G	G	G	G	G	G	G	G	G	G	G	G	G
6B	57731943	T	T	T	T	T	T	T	N	A	A	A	A	A	A	A	A	A	A	A	A	A	A	A	A	A	A	A	A
6B	57732017	A	G	G	A	A	G	G	G	G	G	G	G	G	G	G	G	G	G	G	G	G	G	G	G	G	G	G	G
6B	57732905	A	A	A	A	A	T	T	T	T	A	A	T	T	T	T	T	T	T	T	T	T	T	T	T	T	T	T	T
6B	57732939	G	G	G	G	G	G	G	G	G	C	N	C	C	C	C	C	C	C	C	C	C	C	C	C	C	C	C	C
6B	57732952	T	T	T	T	T	C	T	C	N	T	T	C	C	C	C	C	C	C	C	C	C	C	C	C	C	C	C	C
6B	57733162	T	T	T	T	T	A	T	A	T	T	T	A	A	A	A	A	A	A	A	A	A	A	A	A	A	A	A	A
6B	57733182	A	A	A	A	A	T	A	T	T	T	T	T	T	T	T	T	T	T	T	T	T	T	T	T	T	T	T	T
6B	57733650	T	T	T	T	T	C	T	C	T	C	C	C	C	C	C	C	C	C	C	C	C	C	N	C	C	C	C	C
6B	57734796	G	G	G	G	G	A	G	G	A	G	G	A	A	A	A	A	A	A	A	A	A	A	A	A	A	A	A	A
6B	57734996	C	C	C	C	C	C	C	T	C	C	N	C	C	T	T	T	T	T	T	T	T	T	T	T	T	T	T	T
6B	57735056	C	C	C	C	C	T	C	T	T	T	T	T	T	T	T	T	T	T	T	T	T	T	T	T	T	T	T	T
6B	57735361	G	G	G	G	G	T	G	T	T	T	T	T	T	T	T	T	T	T	T	T	T	T	T	T	T	T	T	T
6B	57736401	C	C	C	C	C	C	C	C	C	C	C	A	A	A	A	A	A	A	A	A	A	A	A	A	A	A	A	A
6B	57736557	G	G	G	G	G	T	G	G	T	T	T	T	T	T	T	T	T	T	T	T	T	T	T	T	T	T	T	T
6B	57736710	C	C	C	C	C	A	N	C	C	C	C	A	A	A	A	A	A	A	A	A	A	A	A	A	A	A	A	A
6B	57901030	C	C	C	C	C	T	C	C	N	N	T	T	T	T	T	T	T	T	T	T	T	T	T	T	T	T	T	T
6B	57901089	G	G	G	G	G	A	G	G	G	A	A	A	A	A	A	A	A	A	A	A	A	A	A	A	A	A	A	A
6B	57901158	G	G	G	G	G	G	G	G	G	G	G	G	G	C	C	C	C	C	C	C	C	C	C	C	C	C	C	C
6B	57910685	T	T	T	T	T	N	G	G	G	G	N	G	G	G	G	G	G	G	G	G	G	G	G	G	G	G	G	G
6B	57910780	C	C	C	C	C	T	C	C	T	N	T	T	T	T	T	T	T	T	T	T	T	T	T	T	T	T	T	T
6B	59304145	T	T	T	T	T	T	N	T	T	T	T	N	T	C	C	C	C	C	C	C	C	C	C	C	C	C	C	C
6B	59304183	G	G	G	G	G	A	A	G	A	A	A	N	N	A	A	A	A	A	A	A	A	A	A	A	A	A	A	A
6B	59304246	G	G	G	G	G	G	G	G	G	G	G	N	N	T	T	T	T	T	T	T	T	T	T	T	T	T	T	T
6B	60605428	A	G	G	G	G	G	G	G	G	G	N	G	G	G	G	G	G	G	G	G	G	G	G	G	G	G	G	G
6B	60608206	C	C	C	C	C	C	C	C	C	N	C	G	G	G	G	G	G	G	G	G	G	G	G	G	G	G	G	G
6B	60608221	T	C	C	C	C	C	C	N	C	C	N	C	C	C	C	C	C	C	C	C	C	C	C	C	C	C	C	C
6B	60608251	C	G	G	G	G	G	G	G	G	G	G	G	G	G	G	G	G	G	G	G	G	G	G	G	G	G	G	G
6B	60608258	C	C	C	C	C	C	C	C	-	C	C	G	G	G	G	G	G	G	G	G	G	G	G	G	G	G	G	G
6B	60608263	A	A	A	A	A	A	A	A	C	N	G	G	G	G	G	G	G	G	G	G	G	G	G	G	G	G	G	G
6B	60608293	C	C	C	C	C	N	C	C	T	N	T	T	T	T	T	T	T	T	T	T	T	T	T	T	T	T	T	T
6B	60623480	A	A	A	A	A	G	A	A	G	G	G	G	G	G	G	G	G	G	G	G	G	G	G	G	G	G	G	G
6B	60623726	C	C	C	C	C	C	C	C	C	C	C	T	T	T	T	T	T	T	T	T	T	T	T	T	T	T	T	T
6B	60623785	C	C	C	C	C	C	C	C	C	C	C	T	T	T	T	T	T	T	T	T	T	T	T	T	T	T	T	T
6B	60657864	T	T	T	T	T	C	T	T	C	C	C	C	C	C	C	C	C	C	C	C	C	C	C	C	C	C	C	C
6B	60657870	C	C	C	C	C	T	C	C	T	C	C	T	T	T	T	T	T	T	T	T	T	T	T	T	T	T	T	T
6B	61493089	C	C	C	C	C	G	C	N	N	G	G	G	G	G	G	G	G	G	G	G	G	G	G	G	G	G	G	G
6B	61493140	T	T	T	T	T	C	T	C	C	C	C	C	C	C	C	C	C	C	C	C	C	C	C	C	C	C	C	C
6B	61493337	C	C	C	C	C	C	C	C	T	T	T	T	T	T	T	T	T	T	T	T	T	T	T	T	T	T	T	T
6B	61493346	T	T	T	T	T	G	T	G	G	T	T	G	G	G	G	G	G	G	G	G	G	G	G	G	G	G	G	G
6B	61493378	G	G	G	G	G	C	G	G	G	G	G	C	C	C	C	C	C	C	C	C	C	C	C	C	C	C	C	C
6B	61493416	A	A	N	A	A	A	A	A	N	A	A	G	G	G	G	G	G	G	G	G	G	G	G	G	G	G	G	G
6B	61493439	T	T	T	T	T	C	T	C	N	C	C	C	C	C	C	C	C	C	C	C	C	C	C	C	C	C	C	C
6B	61493457	T	T	T	T	T	C	T	T	C	T	C	C	C	C	C	C	C	C	C	C	C	C	C	C	C	C	C	C
6B	61493498	A	A	A	A	A	G	A	A	A	G	A	G	G	G	G	G	G	G	G	G	G	G	G	G	G	G	G	G
6B	61493565	C	C	C	C	C	C	C	C	C	C	C	T	T	T	T	T	T	T	T	T	T	T	T	T	T	T	T	T
6B	61493583	C	C	C	C	C	N	C	C	T	T	T	T	T	T	T	T	T	T	T	T	T	T	T	T	T	T	T	T
6B	61493620	T	T	T	T	T	C	T	T	N	T	T	C	C	C	C	C	C	C	C	C	C	C	C	C	C	C	C	C
6B	61493676	C	C	C	C	C	C	C	C	C	C	C	T	T	T	T	T	T	T	T	T	T	T	T	T	T	C	T	T
6B	62119051	G	G	G	N	G	G	G	G	N	G	G	A	A	A	A	A	A	A	A	A	A	A	A	A	A	A	A	A
6B	62119155	C	C	C	N	C	C	C	C	N	C	C	T	C	T	T	T	T	T	T	T	T	T	T	T	T	T	T	T
6B	62119625	T	T	T	N	T	C	T	T	N	G	G	G	G	G	G	G	G	G	G	G	G	G	G	G	G	G	G	G
6B	62119834	A	A	A	N	A	G	A	A	N	G	G	G	G	G	G	G	G	G	G	G	G	G	G	G	G	G	G	G
6B	62392613	A	A	A	A	A	A	N	A	A	A	A	T	T	T	T	T	T	T	T	T	T	T	T	A	A	A	T	T
6B	62392640	G	G	G	G	G	G	N	G	G	N	G	A	A	A	A	A	A	A	A	A	A	A	A	G	G	G	A	A
6B	62393944	G	C	G	C	C	C	G	C	N	C	C	C	C	C	C	C	C	C	C	C	C	C	C	C	C	C	C	C
6B	62394206	C	C	C	C	C	C	C	N	N	C	C	A	A	A	A	A	A	A	A	A	A	A	A	C	C	A	A	A
6B	62394506	T	A	A	A	A	A	A	A	A	A	N	A	A	A	A	A	A	A	A	A	A	A	A	A	A	A	A	A
6B	62394657	G	G	G	G	G	G	G	G	N	N	G	A	A	A	A	A	A	A	A	A	A	A	A	G	G	A	A	A
6B	62401234	A	A	A	A	A	A	N	A	A	A	A	G	G	G	G	G	G	G	G	G	G	G	G	A	A	G	G	G
6B	62401989	G	G	G	G	G	N	N	G	G	G	G	A	A	A	A	A	A	A	A	A	A	A	A	G	G	A	A	A
6B	62404609	T	C	C	C	C	C	C	C	C	C	C	C	C	C	C	C	C	C	C	C	C	C	C	C	C	C	C	C
6B	62404770	G	G	G	G	G	G	G	G	N	G	G	A	A	A	A	A	A	A	A	A	A	A	A	G	G	A	A	A
6B	62404839	G	G	G	G	G	G	G	G	G	G	N	A	A	A	A	A	A	A	A	A	A	A	A	G	G	A	A	A
6B	62404874	A	A	A	A	A	A	A	A	A	A	A	C	C	C	C	C	C	C	C	C	C	C	C	A	A	C	C	C
6B	62405005	G	G	G	G	G	T	G	T	T	T	T	T	T	T	T	T	T	T	T	T	T	T	T	T	T	T	T	T
6B	62405096	C	G	G	G	G	G	G	G	G	G	G	G	G	G	G	G	G	G	G	G	G	G	G	G	G	G	G	G
6B	62614774	T	T	T	T	T	C	T	T	N	N	G	C	C	C	C	C	C	C	C	C	C	C	C	C	C	C	C	C
6B	62632041	G	G	G	G	G	G	G	G	G	G	G	A	A	A	A	A	A	A	A	A	A	A	A	A	A	N	A	A
6B	62632065	T	T	C	C	C	C	C	C	C	T	T	C	C	C	C	C	C	C	C	C	C	C	C	C	C	N	C	C
6B	62632105	C	C	T	T	C	C	T	T	T	T	T	T	C	T	T	T	T	T	T	T	T	T	T	C	C	N	T	T
6B	62635704	T	T	A	N	A	A	A	A	A	A	A	A	A	A	A	A	A	A	A	A	A	A	A	A	A	A	A	A
6B	62690490	G	G	G	N	G	G	G	T	T	T	T	T	T	T	T	T	T	T	T	T	T	T	T	T	T	T	T	T
6B	62694157	G	G	G	N	G	G	G	G	G	G	G	T	T	T	T	T	T	T	T	T	T	T	T	T	T	T	T	T
6B	62696137	T	T	T	N	T	T	N	T	T	T	T	A	A	A	A	A	A	A	A	A	A	A	A	T	T	T	A	A
6B	62704414	T	T	T	N	T	T	T	T	T	T	T	A	A	A	A	A	A	A	A	A	A	A	A	A	A	T	A	A
6B	62707247	A	G	G	N	G	G	G	G	G	G	G	G	G	G	G	G	G	G	G	G	G	G	G	G	G	G	G	G
6B	62708253	G	G	G	G	G	G	N	G	G	G	G	A	A	A	A	A	A	A	A	A	A	A	A	A	A	G	A	A
6B	62708547	C	C	C	C	C	C	C	C	C	C	C	T	T	T	T	T	T	T	T	T	T	T	T	T	T	C	T	T
6B	62708751	A	A	A	N	A	C	C	A	C	C	C	C	C	C	C	C	C	C	C	C	C	C	C	C	C	C	C	C
6B	62709015	C	C	C	G	C	C	C	C	G	G	G	G	G	G	G	G	G	G	G	G	G	G	G	G	G	G	G	G
6B	62709050	T	T	T	T	T	T	T	T	C	C	C	C	C	C	C	C	C	C	C	C	C	C	C	C	C	C	C	C
6B	62709072	C	C	C	G	C	C	C	C	G	G	G	G	G	G	G	G	G	G	G	G	G	G	G	G	G	G	G	G
6B	62709168	G	G	G	N	G	G	G	G	G	G	G	A	A	A	A	A	A	A	A	A	A	A	A	A	A	G	A	A
6B	62709202	C	C	C	C	T	T	T	T	C	C	C	T	T	T	T	T	T	C	T	T	T	T	T	T	T	C	T	T
6B	64233664	A	A	A	A	A	G	A	A	G	A	A	G	G	G	G	G	G	G	G	G	G	G	G	G	G	G	G	G
6B	64233864	A	A	A	A	A	A	A	A	A	A	A	G	G	G	G	G	G	G	G	G	G	G	G	G	G	G	G	G
6B	64233915	C	N	C	N	C	T	C	C	T	T	T	T	T	T	T	T	T	T	T	T	T	T	T	T	T	T	T	T
6B	64233984	G	C	C	C	C	C	C	C	C	C	C	C	C	C	C	C	C	C	C	C	C	C	C	C	C	C	C	C
6B	64234061	C	C	C	C	C	C	C	C	C	C	C	G	G	G	G	G	G	G	G	G	G	G	G	G	G	G	G	G
6B	64449088	C	C	G	C	C	C	G	G	G	C	C	G	G	G	G	G	G	G	G	G	G	G	G	G	G	G	G	G
6B	64449326	G	G	G	G	G	G	G	G	G	G	G	C	C	C	C	C	C	C	C	C	C	C	C	C	C	C	C	C
6B	64449344	G	G	G	G	G	G	G	G	C	C	G	C	C	C	C	C	C	C	C	C	C	C	C	C	C	C	C	C
6B	64449439	C	C	C	C	C	C	C	C	C	C	C	T	T	T	T	T	T	T	T	T	T	T	T	T	T	T	T	T
6B	64449455	T	T	T	T	T	C	C	C	N	C	C	C	C	C	C	C	C	C	C	C	C	C	C	C	C	C	C	C
6B	64449545	A	A	A	A	A	C	C	C	A	C	C	C	C	C	C	C	C	C	C	C	C	C	C	C	C	C	C	C
6B	64449638	T	T	N	T	T	N	T	T	T	C	T	C	C	C	C	C	C	C	C	C	C	C	C	C	C	C	C	C
6B	64686747	T	T	T	T	T	N	T	T	T	T	T	C	C	C	C	C	C	C	C	C	C	C	C	C	C	C	C	C
6B	64868062	C	G	C	T	G	G	C	C	G	G	G	G	G	G	G	G	G	G	G	G	G	G	G	G	G	G	G	G
6B	64968170	T	N	C	C	T	C	C	T	C	T	C	C	C	C	C	C	C	C	C	C	C	C	C	C	C	C	C	C
6B	64968357	T	N	T	T	T	T	T	T	T	T	T	C	C	C	C	C	C	C	C	C	C	C	C	C	C	C	C	C
6B	64968961	C	N	C	C	C	C	C	C	N	C	C	G	G	G	G	G	G	G	G	G	G	G	G	G	G	G	G	G
6B	64969023	G	N	A	A	G	A	A	A	A	A	A	A	A	A	A	A	A	A	A	A	A	A	A	A	A	A	A	A
6B	64969079	A	N	G	G	A	G	G	G	G	G	G	G	G	G	G	G	G	G	G	G	G	G	G	G	G	G	G	G
6B	65088690	G	T	G	G	T	N	T	G	G	G	G	G	C	C	C	C	C	C	C	C	C	C	C	C	C	C	C	C
6B	65174157	T	N	T	T	T	C	T	C	N	C	C	C	C	C	C	C	C	C	C	C	C	C	C	C	C	C	C	C
6B	65174215	G	A	G	G	G	A	G	A	A	A	A	A	A	A	A	A	A	A	A	A	A	A	A	A	A	A	A	A
6B	65725387	G	N	G	G	G	G	G	G	G	G	G	A	A	A	A	A	A	A	A	A	A	A	A	A	A	A	A	A
6B	65726768	G	N	G	G	G	G	G	G	G	G	G	G	T	T	T	T	T	T	T	T	T	T	T	T	T	T	T	T
6B	65728402	T	N	C	C	C	C	C	C	C	A	C	C	C	C	C	C	C	C	C	C	C	C	C	C	C	C	C	C
6B	65729296	G	N	G	G	G	A	G	G	A	A	A	A	A	A	A	A	A	A	A	A	A	A	A	A	A	A	A	A
6B	65729443	C	N	C	C	C	T	C	C	T	T	T	T	T	T	T	T	T	T	T	T	T	T	T	T	T	T	T	T
6B	65729666	C	N	T	T	T	T	T	T	T	T	T	T	T	T	T	T	T	T	T	T	T	T	T	T	T	T	T	T
6B	65730183	T	N	T	T	T	T	T	T	T	T	T	G	G	G	G	G	G	G	G	G	G	G	G	G	G	G	G	G
6B	65730822	G	N	G	G	G	G	G	G	G	G	G	T	T	T	T	T	T	T	T	T	T	T	T	T	T	T	T	T
6B	65731710	C	N	C	C	C	C	C	C	N	C	C	T	T	T	T	T	T	T	T	T	T	T	T	T	T	T	T	T
6B	66453871	A	N	A	A	A	G	A	G	G	G	N	G	G	G	G	G	G	G	G	G	G	G	G	G	G	G	G	G
6B	66453910	C	N	C	C	C	G	C	C	C	C	C	G	G	G	G	G	G	G	G	G	G	G	G	G	G	G	G	G
6B	66453920	G	N	G	G	G	G	G	G	G	G	G	C	C	C	C	C	C	C	C	C	C	C	C	C	C	C	C	C
6B	66455296	C	N	C	C	C	C	C	C	C	C	C	T	T	T	T	T	T	T	T	T	T	T	T	T	T	C	T	T
6B	66455590	T	N	T	T	T	C	T	C	C	C	C	C	C	C	C	C	C	C	C	C	C	C	C	C	C	C	C	C
6B	66455614	G	N	G	G	G	A	G	A	A	A	A	A	A	A	A	A	A	A	A	A	A	A	A	A	A	A	A	A
6B	67525232	G	N	A	A	N	G	A	A	A	A	A	A	A	A	A	A	A	A	A	A	A	A	A	A	A	A	A	A
6B	67525620	A	N	G	G	N	G	G	G	G	G	G	G	G	G	G	G	G	G	G	G	G	G	G	G	G	G	G	G
6B	67527727	G	N	G	G	N	G	G	G	C	C	C	A	A	A	A	A	A	A	A	A	A	A	A	A	A	A	A	A
6B	67940702	C	C	C	N	C	C	C	C	C	C	N	T	T	T	T	T	T	T	T	T	T	T	T	T	T	T	T	T
6B	67940715	T	G	T	N	T	G	G	G	G	G	N	G	G	G	G	G	G	G	G	G	G	G	G	G	G	G	G	G
6B	67945161	C	N	T	T	T	T	T	T	T	T	T	T	T	T	T	T	T	T	T	T	T	T	T	T	T	T	T	T
6B	67945184	G	T	G	T	G	T	T	T	N	T	T	T	T	T	T	T	T	T	T	T	T	T	T	T	T	T	T	T
6B	67945262	T	C	C	C	C	C	C	C	N	C	C	C	C	C	C	C	C	C	C	C	C	C	C	C	C	C	C	C
6B	67945357	C	C	C	C	C	C	C	N	N	C	T	T	T	T	T	T	T	T	T	T	T	T	T	T	T	C	T	T
6B	67945370	A	G	G	G	A	G	N	G	G	G	G	G	G	G	G	G	G	G	G	G	G	G	G	G	G	G	G	G
6B	68245332	G	G	G	G	G	G	G	G	G	A	A	A	A	A	A	A	A	A	A	A	A	A	A	A	A	A	A	A
6B	68245506	T	T	T	T	T	C	T	T	C	C	C	C	C	C	C	C	C	C	C	C	C	C	C	C	C	C	C	C
6B	68245634	T	T	T	T	T	T	T	T	C	T	T	C	C	C	C	C	C	C	C	C	C	C	C	C	C	T	C	C
6B	68245643	C	C	C	C	C	N	C	C	T	T	T	T	T	T	T	T	T	T	T	T	T	T	T	T	T	T	T	T
6B	68245674	A	A	A	A	A	G	A	G	N	G	G	G	G	G	G	G	G	G	G	G	G	G	G	G	G	G	G	G
6B	68245834	T	T	T	T	T	T	T	T	T	T	T	C	C	C	C	C	C	C	C	C	C	C	C	C	C	T	C	C
6B	68246198	A	A	A	A	N	G	A	G	G	G	G	G	G	G	G	G	G	G	G	G	G	G	G	G	G	G	G	G
6B	68246459	G	G	G	G	G	C	G	N	N	C	C	C	C	C	C	C	C	C	C	C	C	C	C	C	C	C	C	C
6B	68246827	C	C	C	C	C	C	C	N	C	C	C	C	T	T	T	T	T	T	T	T	T	T	T	T	C	T	T	T
6B	68293473	C	C	C	C	C	A	A	A	A	A	A	A	A	A	A	A	A	A	A	A	A	A	A	A	A	A	A	A
6B	68293498	G	G	G	G	G	G	A	A	G	G	G	A	A	A	A	A	A	A	A	A	A	A	A	A	A	A	A	A
6B	68293577	A	A	A	A	A	G	A	A	G	G	G	G	G	G	G	G	G	G	G	G	G	G	G	G	G	G	G	G
6B	68293583	G	G	G	G	G	G	G	G	G	G	G	G	A	A	A	A	A	A	A	A	A	A	A	A	A	A	A	A
6B	68293632	C	T	T	T	T	N	T	T	N	T	T	T	T	T	T	T	T	T	T	T	T	T	T	T	T	T	T	T
6B	68293759	A	A	A	A	A	A	A	A	A	N	N	G	G	G	G	G	G	G	G	G	G	G	G	G	G	G	G	G
6B	68515951	T	T	T	T	T	T	T	T	T	T	N	C	C	C	C	C	C	C	C	C	C	C	C	C	C	T	C	C
6B	68517306	G	A	A	A	G	A	G	A	A	A	N	A	A	A	A	A	A	A	A	A	A	A	A	A	A	A	A	A
6B	68922577	G	G	A	G	A	A	A	A	A	A	A	A	A	A	A	A	A	A	A	A	A	A	A	A	A	A	A	A
6B	68922600	G	G	G	G	G	G	G	G	G	G	G	G	A	A	A	A	A	A	A	A	A	A	A	A	A	A	A	A
6B	68922633	A	A	A	A	A	A	A	A	A	A	A	T	T	T	T	T	T	T	T	T	T	T	T	T	T	T	T	T
6B	68922731	T	T	T	T	T	N	C	C	C	C	C	C	C	C	C	C	C	C	C	C	C	C	C	C	C	C	C	C
6B	68922841	C	C	C	C	C	C	C	C	N	C	C	C	T	T	T	T	T	T	T	T	T	T	T	T	T	T	T	T
6B	68922934	T	G	G	G	G	G	G	G	G	G	G	G	G	G	G	G	G	G	G	G	G	G	G	G	G	G	G	G
6B	68922994	C	C	C	C	C	G	C	G	C	C	C	G	G	G	G	G	G	G	G	G	G	G	G	G	G	N	G	G
6B	68923087	C	C	C	C	C	G	N	G	G	G	G	G	G	G	G	G	G	G	G	G	G	G	G	G	G	N	G	G
6B	68923100	C	C	C	C	C	T	N	T	C	C	C	T	T	T	T	T	T	T	T	T	T	T	T	T	T	C	T	T
6B	68923171	C	C	C	C	C	C	C	C	C	C	C	T	T	T	T	T	T	T	T	T	T	T	T	T	T	C	T	T
6B	68923210	C	C	C	C	C	G	C	G	C	G	G	G	G	G	G	G	G	G	G	G	G	G	G	G	G	G	G	G
6B	68923276	C	C	C	C	C	G	C	G	G	C	C	G	G	G	G	G	G	G	G	G	G	G	G	G	G	C	G	G
6B	68923372	C	C	C	C	C	T	C	T	T	T	T	T	T	T	T	T	T	T	T	T	T	T	T	T	T	T	T	T
6B	69461401	C	C	C	C	C	C	C	C	C	C	C	G	G	G	G	G	G	G	G	G	G	G	G	G	G	C	G	G
6B	69462282	T	T	T	T	T	T	T	T	T	T	T	C	C	C	C	C	C	C	C	C	C	C	C	C	C	T	C	C
6B	69462361	A	A	A	A	A	C	A	C	C	C	C	C	C	C	C	C	C	C	C	C	C	C	C	C	C	C	C	C
6B	69462381	C	C	C	C	C	C	C	C	C	C	C	T	T	T	T	T	T	T	T	T	T	T	T	T	T	C	T	T
6B	69462952	T	T	T	T	T	G	T	N	G	N	G	G	G	G	G	G	G	G	G	G	G	G	G	G	G	G	G	G
6B	69463048	T	T	T	T	T	C	T	T	C	C	C	G	G	G	G	G	G	G	G	G	G	G	G	G	G	C	G	G
6B	69463058	T	T	T	T	T	N	T	C	N	C	C	C	C	C	C	C	C	C	C	C	C	C	C	C	C	C	C	C
6B	69547920	G	G	G	G	G	C	G	N	G	G	N	C	C	C	C	C	C	C	C	C	C	C	C	C	C	C	C	C
6B	69548113	G	G	G	G	G	C	C	C	C	C	C	C	C	C	C	C	C	C	C	C	C	C	C	C	C	C	C	C
6B	69548149	A	A	A	A	C	A	N	N	C	C	C	C	C	C	C	C	C	C	C	C	C	C	C	C	C	C	C	C
6B	69548188	G	G	G	G	G	G	C	G	C	C	C	C	C	C	C	C	C	C	C	C	C	C	C	C	C	C	C	C
6B	69548368	C	C	C	C	C	G	C	G	G	G	G	G	G	G	G	G	G	G	G	G	G	G	G	G	G	G	G	G
6B	69548674	C	C	C	C	C	C	C	C	C	G	C	G	G	G	G	G	G	G	G	G	G	G	G	G	G	G	G	G
6B	69548713	T	T	T	T	T	T	T	T	T	N	N	C	C	C	C	C	C	C	C	C	C	C	C	C	C	C	C	C
6B	69548770	G	G	G	G	N	G	G	G	G	G	G	A	A	A	A	A	A	A	A	A	A	A	A	A	A	A	A	A
6B	69548797	C	C	C	C	C	T	C	T	T	T	N	T	T	T	T	T	T	T	T	T	T	T	T	T	T	T	T	T
6B	69548836	C	C	C	C	C	N	C	T	T	T	C	T	T	T	T	T	T	T	T	T	T	T	T	T	T	T	T	T
6B	69548908	G	G	G	G	G	G	G	G	G	G	G	T	T	T	T	T	T	T	T	T	T	T	T	T	T	T	T	T
6B	69549115	T	T	T	T	T	C	T	N	N	T	T	C	C	C	C	C	C	C	C	C	C	C	C	C	C	C	C	C
6B	69549160	G	G	G	G	G	A	G	A	A	G	A	A	A	A	A	A	A	A	A	A	A	A	A	A	A	A	A	A
6B	69707879	G	N	G	G	G	C	G	C	G	G	G	C	N	C	C	C	C	C	C	C	C	C	C	C	C	G	C	C
6B	69707933	G	N	G	G	G	C	G	G	G	G	G	C	N	C	C	C	C	C	C	C	C	C	C	C	C	G	C	C
6B	69707987	T	N	T	T	T	C	T	C	C	C	C	C	N	C	C	C	C	C	C	C	C	C	C	C	C	C	C	C
6B	69708020	T	N	T	T	T	C	T	T	C	C	C	C	N	C	C	C	C	C	C	C	C	C	C	C	C	C	C	C
6B	69708065	C	N	C	C	C	T	C	C	C	C	C	T	N	T	T	T	T	T	T	T	T	T	T	T	T	C	T	T
6B	69708829	C	N	C	C	C	C	C	C	T	C	C	T	N	T	T	T	T	T	T	T	T	T	T	T	T	C	T	T
6B	69708925	G	N	G	G	G	C	G	G	C	C	C	C	N	C	C	C	C	C	C	C	C	C	C	C	C	C	C	C
6B	69708945	C	N	C	C	C	T	C	C	T	T	T	T	N	T	T	T	T	T	T	T	T	T	T	T	T	T	T	T
6B	69709018	C	N	C	C	C	C	C	C	C	C	C	T	N	T	T	T	T	T	T	T	T	T	T	T	T	C	T	T
6B	71034557	T	T	T	T	T	C	T	T	C	C	C	C	C	C	C	C	C	C	C	C	C	C	C	C	C	C	C	C
6B	71034668	C	C	C	C	C	C	C	C	C	C	C	G	G	G	G	G	G	G	G	G	G	G	G	G	G	C	G	G
6B	71034791	A	A	A	A	A	G	A	A	G	G	G	G	G	G	G	G	G	G	G	G	G	G	G	G	G	G	G	G
6B	71038144	G	G	G	G	G	G	G	G	G	G	G	A	A	A	A	A	A	A	A	A	A	A	A	A	A	A	A	A
6B	71038277	C	G	G	G	C	G	G	G	G	G	G	G	G	G	G	G	G	G	G	G	G	G	G	G	G	G	G	G
6B	71038303	T	T	T	T	T	G	T	T	G	G	G	G	G	G	G	G	G	G	G	G	G	G	G	G	G	G	G	G
6B	71040531	T	T	T	T	T	C	C	C	C	C	T	C	C	C	C	C	C	C	C	C	C	C	C	C	C	T	C	C
6B	71040618	T	T	T	T	T	N	T	T	C	C	C	C	C	C	C	C	C	C	C	C	C	C	C	C	C	C	C	C
6B	71040624	C	C	C	C	C	T	C	C	C	T	T	T	T	T	T	T	T	T	T	T	T	T	T	T	T	T	T	T
6B	71040652	T	T	T	T	T	T	T	T	N	C	C	C	C	C	C	C	C	C	C	C	C	C	C	C	C	C	C	C
6B	71041194	T	T	T	T	T	C	T	T	C	C	C	C	C	C	C	C	C	C	C	C	C	C	C	C	C	C	C	C
6B	71041269	G	G	G	G	G	G	G	G	G	G	G	A	A	A	A	A	A	A	A	A	A	A	A	A	A	A	A	A
6B	71041380	A	A	A	A	A	G	A	A	G	G	G	G	G	G	G	G	G	G	G	G	G	G	G	G	G	G	G	G
6B	71148171	A	A	A	A	A	C	A	A	C	A	C	C	C	C	C	C	C	C	C	C	C	C	C	C	C	C	C	C
6B	71308725	G	C	C	C	C	C	C	C	G	G	G	G	G	G	G	G	G	G	G	G	G	G	G	G	G	G	G	G
6B	71309014	C	G	G	G	G	C	G	G	C	C	C	C	C	C	C	C	C	C	C	C	C	C	C	C	C	C	C	C
6B	71355437	C	C	C	C	C	N	C	C	A	C	C	A	A	A	A	A	A	A	A	A	A	A	A	A	A	A	A	A
6B	71355506	C	C	C	C	C	C	C	C	C	C	C	T	T	T	T	T	T	T	T	T	T	T	T	T	T	T	T	T
6B	71356033	G	G	G	G	G	G	A	G	N	N	G	T	T	T	T	T	T	T	T	T	T	T	T	T	T	T	T	T
6B	72179469	T	N	T	T	T	G	T	G	G	G	G	G	G	G	G	G	G	G	G	G	G	G	G	G	G	G	G	G
6B	72179520	C	N	C	C	C	C	C	C	A	G	G	A	A	A	A	A	A	A	A	A	A	A	A	A	A	A	A	A
6B	72179574	T	N	T	T	T	C	T	C	N	C	C	C	C	C	C	C	C	C	C	C	C	C	C	C	C	C	C	C
6B	72179744	G	N	G	G	G	C	G	C	C	C	C	C	C	C	C	C	C	C	C	C	C	C	C	C	C	C	C	C
6B	72179780	T	N	T	T	T	T	T	G	G	G	G	G	G	G	G	G	G	G	G	G	G	G	G	G	G	G	G	G
6B	72179840	T	N	T	T	T	N	T	C	T	C	C	C	C	C	C	C	C	C	C	C	C	C	C	C	C	C	C	C
6B	72179894	T	N	T	T	T	N	T	C	C	C	C	C	C	C	C	C	C	C	C	C	C	C	C	C	C	C	C	C
6B	72183229	G	N	C	C	C	C	G	C	C	C	C	C	C	C	C	C	C	C	C	C	C	C	C	C	C	C	C	C
6B	72183283	A	N	G	G	G	G	G	G	G	G	G	G	G	G	G	G	G	G	G	G	G	G	G	G	G	G	G	G
6B	72183288	A	N	C	C	C	C	C	C	C	C	C	C	C	C	C	C	C	C	C	C	C	C	C	C	C	C	C	C
6B	72183319	A	N	G	G	G	N	G	G	G	G	G	G	G	G	G	G	G	G	G	G	G	G	G	G	G	G	G	G
6B	72183330	C	N	C	C	C	N	C	C	C	C	C	T	T	T	T	T	T	T	T	T	T	T	T	T	T	T	T	T
6B	72313867	G	G	G	G	G	A	A	N	A	A	N	A	A	A	A	A	A	A	A	A	A	A	A	A	A	A	A	A
6B	72319339	A	A	A	A	A	C	C	C	C	N	N	C	C	C	C	C	C	C	C	C	C	C	C	C	C	C	C	C
6B	75029112	T	T	T	T	T	A	T	T	T	T	T	A	A	A	A	A	A	A	A	A	A	A	A	A	A	T	A	A
6B	75029140	G	G	G	G	G	T	G	G	G	G	G	T	T	T	T	T	T	T	T	T	T	T	T	T	T	G	T	T
6B	75029169	A	A	A	A	A	A	A	A	A	A	A	A	G	G	G	G	G	G	G	G	G	G	G	A	G	A	G	G
6B	75029242	T	T	T	T	T	T	T	T	T	T	T	T	C	C	C	C	C	C	C	C	C	C	C	T	C	T	C	C
6B	75029283	T	T	T	T	T	G	T	T	T	T	T	G	G	G	G	G	G	G	G	G	G	G	G	G	G	G	G	G
6B	75029304	A	A	A	A	A	G	A	A	A	N	N	G	G	G	G	G	G	G	G	G	G	G	G	G	G	G	G	G
6B	75029343	T	T	T	T	T	C	T	T	N	N	T	C	C	C	C	C	C	C	C	C	C	C	C	C	C	C	C	C
6B	75029515	A	A	A	A	A	G	A	A	A	A	A	G	G	G	G	G	G	G	G	G	G	G	G	G	G	G	G	G
6B	75030011	A	A	A	A	A	G	A	A	G	G	G	G	G	G	G	G	G	G	G	G	G	G	G	G	G	G	G	G
6B	75030166	C	C	C	C	C	C	C	N	N	C	C	C	T	T	T	T	T	T	T	T	T	T	T	C	T	T	T	T
6B	75030178	C	C	C	C	C	T	C	N	C	T	N	T	T	T	T	T	T	T	T	T	T	T	T	T	T	T	T	T
6B	75030836	A	A	A	A	A	G	A	A	G	G	G	G	G	G	G	G	G	G	G	G	G	G	G	G	G	G	G	G
6B	75030876	A	A	A	A	A	A	A	A	A	A	A	A	G	G	G	G	G	G	G	G	G	G	G	A	G	A	G	G
6B	75031001	T	T	T	T	T	C	N	T	C	C	C	C	C	C	C	C	C	C	C	C	C	C	C	C	C	C	C	C
6B	75031565	A	A	A	A	A	A	A	A	A	N	A	A	G	G	G	G	G	G	G	G	G	G	G	A	G	G	G	G
6B	75031580	C	C	C	C	C	C	C	C	G	G	G	G	G	G	G	G	G	G	G	G	G	G	G	G	G	G	G	G
6B	75031828	A	A	A	A	A	G	A	A	G	G	G	G	G	G	G	G	G	G	G	G	G	G	G	G	G	G	G	G
6B	75032110	C	C	C	C	C	C	C	C	C	C	C	C	T	T	T	T	T	T	T	T	T	T	T	C	T	T	T	T
6B	75033552	A	A	A	A	A	A	A	A	A	N	N	G	G	G	G	G	G	G	G	G	G	G	G	A	G	G	G	G
6B	75033657	T	T	T	T	T	T	T	T	T	T	T	T	C	C	C	C	C	C	C	C	C	C	C	T	C	C	C	C
6B	75033845	G	G	G	G	G	A	G	G	A	A	A	A	A	A	A	A	A	A	A	A	A	A	A	A	A	A	A	A
6B	75033989	C	C	C	C	C	G	A	C	C	G	G	G	G	G	G	G	G	G	G	G	G	G	G	G	G	G	G	G
6B	75033995	C	C	C	C	C	T	C	C	C	C	T	T	T	T	T	T	T	T	T	T	T	T	T	T	T	T	T	T
6B	75509893	G	G	G	G	A	A	G	G	G	N	N	C	C	C	C	C	C	C	C	C	C	C	C	C	C	C	C	C
6B	75510104	C	C	C	C	T	T	T	C	N	T	T	T	T	T	T	T	T	T	T	T	T	T	T	T	T	T	T	T
6B	75510238	A	G	G	G	N	G	G	G	N	G	G	G	G	G	G	G	G	G	G	G	G	G	G	G	G	G	G	G
6B	75510285	G	G	N	G	G	G	G	G	A	A	A	A	A	A	A	A	A	A	A	A	A	A	A	A	A	A	A	A
6B	75915415	G	A	G	G	A	A	G	A	G	N	A	A	A	A	A	A	A	A	A	A	A	A	A	A	A	A	A	A
6B	75915451	C	T	C	C	T	T	C	T	C	C	C	T	T	T	T	T	T	T	T	T	T	T	T	T	T	T	T	T
6B	75915460	C	C	C	C	C	T	C	C	T	T	T	T	T	T	T	T	T	T	T	T	T	T	T	T	T	T	T	T
6B	75915514	G	G	G	G	G	G	G	G	G	G	G	C	C	C	C	C	C	C	C	C	C	C	C	C	C	C	C	C
6B	75915595	G	G	G	G	G	G	G	G	G	G	G	A	A	A	A	A	A	A	A	A	A	A	A	A	A	A	A	A
6B	75915654	G	G	G	G	G	A	G	G	G	G	G	A	A	A	A	A	A	A	A	A	A	A	A	A	A	A	A	A
6B	75915853	C	C	C	C	C	A	A	A	A	A	A	A	A	A	A	A	A	A	A	A	A	A	A	A	A	A	A	A
6B	75918153	C	C	C	C	C	C	C	C	T	C	C	G	G	G	G	G	G	G	G	G	G	G	G	G	G	G	G	G
6B	75918285	T	T	T	T	T	C	T	T	C	C	C	C	C	C	C	C	C	C	C	C	C	C	C	C	C	C	C	C
6B	75918372	A	A	A	G	A	G	A	A	G	G	G	G	G	G	G	G	G	G	G	G	G	G	G	G	G	G	G	G
6B	75918446	A	G	G	G	G	G	G	G	G	G	G	G	G	G	G	G	G	G	G	G	G	G	G	G	G	G	G	G
6B	75918645	C	C	C	C	C	C	C	C	C	C	C	A	A	A	A	A	A	A	A	A	A	A	A	A	A	C	A	A
6B	75918701	C	C	C	C	C	T	C	C	T	T	T	T	T	T	T	T	T	T	T	T	T	T	T	T	T	T	T	T
6B	75918726	T	A	A	T	A	A	A	T	A	A	A	A	A	A	A	A	A	A	A	A	A	A	A	A	A	A	A	A
6B	75918733	C	C	C	C	C	C	C	C	T	T	N	T	T	T	T	T	T	T	T	T	T	T	T	T	T	T	T	T
6B	75918770	G	A	A	A	A	A	A	A	A	A	A	A	A	A	A	A	A	A	A	A	A	A	A	A	A	A	A	A
6B	76012817	G	A	G	A	A	N	A	A	A	A	A	A	A	A	A	A	A	A	A	A	A	A	A	N	A	A	A	A
6B	76013248	A	G	G	G	G	G	G	G	G	G	G	G	G	G	G	G	G	G	G	G	G	G	G	G	G	G	G	G
6B	76860922	T	T	T	T	T	A	T	T	A	A	A	A	A	A	A	N	A	A	A	A	A	A	A	A	A	A	A	A
6B	76860974	T	T	T	T	T	T	T	T	T	T	T	G	G	G	G	N	G	G	G	G	G	G	G	G	G	G	G	G
6B	76861038	A	A	A	A	A	A	A	A	A	-	N	G	G	G	G	N	G	G	G	G	G	G	G	G	G	G	G	G
6B	76861155	G	G	G	G	G	G	G	G	G	G	G	A	A	A	A	N	A	A	A	A	A	A	A	A	A	A	A	A
6B	77011620	C	C	C	N	C	A	C	C	C	C	C	C	A	A	A	N	A	A	A	A	A	A	A	A	A	A	A	A
6B	77011706	T	T	T	N	T	C	T	T	C	C	C	C	C	C	C	N	C	C	C	C	C	C	C	C	C	C	C	C
6B	77011757	G	G	G	N	G	C	G	G	C	C	C	C	C	C	C	N	C	C	C	C	C	C	C	C	C	C	C	C
6B	77011788	A	A	A	N	A	A	A	A	A	A	A	A	C	C	C	N	C	C	C	C	C	C	C	A	C	A	C	C
6B	77011963	A	A	A	N	A	G	A	A	G	G	G	G	G	G	G	N	G	G	G	G	G	G	G	G	G	G	G	G
6B	77012002	G	G	G	N	G	T	G	G	T	T	T	T	T	T	T	N	T	T	T	T	T	T	T	T	T	T	T	T
6B	79854762	T	C	T	N	T	C	T	C	N	T	T	C	C	C	C	C	C	C	C	C	C	C	C	C	C	C	C	C
6B	79854954	T	T	T	N	T	T	T	C	N	C	C	C	C	C	C	C	C	C	C	C	C	C	C	C	C	C	C	C
6B	79855080	G	G	G	N	G	T	G	G	N	G	G	T	T	T	T	T	T	T	T	T	T	T	T	T	T	T	T	T
6B	81049110	G	G	G	G	G	G	G	G	N	N	G	A	A	A	A	A	A	A	A	A	A	A	A	A	A	A	A	A
6B	81052195	A	A	G	G	G	G	G	G	N	G	G	G	G	G	G	G	G	G	G	G	G	G	G	G	G	G	G	G
6B	81053476	T	T	T	T	T	T	T	T	N	N	T	C	C	C	C	C	C	C	C	C	C	C	C	C	C	T	C	C
6B	81054097	T	T	T	T	T	T	T	T	N	C	N	C	C	C	C	C	C	C	C	C	C	C	C	C	C	T	C	C
6B	81056271	C	T	T	T	T	T	T	T	T	N	N	T	T	T	T	T	T	T	T	T	T	T	T	T	T	T	T	T
6B	82958200	T	T	T	T	T	C	T	T	N	C	C	C	C	C	C	C	C	C	C	C	C	C	C	C	C	N	C	C
6B	83195682	G	C	G	G	N	C	G	N	C	C	C	C	C	C	C	C	C	C	C	C	C	C	C	C	C	C	C	C
6B	83195762	G	G	G	G	N	G	G	N	G	C	C	C	C	C	C	C	C	C	C	C	C	C	C	C	C	C	C	C
6B	84125495	A	A	A	A	A	T	A	A	A	T	T	T	T	T	T	T	T	T	T	T	T	T	T	T	T	T	T	T
6B	84125543	C	T	T	T	T	T	T	T	T	T	T	T	T	T	T	T	T	T	T	T	T	T	T	T	T	T	T	T
6B	84125787	C	N	T	T	T	T	N	C	T	T	C	T	T	T	T	T	T	T	T	T	T	T	T	T	T	T	T	T
6B	84125796	T	T	T	T	T	T	-	T	T	T	T	C	C	C	C	C	C	C	C	C	C	C	C	C	C	C	C	C
6B	84125823	A	A	A	A	A	G	A	A	G	G	G	G	G	G	G	G	G	G	G	G	G	G	G	G	G	G	G	G
6B	84125835	C	C	C	C	C	C	C	C	C	C	C	T	T	T	T	T	T	T	T	T	T	T	T	T	T	C	T	T
6B	84126365	T	C	C	C	C	N	C	C	C	C	C	C	C	C	C	C	C	C	C	C	C	C	C	C	C	C	C	C
6B	84128328	G	G	G	G	G	A	G	G	G	A	G	A	A	A	A	A	A	A	A	A	A	A	A	A	A	A	A	A
6B	84128415	G	G	G	A	A	A	G	G	A	A	A	A	A	A	A	A	A	A	A	A	A	A	A	A	A	A	A	A
6B	84128578	C	C	T	C	C	T	C	C	T	T	T	T	T	T	T	T	T	T	T	T	T	T	T	T	T	T	T	T
6B	84128629	C	C	G	C	C	G	G	G	G	G	G	G	G	G	G	G	G	G	G	G	G	G	G	G	G	G	G	G
6B	84128716	G	G	G	G	G	G	G	G	G	G	G	C	C	C	C	C	C	C	C	C	C	C	C	C	C	C	C	C
6B	84128833	C	C	C	C	C	T	C	T	T	T	N	T	T	T	T	T	T	T	T	T	T	T	T	T	T	T	T	T
6B	84128839	G	G	G	G	G	A	A	G	G	A	N	A	A	A	A	A	A	A	A	A	A	A	A	A	A	A	A	A
6B	84129789	C	C	C	C	C	C	C	C	N	C	C	T	T	T	T	T	T	T	T	T	T	T	T	T	T	T	T	T
6B	84611616	G	G	G	G	G	G	G	G	G	G	G	T	T	T	T	T	T	T	T	T	T	T	T	T	T	G	T	T
6B	84611633	C	C	C	C	C	C	C	C	C	N	C	T	T	T	T	T	T	T	T	T	T	T	T	T	T	T	T	T
6B	84611932	T	T	T	T	T	C	T	T	C	G	C	C	C	C	C	C	C	C	C	C	C	C	C	C	C	C	C	C
6B	84612732	G	G	G	G	G	A	G	G	G	G	G	A	A	A	A	A	A	A	A	A	A	A	A	A	A	G	A	A
6B	84612770	C	C	C	C	C	C	C	C	C	C	C	T	T	T	T	T	T	T	T	T	T	T	T	C	T	C	T	T
6B	85701062	G	G	A	G	N	A	G	A	A	T	T	A	A	A	A	A	A	A	A	A	A	A	A	A	A	A	A	A
6B	85701087	T	T	A	T	N	A	T	A	A	T	T	A	A	A	A	A	A	A	A	A	A	A	A	A	A	A	A	A
6B	85701101	C	C	N	C	N	C	C	T	T	T	T	T	T	T	T	T	T	T	T	T	T	T	T	T	T	T	T	T
6B	85701235	A	A	T	A	N	T	A	A	A	T	T	T	T	T	T	T	T	T	T	T	T	T	T	T	T	T	T	T
6B	85701277	G	A	A	A	N	A	A	A	A	A	A	A	A	A	A	A	A	A	A	A	A	A	A	A	A	A	A	A
6B	85701313	G	G	A	G	N	A	A	A	A	A	A	A	A	A	A	A	A	A	A	A	A	A	A	A	A	A	A	A
6B	85708615	G	G	G	G	N	N	G	G	G	G	G	A	A	A	A	A	A	A	A	A	A	A	A	A	A	G	A	A
6B	85708645	G	G	G	G	N	N	G	G	C	C	C	C	C	C	C	C	C	C	C	C	C	C	C	C	C	C	C	C
6B	85708657	G	G	G	G	N	G	G	G	G	G	G	A	A	A	A	A	A	A	A	A	A	A	A	A	A	G	A	A
6B	85710344	A	G	G	G	N	G	G	G	G	G	G	G	G	G	G	G	G	G	G	G	G	G	G	G	G	G	G	G
6B	85785885	A	A	A	A	N	G	A	A	G	G	G	G	G	G	G	G	G	G	G	G	G	G	G	G	G	G	G	G
6B	85786051	C	C	C	C	N	T	T	T	T	T	T	T	T	T	T	T	T	T	T	T	T	T	T	T	T	T	T	T
6B	85786069	A	A	A	A	N	G	G	G	A	A	A	G	G	G	G	G	G	G	G	G	G	G	G	G	G	A	G	G
6B	85786254	G	G	G	G	N	A	A	A	A	A	N	A	A	A	A	A	A	A	A	A	A	A	A	A	A	A	A	A
6B	85786414	A	A	A	A	N	G	N	A	A	A	A	G	G	G	G	G	G	G	G	G	G	G	G	G	G	A	G	G
6B	85786438	G	G	G	G	N	G	G	G	G	G	G	A	A	A	A	A	A	A	A	A	A	A	A	A	A	G	A	A
6B	85786463	T	C	C	C	N	C	C	C	N	C	C	C	C	C	C	C	C	C	C	C	C	C	C	C	C	C	C	C
6B	85787673	A	A	C	C	N	C	C	C	C	C	C	C	C	C	C	C	C	C	C	C	C	C	C	C	C	C	C	C
6B	85787706	G	G	G	G	N	G	G	G	G	G	G	A	A	A	A	A	A	A	A	A	A	A	A	A	A	G	A	A
6B	85787742	G	G	G	G	N	T	G	G	G	G	G	T	T	T	T	T	T	T	T	T	T	T	T	T	T	G	T	T
6B	85787811	A	G	G	G	N	G	G	G	G	G	G	G	G	G	G	G	G	G	G	G	G	G	G	G	G	G	G	G
6B	85788657	T	G	G	G	N	G	G	G	G	G	G	G	G	G	G	G	G	G	G	G	G	G	G	G	G	G	G	G
6B	85788672	T	T	T	T	N	C	C	C	C	C	C	C	C	C	C	C	C	C	C	C	C	C	C	C	C	C	C	C
6B	85788702	T	T	T	T	N	C	C	T	T	C	C	C	C	C	C	C	C	C	C	C	C	C	C	C	C	C	C	C
6B	85788708	C	C	C	C	N	T	T	C	N	T	T	T	T	T	T	T	T	T	T	T	T	T	T	T	T	T	T	T
6B	85789844	G	G	G	G	N	G	G	G	G	G	G	C	C	C	C	C	C	C	C	C	C	C	C	C	C	G	C	C
6B	85789919	T	T	T	T	N	T	N	C	C	T	T	C	C	C	C	C	C	C	C	C	C	C	C	C	C	C	C	C
6B	85790832	C	C	C	C	N	C	N	C	C	C	C	G	G	G	G	G	G	G	G	G	G	G	G	G	G	C	G	G
6B	85791044	C	C	C	C	N	T	T	C	T	T	T	T	T	T	T	T	T	T	T	T	T	T	T	T	T	T	T	T
6B	86392304	G	G	G	G	N	A	-	A	G	G	G	A	A	A	A	A	A	A	A	A	A	A	A	A	A	A	A	A
6B	86392337	C	C	C	C	N	G	C	C	C	C	C	G	G	G	G	G	G	G	G	G	G	G	G	G	G	G	G	G
6B	86392366	G	G	G	G	N	A	G	G	A	A	A	A	A	A	A	A	A	A	A	A	A	A	A	A	A	A	A	A
6B	86392385	G	G	G	G	N	G	G	G	G	G	T	T	T	T	T	T	T	T	T	T	T	T	T	T	T	T	T	T
6B	86393582	C	C	C	C	N	T	C	C	N	T	T	T	T	T	T	T	T	T	T	T	T	T	T	T	T	T	T	T
6B	86393593	T	T	T	T	N	A	T	T	T	T	T	A	A	A	A	A	A	A	A	A	A	A	A	A	A	A	A	A
6B	86393839	G	G	G	G	N	N	G	G	G	G	G	A	A	A	A	A	A	A	A	A	A	A	A	A	A	G	A	A
6B	86394830	T	T	T	T	N	A	A	T	A	T	T	A	A	A	A	A	A	A	A	A	A	A	A	A	A	A	A	A
6B	88711411	T	N	T	T	T	C	T	C	C	C	C	C	C	C	C	C	N	C	C	C	C	C	C	C	C	C	C	C
6B	88711685	C	N	C	C	C	C	C	C	A	C	C	T	T	T	T	T	N	T	T	T	T	T	T	T	T	T	T	T
6B	88711751	C	N	C	C	C	C	C	C	G	C	C	T	T	T	T	T	N	T	T	T	T	T	T	T	T	T	T	T
6B	88711802	G	N	G	G	G	C	G	C	G	C	C	C	C	C	C	C	N	C	C	C	C	C	C	C	C	C	C	C
6B	88711853	T	N	T	T	T	C	T	C	C	C	C	C	C	C	C	C	N	C	C	C	C	C	C	C	C	C	C	C
6B	88711862	C	N	C	C	C	C	C	G	C	C	G	G	G	G	G	G	N	G	G	G	G	G	G	G	G	C	G	G
6B	88712181	A	N	A	A	A	A	A	G	G	A	A	G	G	G	G	G	N	G	G	G	G	G	G	G	G	G	G	G
6B	88712327	A	N	A	A	A	C	A	A	C	C	C	C	C	C	C	C	N	C	C	C	C	C	C	C	C	C	C	C
6B	88712390	A	N	A	A	A	A	A	A	A	A	A	G	G	G	G	G	N	G	G	G	G	G	G	G	G	A	G	G
6B	88712997	G	N	G	G	G	G	G	G	G	G	G	A	A	A	A	A	N	A	A	A	A	A	A	A	A	A	A	A
6B	90103042	A	G	G	G	G	G	G	G	G	G	G	G	G	G	G	G	N	G	G	G	G	G	G	G	G	G	G	G
6B	90103060	T	C	T	C	T	C	T	T	C	T	C	C	C	C	C	C	N	C	C	C	C	C	C	C	C	C	C	C
6B	90103839	T	G	T	G	T	G	T	T	G	G	G	G	G	G	G	G	N	G	G	G	G	G	G	G	G	G	G	G
6B	90103848	A	G	G	G	G	G	G	G	N	G	G	G	G	G	G	G	N	G	G	G	G	G	G	G	G	G	G	G
6B	90103890	C	C	C	C	C	C	C	C	C	C	C	T	T	T	T	T	N	T	T	T	T	T	T	T	T	T	T	T
6B	90103899	C	G	C	G	G	G	C	G	G	G	G	G	G	G	G	G	N	G	G	G	G	G	G	G	G	G	G	G
6B	90103920	A	G	A	G	G	G	A	A	A	A	A	G	G	G	G	G	N	G	G	G	G	G	G	G	G	G	G	G
6B	90277880	G	G	G	G	G	G	G	G	G	G	A	T	T	T	T	T	N	T	T	T	T	T	T	T	T	G	T	T
6B	90277975	C	C	C	C	C	C	C	C	C	G	G	G	G	G	G	G	C	G	G	G	G	G	G	G	G	G	G	G
6B	90278039	C	C	C	C	C	C	C	N	C	N	C	G	G	G	G	G	C	G	G	G	G	G	G	G	G	C	G	G
6B	90278305	A	C	C	C	C	C	C	C	C	C	C	C	C	C	C	C	G	C	C	C	C	C	C	C	C	C	C	C
6B	90278368	C	C	C	C	C	G	C	C	C	C	C	G	G	G	G	G	N	G	G	G	G	G	G	G	G	G	G	G
6B	90278548	C	C	C	C	C	T	C	T	T	C	T	T	T	T	T	T	N	T	T	T	T	T	T	T	T	C	T	T
6B	90278804	C	C	C	C	C	T	C	C	C	C	C	T	T	T	T	T	N	T	T	T	T	T	T	T	T	C	T	T
6B	90279433	G	G	G	G	G	G	G	G	N	G	G	T	T	T	T	T	N	T	T	T	T	T	T	T	T	T	T	T
6B	90280493	T	T	T	T	T	C	C	C	C	C	C	C	C	C	C	C	N	C	C	C	C	C	C	C	C	C	C	C
6B	90280500	T	G	T	T	T	G	G	G	G	G	G	G	G	G	G	G	N	G	G	G	G	G	G	G	G	G	G	G
6B	90280781	C	C	C	C	C	T	T	T	T	T	T	T	T	T	T	T	N	T	T	T	T	T	T	T	T	T	T	T
6B	90280856	T	T	T	T	T	C	C	C	T	C	C	C	C	C	C	C	N	C	C	C	C	C	C	C	C	C	C	C
6B	90280886	C	C	C	C	C	C	C	C	C	C	N	A	A	A	A	A	N	A	A	A	A	A	A	A	A	A	A	A
6B	90280946	T	C	T	T	T	C	C	C	C	C	N	C	C	C	C	C	N	C	C	C	C	C	C	C	C	C	C	C
6B	90281230	A	A	A	A	A	G	A	A	A	A	A	G	G	G	G	G	N	G	G	G	G	G	G	G	G	G	G	G
6B	90281305	A	A	A	A	A	A	A	A	A	A	A	G	G	G	G	G	N	G	G	G	G	G	G	G	G	G	G	G
6B	90281328	T	T	T	T	T	T	T	T	T	T	T	C	C	C	C	C	N	C	C	C	C	C	C	C	C	C	C	C
6B	92471183	C	T	T	T	T	T	T	T	T	T	T	T	T	T	T	T	T	T	T	T	T	T	T	T	T	T	T	T
6B	92475105	C	C	C	C	C	T	C	C	T	T	T	T	T	T	T	T	T	T	T	T	T	T	T	T	T	T	T	T
6B	92476546	A	A	A	A	A	A	A	A	A	G	G	A	G	G	G	G	G	G	G	G	G	G	G	G	G	G	G	G
6B	92476627	T	T	T	T	T	A	T	T	T	C	C	A	A	A	A	A	A	A	A	A	A	A	A	A	A	A	A	A
6B	92490491	A	G	G	G	G	G	G	G	G	G	G	G	G	G	G	G	G	G	G	G	G	G	G	G	G	G	G	G
6B	92523968	C	N	C	C	C	G	C	C	C	C	C	G	G	G	G	G	G	G	G	G	G	G	G	G	G	G	G	G
6B	92524130	C	N	C	C	C	G	C	C	G	G	G	G	G	G	G	G	G	G	G	G	G	G	G	G	G	G	G	G
6B	92524207	T	N	T	T	T	C	T	T	C	C	C	C	C	C	C	C	C	C	C	C	C	C	C	C	C	C	C	C
6B	92524274	G	N	G	G	G	C	G	G	G	C	G	C	C	C	C	C	C	C	C	C	C	C	C	C	C	C	C	C
6B	92524319	A	N	C	C	C	C	C	C	C	C	C	C	C	C	C	C	C	C	C	C	C	C	C	C	C	C	C	C
6B	92524340	T	N	T	T	T	T	T	T	T	T	T	T	G	G	G	G	G	G	G	G	G	G	G	G	G	G	G	G
6B	92531636	C	C	C	C	C	C	C	C	C	C	C	C	A	A	A	A	A	A	A	A	A	A	A	A	A	C	A	A
6B	92531711	A	A	A	A	A	G	A	A	A	A	A	G	G	G	G	G	G	G	G	G	G	G	G	G	G	A	G	G
6B	92744656	C	C	C	C	C	G	C	N	G	G	G	G	G	G	G	G	G	G	G	G	G	G	G	G	G	G	G	G
6B	92746035	T	C	C	C	C	C	C	N	C	C	C	C	C	C	C	C	C	C	C	C	C	C	C	C	C	C	C	C
6B	92746065	C	C	C	C	C	G	C	N	C	C	C	G	G	G	G	G	G	G	G	G	G	G	G	G	G	C	G	G
6B	92746091	C	C	C	C	C	G	C	N	N	C	C	C	G	G	G	G	G	G	G	G	G	G	G	G	G	C	G	G
6B	92746134	T	T	T	T	T	C	T	N	C	C	C	C	C	C	C	C	C	C	C	C	C	C	C	C	C	C	C	C
6B	92746200	G	G	G	G	G	A	G	N	G	A	G	A	A	A	A	A	A	A	A	A	A	A	A	A	A	A	A	A
6B	92746341	G	G	G	G	G	G	G	N	G	G	G	T	T	T	T	T	T	T	T	T	T	T	T	T	T	T	T	T
6B	92750844	C	C	C	C	C	T	C	N	C	T	T	T	T	T	T	T	T	T	T	T	T	T	T	T	T	T	T	T
6B	92750934	C	C	C	C	C	T	C	N	C	C	C	T	T	T	T	T	T	T	T	T	T	T	T	T	T	C	T	T
6B	93383130	A	A	A	A	A	A	A	A	A	A	A	A	T	T	T	T	T	T	T	T	T	T	T	T	T	T	T	T
6B	93383184	C	C	C	C	C	C	C	C	C	C	C	C	T	T	T	T	T	T	T	T	T	T	T	T	T	T	T	T
6B	93383211	C	C	C	C	C	C	G	G	G	G	G	C	G	G	G	G	G	G	G	G	G	G	G	G	G	G	G	G
6B	93383560	C	C	C	C	C	C	C	C	C	C	N	C	T	T	T	T	T	T	T	T	T	T	T	T	T	T	T	T
6B	93384023	T	T	T	T	T	T	T	T	T	T	T	T	C	C	C	C	C	C	C	C	C	C	C	C	C	C	C	C
6B	93384245	G	G	G	G	G	G	G	G	G	G	G	G	A	A	A	A	A	A	A	A	A	A	A	A	A	A	A	A
6B	93384405	G	G	G	G	G	T	G	G	G	G	G	G	T	T	T	T	T	T	T	T	T	T	T	T	T	T	T	T
6B	93385694	C	C	C	C	C	C	C	C	C	C	C	C	A	A	A	A	A	A	A	A	A	A	A	A	A	A	A	A
6B	93415027	A	A	A	A	A	A	A	A	A	A	A	A	C	C	C	C	C	C	C	C	C	C	C	C	C	A	C	C
6B	93415063	T	T	T	T	T	T	T	T	T	T	T	T	C	C	C	C	C	C	C	C	C	C	C	C	C	T	C	C
6B	93415729	G	G	G	G	G	T	G	G	T	T	T	T	T	T	T	T	T	T	T	T	T	T	T	T	T	T	T	T
6B	93417667	G	G	G	G	G	N	G	G	G	A	A	A	A	A	A	A	A	A	A	A	A	A	A	A	A	A	A	A
6B	93417775	C	C	C	C	C	C	C	C	G	G	G	N	G	G	G	G	G	G	G	G	G	G	G	G	G	G	G	G
6B	93417796	T	T	T	T	T	C	T	T	C	T	T	C	C	C	C	C	C	C	C	C	C	C	C	C	C	C	C	C
6B	93417818	C	C	C	C	C	T	C	C	T	T	T	T	T	T	T	T	T	T	T	T	T	T	T	T	T	T	T	T
6B	93417872	A	A	A	A	A	G	A	A	A	A	A	A	G	G	G	G	G	G	G	G	G	G	G	G	G	G	G	G
6B	93418079	T	T	T	T	T	T	T	T	T	T	T	T	C	C	C	C	C	C	C	C	C	C	C	C	C	C	C	C
6B	93418625	A	A	A	A	A	A	A	A	G	A	A	A	G	G	G	G	G	G	G	G	G	G	G	G	G	G	G	G
6B	93418655	C	C	C	C	C	C	C	C	C	C	C	C	T	T	T	T	T	T	T	T	T	T	T	T	T	T	T	T
6B	93419043	G	G	G	G	G	G	G	G	G	G	G	G	A	A	A	A	A	A	A	A	A	A	A	A	A	A	A	A
6B	93422107	A	A	A	A	A	T	N	A	A	A	A	A	T	T	T	T	T	T	T	T	T	T	T	T	T	T	T	T
6B	93422155	T	T	T	T	T	C	N	T	T	T	T	N	C	C	C	C	C	C	C	C	C	C	C	C	C	C	C	C
6B	93422219	A	A	A	A	A	G	N	A	A	A	A	G	G	G	G	G	G	G	G	G	G	G	G	G	G	G	G	G
6B	93422285	A	A	A	A	A	G	N	A	G	G	G	G	G	G	G	G	G	G	G	G	G	G	G	G	G	G	G	G
6B	93422324	C	C	C	C	C	C	N	C	C	C	C	C	G	G	G	G	G	G	G	G	G	G	G	G	G	G	G	G
6B	93422504	C	C	C	C	C	T	N	C	T	C	T	T	T	T	T	T	T	T	T	T	T	T	T	T	T	T	T	T
6B	93433988	T	T	T	T	T	C	N	T	T	T	N	T	C	C	C	C	C	C	C	C	C	C	C	C	C	C	C	C
6B	93434310	G	G	G	G	G	G	N	G	A	G	N	G	T	T	T	T	T	T	T	T	T	T	T	T	T	T	T	T
6B	93562319	G	G	G	G	G	C	N	G	G	C	C	N	C	C	C	C	C	C	C	C	C	C	C	C	C	C	C	C
6B	93562347	A	G	G	G	G	G	N	G	G	G	G	G	G	G	G	G	G	G	G	G	G	G	G	G	G	G	G	G
6B	93562383	T	T	T	T	T	T	T	T	T	T	T	T	G	G	G	G	G	G	G	G	G	G	G	G	G	G	G	G
6B	93562401	A	A	A	A	A	G	A	A	G	G	G	G	G	G	G	G	G	G	G	G	G	G	G	G	G	G	G	G
6B	93563814	C	C	C	N	C	C	C	C	C	A	A	C	A	A	A	A	A	A	A	A	A	A	A	A	A	A	A	A
6B	93563853	G	G	G	G	G	G	G	G	G	C	C	G	C	C	C	C	C	C	C	C	C	C	C	C	C	C	C	C
6B	93563925	G	G	G	G	G	G	G	G	G	G	G	G	A	A	A	A	A	A	A	A	A	A	A	A	A	A	A	A
6B	93565240	G	G	G	G	G	A	G	G	A	A	A	A	A	A	A	A	A	A	A	A	A	A	A	A	A	A	A	A
6B	93566367	A	A	A	A	A	A	A	A	G	A	A	A	G	G	G	G	G	G	G	G	G	G	G	G	G	G	G	G
6B	93566411	G	G	G	G	G	A	G	G	A	A	A	A	A	A	A	A	A	A	A	A	A	A	A	A	A	A	A	A
6B	93566424	T	T	T	T	T	T	T	T	A	A	A	T	A	A	A	A	A	A	A	A	A	A	A	A	A	A	A	A
6B	93567732	T	T	T	T	T	C	T	T	C	C	C	T	C	C	C	C	C	C	C	C	C	C	C	C	C	C	C	C
6B	93569649	C	C	C	C	C	-	C	C	C	C	C	G	G	G	G	G	G	G	G	G	G	G	G	G	G	G	G	G
6B	93986030	C	C	C	N	C	G	C	G	G	G	G	G	G	G	G	G	G	G	G	G	G	G	G	G	G	G	G	G
6B	93986060	C	C	C	N	C	C	C	C	C	C	C	C	T	T	T	T	T	T	T	T	T	T	T	T	T	T	T	T
6B	93986078	A	A	A	N	A	G	A	G	N	G	G	G	G	G	G	G	G	G	G	G	G	G	G	G	G	G	G	G
6B	93987653	G	G	G	N	G	A	G	G	A	A	N	A	A	A	A	A	A	A	A	A	A	A	A	A	A	A	A	A
6B	93987956	G	G	G	N	G	G	G	G	G	G	N	G	C	C	C	C	C	C	C	C	C	C	C	C	C	C	C	C
6B	93987962	T	T	T	N	T	T	T	T	T	T	N	T	C	C	C	C	C	C	C	C	C	C	C	C	C	C	C	C
6B	93987998	A	A	A	N	A	C	A	A	C	C	N	C	C	C	C	C	C	C	C	C	C	C	C	C	C	C	C	C
6B	93988030	C	C	C	N	C	T	C	T	C	C	N	C	T	T	T	T	T	T	T	T	T	T	T	T	T	T	T	T
6B	93990152	T	A	A	N	A	A	A	A	A	A	N	A	A	A	A	A	A	A	A	A	A	A	A	A	A	A	A	A
6B	93997752	A	A	A	A	A	G	A	A	A	A	N	A	G	G	G	G	G	G	G	G	G	G	G	G	G	G	G	G
6B	93997832	C	C	C	C	C	A	C	C	A	A	N	A	A	A	A	A	A	A	A	A	A	A	A	A	A	A	A	A
6B	93998137	C	C	C	C	C	T	C	C	T	T	N	T	T	T	T	T	T	T	T	T	T	T	T	T	T	T	T	T
6B	93998167	C	C	C	C	C	C	C	C	C	T	N	T	T	T	T	T	T	T	T	T	T	T	T	T	T	T	T	T
6B	93999063	C	C	C	C	C	T	C	C	T	T	N	T	T	T	T	T	T	T	T	T	T	T	T	T	T	T	T	T
6B	93999093	C	C	A	C	C	C	C	C	C	C	N	T	G	G	G	G	G	G	G	G	G	G	G	G	G	C	G	G
6B	93999610	C	C	C	C	C	C	C	C	C	C	N	C	T	T	T	T	T	T	T	T	T	T	T	T	T	T	T	T
6B	93999646	C	C	C	C	C	A	C	C	A	A	N	A	A	A	A	A	A	A	A	A	A	A	A	A	A	A	A	A
6B	93999691	G	G	G	G	G	G	G	G	G	N	N	G	C	C	C	C	C	C	C	C	C	C	C	C	C	C	C	C
6B	94000046	T	T	C	T	C	C	C	C	C	C	N	C	C	C	C	C	C	C	C	C	C	C	C	C	C	C	C	C
6B	94000172	C	C	C	C	C	C	C	C	C	C	N	C	T	T	T	T	T	T	T	T	T	T	T	T	T	T	T	T
6B	95328866	G	G	G	G	G	G	G	A	A	A	A	G	A	A	A	A	A	A	A	A	A	A	A	A	A	A	A	A
6B	95328959	C	C	C	C	C	C	C	C	C	C	C	C	G	G	G	G	G	G	G	G	G	G	G	G	G	G	G	G
6B	95329022	G	G	G	G	G	G	G	G	A	G	G	G	A	A	A	A	A	A	A	A	A	A	A	A	A	A	A	A
6B	95329031	C	C	C	C	C	N	C	T	G	A	G	N	G	G	G	G	G	G	G	G	G	G	G	G	G	G	G	G
6B	95330331	T	T	T	T	T	N	T	T	N	T	T	G	A	A	A	A	A	A	A	A	A	A	A	A	A	A	A	A
6B	95330339	C	C	C	C	C	C	C	C	C	C	C	C	A	A	A	A	A	A	A	A	A	A	A	A	A	A	A	A
6B	95330367	G	G	G	G	G	C	N	G	G	G	G	G	C	C	C	C	C	C	C	C	C	C	C	C	C	C	C	C
6B	95330376	A	A	A	A	G	G	A	G	G	G	G	G	G	G	G	G	G	G	G	G	G	G	G	G	G	G	G	G
6B	95330463	G	-	G	G	G	A	-	-	G	A	A	A	A	A	A	A	A	A	A	A	A	A	A	A	A	A	A	A
6B	95330599	A	A	A	A	N	A	A	A	T	T	T	T	T	T	T	T	T	T	T	T	T	T	T	T	T	T	T	T
6B	95330681	G	G	G	G	G	G	G	G	C	G	G	C	C	C	C	C	C	C	C	C	C	C	C	C	C	C	C	C
6B	95491568	A	A	A	A	N	G	A	G	A	G	G	G	G	G	G	G	G	G	G	G	G	G	G	G	G	G	G	G
6B	95491902	T	T	T	T	N	T	T	T	T	T	T	T	C	C	C	C	C	C	C	C	C	C	C	C	C	T	C	C
6B	95495869	T	T	T	T	N	T	T	T	T	T	N	T	C	C	C	C	C	C	C	C	C	C	C	C	C	C	C	C
6B	95495890	T	T	T	T	N	C	T	C	C	C	C	C	C	C	C	C	C	C	C	C	C	C	C	C	C	C	C	C
6B	96400361	A	A	A	A	A	N	A	N	G	G	G	G	G	G	G	G	G	G	G	G	G	G	G	G	G	G	G	G
6B	96400400	A	A	A	A	A	N	A	N	A	A	A	A	G	G	A	G	G	G	G	G	A	G	A	G	G	G	A	G
6B	96400543	G	C	C	C	C	N	C	N	C	C	C	C	C	C	C	C	C	C	C	C	C	C	C	C	C	C	C	C
6B	96400594	A	A	A	A	A	N	A	N	A	A	A	A	G	G	G	G	G	G	G	G	G	G	G	G	G	G	G	G
6B	96401388	C	C	C	C	C	N	C	N	C	C	C	C	T	T	T	T	T	T	T	T	T	T	T	T	T	C	T	T
6B	96401589	G	G	G	G	G	N	G	N	A	A	A	C	C	C	C	C	C	C	C	C	C	C	C	C	C	A	C	C
6B	96401694	G	G	G	G	G	N	G	N	A	A	A	A	A	A	A	A	A	A	A	A	A	A	A	A	A	A	A	A
6B	96404377	C	C	C	C	C	N	C	N	C	C	C	C	G	G	G	G	G	G	G	G	G	G	G	G	G	G	G	G
6B	96404414	G	C	C	C	C	N	G	N	T	-	C	C	C	C	C	C	C	C	C	C	C	C	C	C	C	C	C	C
6B	96470962	C	T	C	C	C	N	G	N	G	G	T	G	G	G	G	G	G	G	G	G	G	G	G	G	G	T	G	G
6B	96471016	T	T	T	C	T	N	C	N	C	C	T	C	C	C	C	C	C	C	C	C	C	C	C	C	C	T	C	C
6B	96633562	G	G	G	G	G	G	G	G	G	G	G	G	C	C	C	C	C	C	C	C	C	C	C	C	C	C	C	C
6B	96633606	C	C	C	C	C	G	C	C	G	G	G	G	G	G	G	G	G	G	G	G	G	G	G	G	G	G	G	G
6B	96633684	T	T	T	T	T	T	T	T	T	T	T	T	C	C	C	C	C	C	C	C	C	C	C	C	C	C	C	C
6B	96634425	G	G	G	G	G	A	G	A	G	G	G	N	A	A	A	A	A	A	A	A	A	A	A	A	A	A	A	A
6B	96942451	G	A	A	A	A	A	A	N	A	A	A	A	A	A	A	A	A	A	A	A	A	A	A	A	A	A	A	A
6B	96942499	A	A	A	A	A	G	A	G	G	G	G	G	G	G	G	G	G	G	G	G	G	G	G	G	G	G	G	G
6B	96942572	G	G	G	G	G	A	G	G	A	G	G	G	A	A	A	A	A	A	A	A	A	A	A	A	A	A	A	A
6B	96942686	T	T	T	T	T	C	T	C	C	C	C	T	C	C	C	C	C	C	C	C	C	C	C	C	C	C	C	C
6B	96943720	G	A	A	N	A	A	A	N	A	A	A	A	A	A	A	A	A	A	A	A	A	A	A	A	A	A	A	A
6B	96944351	T	T	T	T	T	C	C	C	C	C	C	C	C	C	C	C	C	C	C	C	C	C	C	C	C	C	C	C
6B	96944882	A	A	A	A	A	G	G	G	G	G	G	G	G	G	G	G	G	G	G	G	G	G	G	G	G	G	G	G
6B	96944947	C	C	C	C	C	C	C	N	C	C	C	N	T	T	T	T	T	T	T	T	T	T	T	T	T	C	T	T
6B	96946024	C	C	C	C	C	T	C	N	T	T	T	T	T	T	T	T	T	T	T	T	T	T	T	T	T	T	T	T
6B	96947053	T	T	T	T	T	C	C	C	C	C	C	C	C	C	C	C	C	C	C	C	C	C	C	C	C	C	C	C
6B	96948209	G	G	G	G	G	G	G	G	G	G	G	G	A	A	A	A	A	A	A	A	A	A	A	A	A	G	A	A
6B	96949130	G	C	C	C	C	C	C	N	C	C	C	C	C	C	C	C	C	C	C	C	C	C	C	C	C	C	C	C
6B	96953013	A	A	A	A	A	C	A	N	C	A	A	C	C	C	C	C	C	C	C	C	C	C	C	C	C	C	C	C
6B	96953778	T	T	T	T	T	C	T	N	N	T	C	C	C	C	C	C	C	C	C	C	C	C	C	C	C	T	C	C
6B	96953809	G	G	G	G	G	N	G	G	C	C	C	N	C	C	C	C	C	C	C	C	C	C	C	C	C	C	C	C
6B	96953830	C	C	C	C	C	C	C	C	C	C	C	C	G	G	G	G	G	G	G	G	G	G	G	G	G	C	G	G
6B	96953848	G	G	G	G	G	G	G	N	N	G	G	G	T	T	T	T	T	T	T	T	T	T	T	T	T	G	T	T
6B	96953999	A	A	A	A	A	T	A	A	N	T	T	T	T	T	T	T	T	T	T	T	T	T	T	T	T	T	T	T
6B	96954075	T	T	T	T	T	C	N	G	G	C	C	C	C	C	C	C	C	C	C	C	C	C	C	C	C	C	C	C
6B	96954113	A	A	A	A	A	G	A	A	N	A	A	A	G	G	G	G	G	G	G	G	G	G	G	G	G	A	G	G
6B	98855971	C	N	C	C	C	T	C	C	T	T	T	T	T	T	T	T	T	T	T	T	T	T	T	T	T	T	T	T
6B	98855992	C	N	C	C	C	G	C	C	C	C	C	C	G	G	G	G	G	G	G	G	G	G	G	G	G	C	G	G
6B	98856046	C	N	C	C	C	C	C	C	C	T	T	C	T	T	T	T	T	T	T	T	T	T	T	T	T	T	T	T
6B	98856289	T	N	T	T	T	G	T	T	G	T	T	G	G	G	G	G	G	G	G	G	G	G	G	G	G	T	G	G
6B	98856325	T	N	T	T	T	C	T	T	C	C	C	C	C	C	C	C	C	C	C	C	C	C	C	C	C	C	C	C
6B	98856364	G	N	G	G	G	A	G	G	G	G	G	G	A	A	A	A	A	A	A	A	A	A	A	A	A	G	A	A
6B	98856385	A	N	A	A	A	G	A	A	A	G	G	G	G	G	G	G	G	G	G	G	G	G	G	G	G	G	G	G
6B	98856511	C	N	C	C	C	G	C	C	G	G	G	G	G	G	G	G	G	G	G	G	G	G	G	G	G	G	G	G
6B	98858540	C	N	C	C	C	C	C	C	A	A	A	A	A	A	A	A	A	A	A	A	A	A	A	A	A	A	A	A
6B	98858594	A	N	A	A	A	C	A	A	C	C	C	C	C	C	C	C	C	C	C	C	C	C	C	C	C	C	C	C
6B	98858633	G	N	G	G	G	C	G	G	G	N	G	C	C	C	C	C	C	C	C	C	C	C	C	C	C	G	C	C
6B	98859070	A	N	A	A	A	A	A	A	G	G	G	G	G	G	G	G	G	G	G	G	G	G	G	G	G	G	G	G
6B	98859802	C	N	C	C	C	T	C	C	T	C	C	T	T	T	T	T	T	T	T	T	T	T	T	T	T	T	T	T
6B	98859817	C	N	C	C	C	A	A	N	A	A	A	A	A	A	A	A	A	A	A	A	A	A	A	A	A	A	A	A
6B	98861283	C	N	C	C	C	G	C	C	G	C	N	G	G	G	G	G	G	G	G	G	G	G	G	G	G	G	G	G
6B	98985959	G	G	G	G	G	G	G	G	G	G	N	C	C	C	C	C	C	C	C	C	C	C	C	C	C	G	C	C
6B	98986084	T	T	T	T	T	T	T	T	T	T	N	T	C	C	C	C	C	C	C	C	C	C	C	C	C	T	C	C
6B	98986965	T	T	T	T	T	C	T	T	T	C	N	C	C	C	C	C	C	C	C	C	C	C	C	C	C	T	C	C
6B	98986992	C	C	C	C	C	C	C	C	C	C	N	C	T	T	T	T	T	T	T	T	T	T	T	T	T	C	T	T
6B	98987028	G	G	G	G	G	G	G	G	G	G	N	G	C	C	C	C	C	C	C	C	C	C	C	C	C	G	C	C
6B	98992250	T	C	C	C	C	C	C	C	C	C	C	C	C	C	C	C	C	C	C	C	C	C	C	C	C	C	C	C
6B	100288550	A	A	N	A	A	G	A	N	A	A	A	A	G	G	G	G	G	G	G	G	G	G	G	G	G	G	G	G
6B	100288826	A	C	C	C	A	N	C	N	C	C	C	C	C	C	C	C	C	C	C	C	C	C	C	C	C	C	C	C
6B	100291063	C	C	C	C	C	T	C	C	C	N	N	C	T	T	T	T	T	T	T	T	T	T	T	T	T	T	T	T
6B	100895361	C	C	C	C	G	G	G	G	G	N	N	G	G	G	G	G	G	G	G	G	G	G	G	G	G	G	G	G
6B	100895488	T	T	T	T	T	C	T	T	T	T	T	C	C	C	C	C	C	C	C	C	C	C	C	C	C	C	C	C
6B	101222377	T	T	T	T	T	N	C	C	C	C	C	C	C	C	C	C	C	C	C	C	C	C	C	C	C	C	C	C
6B	101222492	C	C	C	C	C	N	C	C	C	C	C	T	T	T	T	T	T	T	T	T	T	T	T	T	T	T	T	T
6B	101222576	G	G	G	G	G	N	G	G	G	G	G	A	A	A	A	A	A	A	A	A	A	A	A	A	A	A	A	A
6B	101222617	C	C	C	C	C	N	C	C	T	C	C	T	T	T	T	T	T	T	T	T	T	T	T	T	T	T	T	T
6B	101222651	A	G	N	G	G	N	G	G	G	G	G	G	G	G	G	G	G	G	G	G	G	G	G	G	G	G	G	G
6B	101222663	T	T	T	T	T	N	T	T	G	T	T	G	G	G	G	G	G	G	G	G	G	G	G	G	G	G	G	G
6B	101222742	T	T	T	T	T	N	T	T	A	A	A	A	A	A	A	A	A	A	A	A	A	A	A	A	A	A	A	A
6B	101325325	G	T	G	C	T	C	C	C	C	G	G	C	C	C	C	C	C	C	C	C	C	C	C	C	C	C	C	C
6B	101731536	G	G	G	G	G	G	G	N	N	A	A	A	A	A	A	A	A	A	A	A	A	A	A	A	A	A	A	A
6B	101732071	A	A	A	A	A	A	A	A	G	A	A	G	G	G	G	G	G	G	G	G	G	G	G	G	G	G	G	G
6B	101732153	G	G	G	G	G	G	G	G	G	G	G	A	A	A	A	A	A	A	A	A	A	A	A	A	A	A	A	A
6B	101732972	A	A	A	A	A	G	A	G	G	G	G	G	G	G	G	G	G	G	G	G	G	G	G	G	G	G	G	G
6B	101733001	C	C	C	C	C	C	C	C	C	C	C	C	T	T	T	T	T	T	T	T	T	T	T	T	T	T	T	T
6B	101733021	T	A	A	A	A	A	A	A	A	A	A	A	A	A	A	A	A	A	A	A	A	A	A	A	A	A	A	A
6B	101733156	A	A	T	A	A	T	T	T	T	T	T	T	T	T	T	T	T	T	T	T	T	T	T	T	T	T	T	T
6B	101733645	G	G	G	G	G	A	G	A	A	A	A	A	A	A	A	A	A	A	A	A	A	A	A	A	A	A	A	A
6B	101733806	G	G	G	G	G	C	G	G	C	C	C	C	C	C	C	C	C	C	C	C	C	C	C	C	C	C	C	C
6B	101733868	A	A	A	A	A	G	A	A	G	A	A	G	G	G	G	G	G	G	G	G	G	G	G	G	G	G	G	G
6B	101733895	G	G	G	N	G	N	G	G	G	G	G	T	T	T	T	T	T	T	T	T	T	T	T	T	T	T	T	T
6B	101733979	G	G	A	G	G	A	A	A	A	N	N	A	A	A	A	A	A	A	A	A	A	A	A	A	A	A	A	A
6B	101733995	T	T	T	T	T	C	T	C	N	C	C	C	C	C	C	C	C	C	C	C	C	C	C	C	C	C	C	C
6B	101734098	A	A	A	A	A	T	A	T	N	T	T	T	T	T	T	T	T	T	T	T	T	T	T	T	T	T	T	T
6B	101734104	G	G	G	G	G	C	G	G	G	G	G	C	C	C	C	C	C	C	C	C	C	C	C	C	C	C	C	C
6B	101734202	G	G	G	G	G	C	G	G	C	N	N	C	C	C	C	C	C	C	C	C	C	C	C	C	C	C	C	C
6B	101734242	C	C	C	C	C	G	C	G	G	A	A	G	G	G	G	G	G	G	G	G	G	G	G	G	G	G	G	G
6B	101734298	A	A	A	A	A	N	A	N	C	C	C	C	C	C	C	C	C	C	C	C	C	C	C	C	C	C	C	C
6B	101734353	A	A	A	A	A	G	A	A	G	G	G	G	G	G	G	G	G	G	G	G	G	G	G	G	G	G	G	G
6B	101734360	G	G	G	G	G	C	G	C	C	C	C	C	C	C	C	C	C	C	C	C	C	C	C	C	C	C	C	C
6B	101734380	T	C	C	C	C	C	C	C	C	C	C	C	C	C	C	C	C	C	C	C	C	C	C	C	C	C	C	C
6B	101734399	C	C	C	C	C	N	C	C	C	C	C	T	T	T	T	T	T	T	T	T	T	T	T	T	T	T	T	T
6B	101734433	T	T	T	T	T	A	T	A	A	A	A	A	A	A	A	A	A	A	A	A	A	A	A	A	A	A	A	A
6B	101734918	A	A	A	A	A	A	A	A	N	A	A	G	G	G	G	G	G	G	G	G	G	G	G	G	G	G	G	G
6B	101734968	A	A	A	A	A	T	A	T	N	N	T	T	T	T	T	T	T	T	T	T	T	T	T	T	T	T	T	T
6B	101735176	A	A	A	A	A	N	A	A	G	N	G	G	G	G	G	G	G	G	G	G	G	G	G	G	G	G	G	G
6B	101735189	T	T	T	N	N	T	T	T	T	T	T	C	C	C	C	C	C	C	C	C	C	C	C	C	C	C	C	C
6B	101735196	T	C	C	T	T	C	C	C	C	C	C	C	C	C	C	C	C	C	C	C	C	C	C	C	C	C	C	C
6B	101736144	C	C	C	C	C	C	C	C	C	T	T	T	T	T	T	T	T	T	T	T	T	T	T	T	T	C	T	T
6B	103293747	T	T	T	T	T	C	T	T	T	T	T	C	C	C	C	C	C	C	C	C	C	C	C	C	C	C	C	C
6B	103293795	A	A	A	A	A	A	A	A	A	A	A	G	G	G	G	G	G	G	G	G	G	G	G	G	G	G	G	G
6B	103960536	C	C	C	C	C	T	C	C	C	N	-	T	T	T	T	T	T	T	T	T	T	T	T	T	T	T	T	T
6B	103960574	C	C	C	C	N	T	C	N	T	T	T	T	T	T	T	T	T	T	T	T	T	T	T	T	T	T	T	T
6B	103960588	C	C	C	C	C	G	C	C	G	G	G	G	G	G	G	G	G	G	G	G	G	G	G	G	G	G	G	G
6B	103960628	T	T	T	T	T	C	T	T	C	A	A	C	C	C	C	C	C	C	C	C	C	C	C	C	C	C	C	C
6B	103960668	A	A	A	A	A	N	A	A	A	A	A	G	G	G	G	G	G	G	G	G	G	G	G	G	G	G	G	G
6B	103960763	G	G	G	G	G	G	G	G	G	G	G	A	A	A	A	A	A	A	A	A	A	A	A	A	A	A	A	A
6B	103960951	G	G	G	G	G	N	G	G	G	A	A	A	A	A	A	A	A	A	A	A	A	A	A	A	A	A	A	A
6B	103965242	C	C	C	C	C	T	C	C	C	C	T	T	T	T	T	T	T	T	T	T	T	T	T	T	T	T	T	T
6B	106467979	C	C	C	N	C	C	C	C	C	C	C	A	A	A	A	A	A	A	A	A	A	A	A	A	A	A	A	A
6B	106468026	C	C	C	N	C	T	C	C	T	T	T	T	T	T	T	T	T	T	T	T	T	T	T	T	T	T	T	T
6B	106469721	T	T	T	N	T	T	T	T	T	T	T	C	C	C	C	C	C	C	C	C	C	C	C	C	C	C	C	C
6B	106469838	C	C	C	N	C	C	C	C	C	C	C	T	T	T	T	T	T	T	T	T	T	T	T	T	T	T	T	T
6B	106469864	G	G	G	N	G	G	G	G	G	G	G	T	T	T	T	T	T	T	T	T	T	T	T	T	T	T	T	T
6B	106469890	A	A	A	N	A	A	A	A	A	A	N	T	T	T	T	T	T	T	T	T	T	T	T	T	T	T	T	T
6B	106469910	C	C	C	N	C	C	C	C	C	C	C	T	T	T	T	T	T	T	T	T	T	T	T	T	T	T	T	T
6B	106469933	T	T	T	N	T	T	T	T	T	T	T	G	G	G	G	G	G	G	G	G	G	G	G	G	G	G	G	G
6B	106469975	T	T	T	N	T	G	T	G	G	G	G	G	G	G	G	G	G	G	G	G	G	G	G	G	G	G	G	G
6B	106469998	A	A	A	N	A	G	A	A	N	G	G	G	G	G	G	G	G	G	G	G	G	G	G	G	G	G	G	G
6B	106473419	T	T	T	N	T	N	T	T	T	T	T	A	A	A	A	A	A	A	A	A	A	A	A	A	A	A	A	A
6B	106474766	G	G	G	N	G	G	G	G	G	G	G	C	C	C	C	C	C	C	C	C	C	C	C	C	C	G	C	C
6B	106474787	T	T	T	N	T	C	C	C	T	C	C	C	C	C	C	C	C	C	C	C	C	C	C	C	C	T	C	C
6B	106474860	G	G	G	N	G	A	A	A	A	A	N	A	A	A	A	A	A	A	A	A	A	A	A	A	A	A	A	A
6B	106475358	G	G	G	N	G	G	G	G	G	G	G	A	A	A	A	A	A	A	A	A	A	A	A	A	A	A	A	A
6B	106475434	T	T	T	N	T	G	G	C	C	G	G	G	G	G	G	G	G	G	G	G	G	G	G	G	G	G	G	G
6B	107078039	G	G	C	C	C	C	C	C	C	G	C	C	C	C	C	C	C	C	C	C	C	C	C	C	C	C	C	C
6B	109142460	G	G	G	N	G	A	G	G	A	A	A	A	A	A	N	A	A	A	A	A	A	A	A	A	A	A	A	A
6B	109142494	G	G	G	N	G	A	G	G	G	A	A	A	A	A	N	A	A	A	A	A	A	A	A	A	A	A	A	A
6B	109142937	A	A	A	N	A	C	A	A	C	A	C	C	C	C	N	C	C	C	C	C	C	C	C	C	C	C	C	C
6B	110358653	G	G	G	G	G	G	G	N	N	G	G	A	A	A	A	A	A	A	A	A	A	A	A	A	A	A	A	A
6B	114367475	T	T	T	T	T	T	T	T	T	N	T	C	C	C	C	C	C	C	C	C	C	C	C	C	C	T	C	C
6B	114367499	C	C	C	C	C	T	C	C	T	T	T	T	T	T	T	T	T	T	T	T	T	T	T	T	T	T	T	T
6B	114367529	T	T	T	T	T	T	T	T	T	T	T	C	C	C	C	C	C	C	C	C	C	C	C	C	C	T	C	C
6B	114368259	C	C	C	C	C	T	C	C	C	T	T	T	T	T	T	T	T	T	T	T	T	T	T	T	T	T	T	T
6B	114368970	C	C	C	C	C	C	C	C	C	C	C	T	T	T	T	T	T	T	T	T	T	T	T	T	T	T	T	T
6B	114369030	G	G	G	G	G	G	G	G	G	G	G	A	A	A	A	A	A	A	A	A	A	A	A	A	A	A	A	A
6B	114370009	T	N	T	T	T	N	T	T	C	C	C	C	C	C	C	C	C	C	C	C	C	C	C	C	C	C	C	C
6B	114371253	C	C	C	C	C	C	C	C	C	C	C	T	T	T	T	T	T	T	T	T	T	T	T	T	T	T	T	T
6B	114371895	T	T	T	T	T	A	C	T	C	C	C	G	G	G	G	G	G	G	G	G	G	G	G	G	G	G	G	G
6B	114371936	A	A	A	A	A	N	N	A	A	C	A	C	C	C	C	C	C	C	C	C	C	C	C	C	C	C	C	C
6B	114372061	A	A	A	A	A	C	C	C	C	N	N	C	C	C	C	C	C	C	C	C	C	C	C	C	C	C	C	C
6B	114372086	G	G	G	G	G	G	G	G	C	N	N	C	C	C	C	C	C	C	C	C	C	C	C	C	C	C	C	C
6B	114372471	G	G	G	G	G	C	G	G	C	C	C	C	C	C	C	C	C	C	C	C	C	C	C	C	C	C	C	C
6B	115700729	C	C	C	C	C	T	C	T	T	T	T	T	T	T	T	T	T	T	T	T	T	T	T	T	T	T	T	T
6B	115700815	A	A	A	A	A	G	A	G	A	A	A	G	G	G	G	G	G	G	G	G	G	G	G	G	G	A	G	G
6B	115700872	A	A	A	A	A	T	A	T	N	T	T	T	T	T	T	T	T	T	T	T	T	T	T	T	T	T	T	T
6B	115700881	A	A	A	A	A	A	A	T	A	A	A	T	T	T	T	T	T	T	T	T	T	T	T	T	T	A	T	T
6B	115700902	G	G	G	G	G	N	G	A	G	A	A	A	A	A	A	A	A	A	A	A	A	A	A	A	A	G	A	A
6B	115700939	C	C	C	C	C	C	C	C	C	C	C	G	C	G	C	C	C	C	C	C	C	C	C	G	G	C	C	C
6B	115700968	G	G	G	G	G	A	G	A	A	A	A	A	A	A	A	A	A	A	A	A	A	A	A	A	A	A	A	A
6B	115700978	G	G	G	G	G	A	G	A	A	A	A	A	A	A	A	A	A	A	A	A	A	A	A	A	A	A	A	A
6B	115701383	C	C	C	C	C	T	T	T	N	T	T	T	T	T	T	T	T	T	T	T	T	T	T	T	T	T	T	T
6B	115701413	C	C	C	C	C	G	C	G	C	C	C	G	G	G	G	G	G	G	G	G	G	G	G	G	G	G	G	G
6B	115945901	A	G	G	G	G	G	A	G	G	G	G	G	G	G	G	G	G	G	G	G	G	G	G	G	G	G	G	G
6B	115945914	G	T	T	T	T	T	G	G	G	T	T	T	T	T	T	T	T	T	T	T	T	T	T	T	T	T	T	T
6B	115945959	T	C	C	C	C	C	T	T	T	T	T	C	C	C	C	C	C	C	C	C	C	C	C	C	C	T	C	C
6B	115946324	A	G	G	G	G	G	A	A	A	A	A	G	G	G	G	G	G	G	G	G	G	G	G	G	G	A	G	G
6B	115946366	T	T	T	T	T	T	T	T	T	T	T	T	T	C	T	T	T	T	T	T	T	T	T	C	C	T	T	T
6B	115948572	A	A	A	A	A	A	A	A	A	A	A	G	G	G	G	G	G	G	G	G	G	G	G	G	G	A	G	G
6B	115949484	C	C	C	C	C	T	C	C	T	C	C	T	T	T	T	T	T	T	T	T	T	T	T	T	T	N	T	T
6B	116603022	G	G	G	G	G	G	N	G	G	G	G	T	G	T	G	G	G	G	G	G	G	G	G	T	T	G	G	G
6B	116603040	T	T	T	T	T	G	T	G	N	G	G	G	G	G	G	G	G	G	G	G	G	G	G	G	G	N	G	G
6B	116603094	G	G	G	G	G	C	G	G	C	G	G	C	G	C	G	G	G	G	G	G	G	G	G	C	C	C	G	G
6B	116603123	G	G	G	G	G	G	G	G	G	G	G	C	G	C	G	G	G	G	G	G	G	G	G	C	C	N	G	G
6B	116603343	C	C	C	C	C	C	C	C	C	C	C	T	C	T	C	C	C	C	C	C	C	C	C	T	T	C	C	C
6B	116603815	T	T	T	T	T	T	T	T	C	C	C	C	C	C	C	C	C	C	C	C	C	C	C	C	C	C	C	C
6B	116603837	A	A	A	A	A	A	A	A	G	A	A	G	G	G	G	G	G	G	G	G	G	G	G	G	G	G	G	G
6B	116604014	A	A	A	A	A	C	A	A	C	C	C	C	C	C	C	C	C	C	C	C	C	C	C	C	C	C	C	C
6B	116605786	A	A	A	A	A	C	A	A	C	C	C	C	C	C	C	C	C	C	C	C	C	C	C	C	C	C	C	C
6B	116606746	G	G	G	G	G	T	G	G	T	G	G	T	T	T	T	T	T	T	T	T	T	T	T	T	T	T	T	T
6B	116606794	A	A	A	A	N	G	A	A	A	A	A	G	G	G	G	G	G	G	G	G	G	G	G	G	G	G	G	G
6B	116606800	T	T	T	T	T	C	T	T	T	T	T	C	C	C	C	C	C	C	C	C	C	C	C	C	C	C	C	C
6B	116607027	G	G	G	G	G	A	G	G	A	A	A	A	A	A	A	A	A	A	A	A	A	A	A	A	A	A	A	A
6B	116607039	C	C	C	C	C	T	C	C	T	T	T	T	T	T	T	T	T	T	T	T	T	T	T	T	T	T	T	T
6B	116607075	C	C	C	C	C	T	C	C	C	T	T	T	T	T	T	T	T	T	T	T	T	T	T	T	T	T	T	T
6B	116607096	T	T	T	T	T	C	T	T	C	C	C	C	C	C	C	C	C	C	C	C	C	C	C	C	C	C	C	C
6B	116607129	A	A	A	A	A	G	A	A	G	G	G	G	G	G	G	G	G	G	G	G	G	G	G	G	G	G	G	G
6B	116607257	C	C	C	C	C	C	C	C	C	C	C	C	C	T	C	C	C	C	C	C	C	C	C	T	T	C	C	C
6B	116607280	C	C	C	C	C	A	C	G	A	G	G	G	G	G	G	G	G	G	G	G	G	G	G	G	G	G	G	G
6B	117502162	C	C	C	C	C	A	A	A	A	A	A	A	A	A	A	A	A	A	A	A	A	A	A	A	A	A	A	A
6B	117502335	G	G	G	G	G	G	G	G	N	G	G	A	A	A	A	A	A	A	A	A	A	A	A	A	A	A	A	A
6B	117502488	A	A	A	A	A	A	A	A	G	G	G	A	A	G	A	A	A	A	A	A	A	A	A	G	G	A	A	A
6B	117502648	T	T	T	T	T	C	C	C	C	N	C	C	C	C	C	C	C	C	C	C	C	C	C	C	C	C	C	C
6B	117502761	A	A	A	A	A	G	G	G	G	G	G	G	G	G	G	G	G	G	G	G	G	G	G	G	G	G	G	G
6B	117502816	G	G	G	G	G	A	A	A	A	A	A	A	A	A	A	A	A	A	A	A	A	A	A	A	A	A	A	A
6B	117502844	T	T	T	T	T	A	A	N	A	A	A	A	A	A	A	A	A	A	A	A	A	A	A	A	A	A	A	A
6B	117502877	T	T	T	T	T	T	T	T	T	T	T	T	T	A	T	T	T	T	T	T	T	T	T	A	A	T	T	T
6B	117502898	T	T	T	T	T	T	T	T	T	T	T	C	C	C	C	C	C	C	C	C	C	C	C	C	C	C	C	C
6B	117502919	A	A	A	A	A	G	N	G	G	G	G	C	C	G	C	C	C	C	C	C	C	C	C	G	G	C	C	C
6B	117503017	C	C	C	C	C	T	N	T	T	T	T	T	T	T	T	T	T	T	T	T	T	T	T	T	T	T	T	T
6B	117503051	A	A	A	A	A	A	A	A	A	A	A	T	T	T	T	T	T	T	T	T	T	T	T	T	T	A	T	T
6B	117503180	T	T	T	T	T	T	T	T	T	T	T	C	C	C	C	C	C	C	C	C	C	C	C	C	C	T	C	C
6B	117503609	T	T	T	T	T	A	N	A	A	A	A	A	A	A	A	A	A	A	A	A	A	A	A	A	A	A	A	A
6B	117503662	T	T	T	T	T	C	N	N	C	C	C	C	C	C	C	C	C	C	C	C	C	C	C	C	C	C	C	C
6B	117503829	A	C	C	A	A	C	N	C	C	C	C	C	C	C	C	C	C	C	C	C	C	C	C	C	C	C	C	C
6B	117503860	C	C	C	C	C	T	T	T	T	T	T	T	T	T	T	T	T	T	T	T	T	T	T	T	T	T	T	T
6B	117504034	T	T	T	T	T	T	G	T	T	T	T	G	G	G	G	G	G	G	G	G	G	G	G	G	G	T	G	G
6B	117504060	C	C	C	C	C	C	T	C	C	C	C	T	T	T	T	T	T	T	T	T	T	T	T	T	T	C	T	T
6B	117504065	G	G	G	G	G	N	A	A	A	A	A	A	A	A	A	A	A	A	A	A	A	A	A	A	A	A	A	A
6B	117504324	T	T	T	T	T	T	T	T	T	T	T	G	G	G	G	G	G	G	G	G	G	G	G	G	G	T	G	G
6B	117504459	T	T	T	T	T	G	G	T	T	G	G	G	G	G	G	G	G	G	G	G	G	G	G	G	G	G	G	G
6B	117504485	G	G	G	G	G	C	N	G	G	G	G	C	C	C	C	C	C	C	C	C	C	C	C	C	C	G	C	C
6B	117504524	G	G	G	G	G	C	C	G	C	C	C	C	C	C	C	C	C	C	C	C	C	C	C	C	C	C	C	C
6B	117504791	G	G	G	G	G	A	G	G	G	G	G	A	A	A	A	A	A	A	A	A	A	A	A	A	A	G	A	A
6B	117504939	G	G	G	G	G	G	G	G	G	G	G	A	A	A	A	A	A	A	A	A	A	A	A	A	A	G	A	A
6B	117504967	T	T	T	T	T	C	T	T	T	T	T	C	C	C	C	C	C	C	C	C	C	C	C	C	C	T	C	C
6B	117505008	G	G	G	G	G	C	N	G	G	G	G	C	C	C	C	C	C	C	C	C	C	C	C	C	C	G	C	C
6B	117505047	G	G	G	G	G	A	N	G	A	A	A	A	A	A	A	A	A	A	A	A	A	A	A	A	A	A	A	A
6B	117505140	A	A	A	A	A	G	A	A	A	A	A	G	G	G	G	G	G	G	G	G	G	G	G	G	G	A	G	G
6B	117506444	C	C	C	C	C	T	T	C	T	T	T	T	T	T	T	T	T	T	T	T	T	T	T	T	T	T	T	T
6B	117506463	C	C	C	C	C	C	T	C	C	C	C	T	T	T	T	T	T	T	T	T	T	T	T	T	T	T	T	T
6B	117506605	T	T	T	T	T	C	C	T	C	C	C	C	C	C	C	C	C	C	C	C	C	C	C	C	C	C	C	C
6B	117506629	T	T	T	T	T	C	T	T	T	T	T	C	C	C	C	C	C	C	C	C	C	C	C	C	C	C	C	C
6B	117506827	T	T	T	T	T	T	T	T	T	N	N	A	A	A	A	A	A	A	A	A	A	A	A	A	A	A	A	A
6B	117506867	C	C	C	C	C	T	T	C	T	T	T	T	T	T	T	T	T	T	T	T	T	T	T	T	T	T	T	T
6B	117509575	G	G	G	G	G	A	G	G	G	G	G	A	A	A	A	A	A	A	A	A	A	A	A	A	A	A	A	A
6B	117511853	A	A	A	A	A	N	A	A	A	A	A	G	G	G	G	G	G	G	G	G	G	G	G	G	G	A	G	G
6B	117512077	T	T	T	T	T	T	C	T	T	T	T	C	C	C	C	C	C	C	C	C	C	C	C	C	C	T	C	C
6B	117512410	G	G	G	G	G	G	G	G	N	G	G	A	A	A	A	A	A	A	A	A	A	A	A	A	A	G	A	A
6B	117512434	A	A	A	A	A	G	G	A	N	G	G	G	G	G	G	G	G	G	G	G	G	G	G	G	G	G	G	G
6B	117512441	G	G	G	G	G	G	G	G	G	G	G	T	T	T	T	T	T	T	T	T	T	T	T	T	T	G	T	T
6B	117512498	G	G	G	G	G	A	A	A	A	N	A	A	A	A	A	A	A	A	A	A	A	A	A	A	A	A	A	A
6B	117512538	T	T	T	T	T	G	G	G	G	G	G	G	G	G	G	G	G	G	G	G	G	G	G	G	G	G	G	G
6B	117512658	T	T	T	T	T	C	C	T	C	C	C	T	T	A	T	T	T	T	T	T	T	T	T	A	A	C	T	T
6B	117512683	T	T	T	T	T	A	A	A	A	A	A	A	A	A	A	A	A	A	A	A	A	A	A	A	A	A	A	A
6B	117512715	T	C	C	T	T	N	C	C	C	C	C	C	C	C	C	C	C	C	C	C	C	C	C	C	C	C	C	C
6B	117512947	C	C	C	C	C	C	C	C	C	N	N	G	G	G	G	G	G	G	G	G	G	G	G	G	G	G	G	G
6B	117512953	A	A	A	A	A	T	T	A	T	N	N	T	T	T	T	T	T	T	T	T	T	T	T	T	T	T	T	T
6B	117513012	T	T	T	T	T	C	C	T	C	N	N	C	C	C	C	C	C	C	C	C	C	C	C	C	C	C	C	C
6B	117513067	T	T	T	T	T	C	C	T	C	N	N	C	C	C	C	C	C	C	C	C	C	C	C	C	C	C	C	C
6B	117513234	C	C	C	C	C	C	C	C	C	N	N	G	G	G	G	G	G	G	G	G	G	G	G	G	G	G	G	G
6B	117513394	G	G	G	G	G	G	N	G	G	G	G	T	T	T	T	T	T	T	T	T	T	T	T	T	T	T	T	T
6B	117513423	C	C	C	C	C	T	N	T	T	T	T	T	T	T	T	T	T	T	T	T	T	T	T	T	T	T	T	T
6B	117514114	G	G	G	G	G	T	T	T	N	T	T	T	T	T	T	T	T	T	T	T	T	T	T	T	T	T	T	T
6B	117514152	A	A	A	A	A	C	C	A	C	C	C	C	C	C	C	C	C	C	C	C	C	C	C	C	C	C	C	C
6B	117514183	G	G	G	G	G	A	A	N	G	G	G	A	A	A	A	A	A	A	A	A	A	A	A	A	A	A	A	A
6B	117514289	T	T	T	T	T	T	T	T	T	T	T	C	C	C	C	C	C	C	C	C	C	C	C	C	C	C	C	C
6B	117514913	A	A	A	A	A	G	A	A	G	N	N	G	G	G	G	G	G	G	G	G	G	G	G	G	G	G	G	G
6B	117516042	T	T	T	T	T	C	C	C	C	C	C	C	C	C	C	C	C	C	C	C	C	C	C	C	C	C	C	C
6B	117516057	G	G	G	G	G	C	C	G	G	C	C	C	C	C	C	C	C	C	C	C	C	C	C	C	C	G	C	C
6B	117516103	G	G	G	G	G	G	G	G	G	G	G	A	A	A	A	A	A	A	A	A	A	A	A	A	A	G	A	A
6B	117516136	A	A	A	A	A	A	A	A	A	N	N	G	G	G	G	G	G	G	G	G	G	G	G	G	G	A	G	G
6B	117516502	A	A	A	A	A	A	A	A	A	A	A	G	G	G	G	G	G	G	G	G	G	G	G	G	G	A	G	G
6B	117516518	G	G	G	G	G	A	N	G	A	A	A	A	A	A	A	A	A	A	A	A	A	A	A	A	A	A	A	A
6B	117516662	C	C	C	C	C	T	C	C	C	C	C	T	T	T	T	T	T	T	T	T	T	T	T	T	T	C	T	T
6B	117751389	G	G	G	G	G	N	G	G	N	G	G	C	C	C	C	C	C	C	C	C	C	C	C	C	C	C	C	C
6B	117751413	T	T	T	T	T	N	T	T	A	N	T	A	A	A	A	A	A	A	A	A	A	A	A	A	A	A	A	A
6B	117751554	C	C	C	N	C	N	C	T	C	C	C	T	T	T	T	T	T	T	T	T	T	T	T	T	T	T	T	T
6B	117751663	T	C	C	C	T	C	C	C	C	N	C	C	C	C	C	C	C	C	C	C	C	C	C	C	C	C	C	C
6B	117751686	T	C	T	T	T	C	T	T	C	C	C	C	C	C	C	C	C	C	C	C	C	C	C	C	C	C	C	C
6B	117751698	C	T	C	C	C	T	C	C	T	T	T	T	T	T	T	T	T	T	T	T	T	T	T	T	T	T	T	T
6B	117751735	G	G	G	G	G	N	G	G	G	G	N	A	A	A	A	A	A	A	A	A	A	A	A	A	A	A	A	A
6B	117772401	C	C	C	C	C	C	C	C	N	C	C	T	T	T	T	T	T	T	T	T	T	T	T	T	T	T	T	T
6B	117782769	G	G	G	G	G	G	G	G	G	N	G	G	A	A	G	G	G	G	G	G	G	G	G	A	A	G	G	G
6B	117782828	C	C	C	C	C	C	C	C	C	C	C	T	T	T	T	T	T	T	T	T	T	T	T	T	T	T	T	T
6B	117791507	G	G	G	G	G	G	G	G	G	G	G	G	A	A	G	G	G	G	G	G	G	G	G	A	A	A	G	G
6B	117791850	T	T	T	T	T	C	T	N	T	C	C	C	C	C	C	C	C	C	C	C	C	C	C	C	C	C	C	C
6B	117802317	A	A	A	A	A	C	A	A	N	A	A	C	C	C	C	C	C	C	C	C	C	C	C	C	C	C	C	C
6B	117802750	A	G	G	G	G	G	G	G	N	N	G	G	G	G	G	G	G	G	G	G	G	G	G	G	G	G	G	G
6B	117806592	C	C	C	C	C	N	C	C	N	C	C	T	T	T	T	T	T	T	T	T	T	T	T	T	T	T	T	T
6B	117807026	C	C	C	C	C	N	C	C	C	C	C	C	T	T	C	C	C	C	C	C	C	C	C	T	T	T	C	C
6B	117807048	C	C	C	C	C	C	C	C	C	C	C	T	T	T	T	T	T	T	T	T	T	T	T	T	T	T	T	T
6B	117807195	G	C	C	C	C	C	C	C	C	C	C	C	C	C	C	C	C	C	C	C	C	C	C	C	C	C	C	C
6B	117837226	C	C	C	C	C	C	C	C	C	A	A	A	A	A	A	A	A	A	A	A	A	A	A	A	A	C	A	A
6B	117837472	C	C	C	C	C	C	C	C	T	C	C	T	T	T	T	T	T	T	T	T	T	T	T	T	T	C	T	T
6B	117840763	C	C	C	C	C	C	C	C	C	C	C	T	T	T	T	T	T	T	T	T	T	T	T	T	T	T	T	T
6B	117840880	T	T	T	T	T	T	T	N	T	C	T	A	A	A	A	A	A	A	A	A	A	A	A	A	A	A	A	A
6B	118186008	C	C	C	N	N	T	C	C	T	T	T	T	T	T	T	T	T	T	T	T	T	T	T	T	T	T	T	T
6B	118186013	C	C	C	N	N	T	C	C	T	T	T	T	T	T	T	T	T	T	T	T	T	T	T	T	T	T	T	T
6B	118186041	G	G	G	N	N	G	G	G	G	G	G	C	C	C	C	C	C	C	C	C	C	C	C	C	C	C	C	C
6B	118186929	G	G	G	N	N	G	A	A	A	G	G	A	A	A	A	A	A	A	A	A	A	A	A	A	A	G	A	A
6B	118956736	T	T	T	T	T	C	T	C	C	C	N	C	C	C	C	C	C	C	C	C	C	C	C	C	C	C	C	C
6B	118957767	T	T	T	T	T	C	T	T	C	C	N	C	C	C	C	C	C	C	C	C	C	C	C	C	C	C	C	C
6B	118967481	G	G	G	G	G	A	G	G	A	A	A	A	A	A	A	A	A	A	A	A	A	A	A	A	A	A	A	A
6B	118967564	G	G	G	G	G	G	G	G	G	G	N	A	A	A	A	A	A	A	A	A	A	A	A	A	A	G	A	A
6B	118967595	A	A	A	A	A	T	A	A	T	T	T	T	T	T	T	T	T	T	T	T	T	T	T	T	T	T	T	T
6B	118967665	A	A	A	A	A	G	A	G	G	G	G	G	G	G	G	G	G	G	G	G	G	G	G	G	G	G	G	G
6B	119132176	G	G	G	G	G	N	G	G	A	A	N	A	A	A	A	A	A	A	A	A	A	A	A	A	A	A	A	A
6B	119132547	T	T	T	T	T	N	C	C	C	C	N	C	C	C	C	C	C	C	C	C	C	C	C	C	C	C	C	C
6B	119132652	G	G	G	G	G	N	G	G	G	G	N	A	A	A	A	A	A	A	A	A	A	A	A	A	A	A	A	A
6B	119820363	C	C	C	C	C	T	C	C	C	T	N	T	T	T	T	T	T	T	T	T	T	T	T	T	T	T	T	T
6B	120008566	C	C	C	C	C	T	C	C	C	T	T	T	T	T	T	T	T	T	T	T	T	T	T	T	T	T	T	T
6B	120010704	G	G	G	G	G	C	G	G	G	G	G	C	C	C	C	C	C	C	C	C	C	C	C	C	C	C	C	C
6B	120010753	G	G	G	G	G	G	G	G	G	G	G	A	N	A	A	A	A	A	A	A	A	A	A	A	A	A	A	A
6B	120010783	G	G	G	G	G	G	-	G	G	G	G	A	A	A	A	A	A	A	A	A	A	A	A	A	A	A	A	A
6B	120646350	T	T	T	T	T	C	C	T	C	C	C	C	C	C	C	C	C	C	C	C	C	C	C	C	C	C	C	C
6B	120646377	G	G	G	G	G	T	G	G	T	T	T	T	T	T	T	T	T	T	T	T	T	T	T	T	T	T	T	T
6B	120646401	T	T	T	T	T	T	T	T	T	T	T	T	G	G	T	G	G	G	G	T	T	T	G	T	T	T	G	G
6B	120646672	G	G	G	G	G	A	G	G	A	A	A	A	A	A	A	A	A	A	A	A	A	A	A	A	A	A	A	A
6B	120646747	C	C	C	C	C	T	C	C	T	T	T	T	T	T	T	T	T	T	T	T	T	T	T	T	T	T	T	T
6B	120646772	G	G	G	G	G	A	G	G	A	A	A	A	A	A	A	A	A	A	A	A	A	A	A	A	A	A	A	A
6B	120647042	T	T	T	T	T	C	T	T	C	C	C	C	C	C	C	C	C	C	C	C	C	C	C	C	C	C	C	C
6B	120649229	G	G	G	G	G	A	T	G	T	T	T	A	A	A	A	A	A	A	A	A	A	A	A	A	A	T	A	A
6B	120649248	C	T	T	T	T	T	T	T	T	T	T	T	T	T	T	T	T	T	T	T	T	T	T	T	T	T	T	T
6B	120649271	A	A	A	A	A	G	A	A	G	G	G	G	G	G	G	G	G	G	G	G	G	G	G	G	G	G	G	G
6B	120649286	T	T	C	T	C	C	C	C	T	T	T	C	C	C	C	C	C	C	C	C	C	C	C	C	C	T	C	C
6B	120649434	T	T	T	T	T	T	T	T	C	T	T	C	C	C	C	C	C	C	C	C	C	C	C	C	C	T	C	C
6B	120649506	G	G	G	G	G	G	G	G	G	G	G	A	A	A	A	A	A	A	A	A	A	A	A	A	A	G	A	A
6B	120649740	C	C	C	C	C	G	C	G	G	G	G	G	G	G	G	G	G	G	G	G	G	G	G	G	G	G	G	G
6B	120649811	T	T	T	T	T	C	T	T	N	T	T	C	C	C	C	C	C	C	C	C	C	C	C	C	C	T	C	C
6B	120649843	C	C	C	C	C	C	C	C	T	N	N	T	T	T	T	T	T	T	T	T	T	T	T	T	T	T	T	T
6B	120649963	T	T	T	T	T	C	T	T	N	C	C	C	C	C	C	C	C	C	C	C	C	C	C	C	C	C	C	C
6B	120649993	G	G	G	G	G	G	G	G	A	A	A	A	A	A	A	A	A	A	A	A	A	A	A	A	A	A	A	A
6B	120663971	G	G	G	G	G	A	G	A	A	A	A	A	A	A	A	A	A	A	A	A	A	A	A	A	A	A	A	A
6B	120664594	C	C	C	C	C	G	C	G	G	G	G	G	G	G	G	G	G	G	G	G	G	G	G	G	G	G	G	G
6B	120664615	A	A	A	A	A	G	A	G	G	N	N	G	G	G	G	G	G	G	G	G	G	G	G	G	G	G	G	G
6B	120664630	T	T	T	T	T	C	T	C	C	C	C	C	C	C	C	C	C	C	C	C	C	C	C	C	C	C	C	C
6B	120664934	C	C	C	C	C	T	C	T	T	T	T	T	T	T	T	T	T	T	T	T	T	T	T	T	T	T	T	T
6B	120665408	C	C	C	C	C	C	C	C	C	C	C	T	T	T	T	T	T	T	T	T	T	T	T	T	T	C	T	T
6B	120665426	A	A	A	A	A	G	A	A	A	A	A	G	G	G	G	G	G	G	G	G	G	G	G	G	G	A	G	G
6B	120665805	T	T	T	T	T	G	T	G	G	G	G	G	G	G	G	G	G	G	G	G	G	G	G	G	G	G	G	G
6B	120665813	T	T	T	T	T	T	T	T	T	T	T	C	C	C	C	C	C	C	C	C	C	C	C	C	C	C	C	C
6B	120666365	G	G	G	G	G	A	G	G	G	G	G	A	A	A	A	A	A	A	A	A	A	A	A	A	A	A	A	A
6B	120666778	T	T	T	T	T	T	T	N	T	T	T	T	C	C	C	C	C	C	C	C	C	C	C	C	C	C	C	C
6B	120666849	C	C	C	C	C	T	C	N	T	T	T	T	T	T	T	T	T	T	T	T	T	T	T	T	T	T	T	T
6B	120666865	T	T	T	T	T	C	T	N	C	C	C	C	C	C	C	C	C	C	C	C	C	C	C	C	C	C	C	C
6B	120667121	T	T	T	T	T	C	T	T	N	N	T	C	C	C	C	C	C	C	C	C	C	C	C	C	C	C	C	C
6B	120667139	G	G	G	G	G	G	G	G	C	N	N	A	A	A	A	A	A	A	A	A	A	A	A	A	A	A	A	A
6B	121487183	C	G	C	G	G	C	C	G	C	C	N	C	C	C	C	C	C	C	C	C	C	C	C	C	C	C	C	C
6B	121528505	G	G	N	G	G	A	G	G	A	A	N	A	A	A	A	A	A	A	A	A	A	A	A	A	A	A	A	A
6B	121528589	C	C	N	C	C	T	C	C	C	C	N	T	T	T	T	T	T	T	T	T	T	T	T	T	T	T	T	T
6B	121528658	T	T	N	T	T	C	T	T	C	C	N	C	C	C	C	C	C	C	C	C	C	C	C	C	C	C	C	C
6B	121815124	G	G	G	G	T	G	T	G	T	T	T	T	T	T	T	T	T	T	T	T	T	T	T	T	T	T	T	T
6B	121815255	A	A	A	A	A	G	A	N	G	G	G	G	G	G	G	G	G	G	G	G	G	G	G	G	G	G	G	G
6B	122290758	T	T	T	T	T	T	T	T	T	C	C	C	C	C	C	C	C	C	C	C	C	C	C	C	C	T	C	C
6B	122291027	A	A	A	A	A	G	A	A	A	G	G	G	G	G	G	G	G	G	G	G	G	G	G	G	G	A	G	G
6B	122291040	G	G	G	G	G	A	G	G	A	A	A	A	A	A	A	A	A	A	A	A	A	A	A	A	A	A	A	A
6B	122291167	C	C	C	C	G	G	G	G	G	G	C	G	G	G	G	G	G	G	G	G	G	G	G	G	G	G	G	G
6B	122291230	A	A	G	A	G	G	G	G	G	G	G	G	G	G	G	G	G	G	G	G	G	G	G	G	G	G	G	G
6B	122291236	T	N	T	N	C	C	C	C	C	C	C	C	T	C	C	C	C	T	C	C	C	C	T	C	C	C	T	C
6B	122291386	C	C	C	C	C	C	C	C	T	T	T	T	T	T	T	T	T	T	T	T	T	T	T	T	T	T	T	T
6B	122291431	G	G	G	G	C	C	C	C	C	C	C	C	C	C	C	C	C	C	C	C	C	C	C	C	C	C	C	C
6B	122291467	A	C	C	C	C	C	C	C	C	C	C	C	C	C	C	C	C	C	C	C	C	C	C	C	C	C	C	C
6B	122291473	G	C	C	C	C	C	C	C	C	C	C	C	G	C	C	C	C	G	C	C	C	C	G	C	C	C	G	C
6B	122291554	C	C	N	C	T	G	T	T	C	G	G	G	G	G	G	G	G	G	G	G	G	G	G	G	G	G	G	G
6B	122680329	C	C	C	C	C	T	C	C	C	C	C	T	T	T	T	T	T	T	T	T	T	T	T	T	T	T	T	T
6B	122680336	A	A	A	A	A	G	G	G	G	N	N	G	G	G	G	G	G	G	G	G	G	G	G	G	G	G	G	G
6B	122680393	A	A	A	A	A	A	A	A	A	A	A	G	G	G	G	G	G	G	G	G	G	G	G	G	G	G	G	G
6B	122680437	T	T	T	T	T	C	C	T	T	G	G	C	C	C	C	C	C	C	C	C	C	C	C	C	C	C	C	C
6B	122680580	T	C	C	C	C	C	T	C	C	C	C	C	C	C	C	C	C	C	C	C	C	C	C	C	C	C	C	C
6B	122680620	C	C	C	C	T	T	T	T	T	T	T	T	T	T	T	T	T	T	T	T	T	T	T	T	T	T	T	T
6B	122680725	A	A	A	A	A	G	A	A	A	G	G	G	G	G	G	G	G	G	G	G	G	G	G	G	G	G	G	G
6B	122680761	G	G	G	G	G	A	A	G	A	A	A	A	A	A	A	A	A	A	A	A	A	A	A	A	A	A	A	A
6B	122680821	C	C	C	C	C	T	C	C	C	C	C	T	T	T	T	T	T	T	T	T	T	T	T	T	T	T	T	T
6B	122792501	A	A	A	A	N	A	A	N	A	G	G	G	G	G	G	G	G	G	G	G	G	G	G	G	G	G	G	G
6B	122792582	A	A	A	A	N	G	A	G	G	G	G	G	G	G	G	G	G	G	G	G	G	G	G	G	G	G	G	G
6B	122792611	A	A	A	A	N	G	A	A	A	A	A	G	G	G	G	G	G	G	G	G	G	G	G	G	G	G	G	G
6B	122794151	A	A	A	A	A	C	A	A	A	A	A	C	C	C	C	C	C	C	C	C	C	C	C	C	C	A	C	C
6B	122794368	T	T	T	T	T	C	T	C	C	C	C	C	C	C	C	C	C	C	C	C	C	C	C	C	C	C	C	C
6B	122970266	T	T	T	T	C	N	C	C	C	C	C	C	C	C	C	C	C	C	C	C	C	C	C	C	C	C	C	C
6B	122970415	A	A	A	A	A	N	A	A	A	A	A	G	G	G	A	G	G	G	G	G	A	G	G	G	G	A	G	G
6B	123416691	G	G	G	G	G	G	N	G	G	G	G	T	T	T	T	T	T	T	T	T	T	T	T	T	T	G	T	T
6B	123416776	G	G	G	G	G	G	T	G	T	T	T	T	T	T	T	T	T	T	T	T	T	T	T	T	T	N	T	T
6B	123417132	G	G	G	G	G	G	G	G	G	G	G	C	C	C	C	C	C	C	C	C	C	C	C	C	C	G	C	C
6B	123703901	T	N	T	T	G	G	T	G	G	G	G	G	G	G	G	G	G	G	G	G	G	G	G	G	G	G	G	G
6B	123738470	C	N	C	C	C	G	C	C	G	C	N	T	G	G	C	G	G	C	G	G	C	G	G	G	G	C	G	G
6B	123738704	C	N	-	-	-	T	G	G	G	G	N	G	G	G	T	G	G	T	G	G	T	G	G	G	G	T	G	G
6B	123739243	G	N	G	G	G	C	C	C	C	C	N	C	C	C	C	C	C	C	C	C	C	C	C	C	C	C	C	C
6B	123746332	C	N	C	C	C	C	C	C	C	C	N	C	G	G	G	G	G	G	G	G	G	G	G	G	G	G	G	G
6B	123746411	G	N	G	G	G	A	G	G	A	G	N	A	A	A	A	A	A	A	A	A	A	A	A	A	A	A	A	A
6B	123746557	T	N	T	T	T	G	T	G	G	T	N	C	G	G	G	G	G	G	G	G	G	G	G	G	G	G	G	G
6B	123747825	C	N	C	C	C	T	C	C	C	C	N	C	T	T	C	T	T	C	T	T	C	T	T	T	T	C	T	T
6B	123748664	A	N	A	A	A	T	A	A	T	T	N	T	T	T	T	T	T	T	T	T	T	T	T	T	T	T	T	T
6B	123834170	T	T	T	T	T	C	T	T	N	T	T	C	C	C	C	C	C	C	C	C	C	C	C	C	C	C	C	C
6B	123834210	C	C	C	C	C	T	C	C	T	T	T	T	T	T	T	T	T	T	T	T	T	T	T	T	T	T	T	T
6B	123834850	C	C	C	C	C	C	C	C	C	C	C	T	T	T	T	T	T	T	T	T	T	T	T	T	T	T	T	T
6B	123834921	G	G	G	G	G	A	G	G	A	A	A	A	A	A	A	A	A	A	A	A	A	A	A	A	A	A	A	A
6B	123834957	A	A	A	A	A	G	A	A	G	G	N	G	G	G	G	G	G	G	G	G	G	G	G	G	G	G	G	G
6B	123838718	C	C	C	C	C	T	C	C	C	T	T	T	T	T	T	T	T	T	T	T	T	T	T	T	T	T	T	T
6B	123838738	C	C	C	C	C	C	C	C	C	T	T	T	T	T	T	T	T	T	T	T	T	T	T	T	T	T	T	T
6B	123838834	C	C	C	C	C	A	C	C	A	T	T	A	A	A	A	A	A	A	A	A	A	A	A	A	A	A	A	A
6B	123838987	G	G	G	G	G	A	G	G	A	A	A	A	A	A	A	A	A	A	A	A	A	A	A	A	A	A	A	A
6B	123841468	C	C	C	C	C	C	C	C	C	C	C	C	T	T	C	T	T	C	T	T	C	T	T	T	T	C	T	T
6B	123841706	T	T	T	T	T	C	T	T	C	C	C	C	C	C	C	C	C	C	C	C	C	C	C	C	C	C	C	C
6B	123912084	T	T	T	N	T	C	C	T	C	T	C	C	C	C	C	C	C	C	C	C	C	C	C	C	C	C	C	C
6B	123912312	A	T	N	T	A	T	A	T	T	T	T	T	T	T	T	T	T	T	T	T	T	T	T	T	T	T	T	T
6B	124085319	A	A	A	A	A	G	A	A	A	A	A	G	N	G	G	G	G	G	G	G	G	G	G	G	G	A	G	G
6B	124085340	T	T	T	T	T	T	T	T	T	C	C	C	N	C	C	C	C	C	C	C	G	C	C	C	C	T	C	C
6B	124085362	G	T	T	T	T	T	T	T	T	T	T	T	N	T	T	T	T	T	T	T	T	T	T	T	T	T	T	T
6B	124477732	A	A	A	A	A	G	A	A	A	A	A	G	G	G	G	G	G	G	G	G	G	G	G	G	G	G	G	G
6B	124477769	T	T	T	T	T	T	T	T	N	T	N	A	A	A	A	A	A	A	A	A	A	A	A	A	A	T	A	A
6B	124477793	G	A	A	A	A	A	A	A	A	A	A	A	A	A	A	A	A	A	A	A	A	A	A	A	A	A	A	A
6B	126137125	G	G	G	G	G	A	G	G	G	G	G	G	A	A	A	A	A	A	A	G	A	G	A	G	A	G	A	A
6B	126142708	G	G	G	G	G	C	G	C	C	C	C	C	C	C	C	C	C	C	C	C	C	C	C	C	C	C	C	C
6B	126142724	T	T	T	T	T	A	T	G	G	G	G	G	G	G	G	G	G	G	G	G	G	G	G	G	G	G	G	G
6B	126142763	A	A	A	A	A	C	A	C	C	C	C	C	C	C	C	C	C	C	C	C	C	C	C	C	C	C	C	C
6B	126142793	G	G	G	G	C	C	G	C	C	C	C	C	C	C	C	C	C	C	C	C	C	C	C	C	C	C	C	C
6B	126142946	G	G	G	G	G	G	G	G	G	G	N	C	C	C	C	C	C	C	C	G	C	G	C	G	C	G	C	C
6B	126143096	T	T	T	T	T	C	T	C	C	N	C	C	C	C	C	C	C	C	C	C	C	C	C	C	C	C	C	C
6B	126219042	T	T	T	N	T	T	T	T	T	T	T	T	T	C	C	T	T	T	T	T	T	T	C	T	C	T	C	T
6B	126219082	C	C	C	T	C	T	C	C	N	T	T	T	T	T	T	T	T	T	T	T	T	T	T	T	T	T	T	T
6B	126219142	C	C	C	N	C	T	C	C	T	T	T	T	T	T	T	T	T	T	T	T	T	T	T	T	T	T	T	T
6B	126219157	G	G	G	G	G	G	N	G	C	G	G	A	A	A	A	A	A	A	A	G	A	G	A	G	A	G	A	A
6B	126219253	C	C	C	N	C	T	C	C	T	T	T	T	T	T	T	T	T	T	T	T	T	T	T	T	T	T	T	T
6B	126219856	C	C	C	N	C	G	C	C	C	C	C	G	G	G	G	G	G	G	G	G	G	G	G	G	G	C	G	G
6B	126219877	G	G	G	N	G	A	G	A	A	A	A	A	A	A	A	A	A	A	A	A	A	A	A	A	A	A	A	A
6B	126219947	A	A	A	N	A	G	G	G	G	G	G	G	G	G	G	G	G	G	G	G	G	G	G	G	G	G	G	G
6B	126220036	A	A	A	N	A	T	A	T	T	T	T	T	T	T	T	T	T	T	T	T	T	T	T	T	T	T	T	T
6B	126220081	G	G	G	N	G	A	G	A	A	C	C	A	A	A	A	A	A	A	A	A	A	A	A	A	A	A	A	A
6B	126220123	C	C	C	N	C	T	T	C	T	N	T	T	T	T	T	T	T	T	T	T	T	T	T	T	T	T	T	T
6B	126220178	T	T	T	N	T	C	T	T	T	T	T	C	C	C	C	C	C	C	C	C	C	C	C	C	C	T	C	C
6B	126220293	A	A	A	N	A	G	A	A	A	A	N	G	G	G	G	G	G	G	G	A	G	A	G	A	G	A	G	G
6B	126220472	A	A	A	N	A	A	A	A	T	T	T	T	T	T	T	T	T	T	T	T	T	T	T	T	T	T	T	T
6B	126220489	T	T	T	N	T	T	T	N	T	T	T	C	C	C	C	C	C	C	C	C	C	C	C	C	C	T	C	C
6B	126630118	A	A	A	A	A	G	A	G	G	A	A	G	G	G	G	G	G	G	G	G	G	G	G	G	G	G	G	G
6B	126630209	T	T	T	N	T	T	T	T	N	T	T	A	A	A	A	A	A	A	A	A	A	A	A	A	A	A	A	A
6B	126630262	C	C	C	N	C	C	C	C	T	T	T	T	T	T	T	T	T	T	T	T	T	T	T	T	T	T	T	T
6B	126630307	T	T	T	N	T	C	T	T	T	C	C	C	C	C	C	C	C	C	C	C	C	C	C	C	C	C	C	C
6B	126630316	T	T	T	N	T	C	T	T	C	C	C	C	C	C	C	C	C	C	C	C	C	C	C	C	C	C	C	C
6B	126630343	G	G	G	N	G	A	G	G	G	G	G	A	A	A	A	A	A	A	A	A	A	A	A	A	A	A	A	A
6B	126630364	T	T	T	N	T	C	T	T	T	T	T	C	C	C	C	C	C	C	C	C	C	C	C	C	C	T	C	C
6B	126630433	T	T	T	N	T	C	T	T	T	C	C	C	C	C	C	C	C	C	C	C	C	C	C	C	C	C	C	C
6B	126630496	C	C	C	N	C	G	C	C	G	G	G	G	G	G	G	G	G	G	G	G	G	G	G	G	G	G	G	G
6B	126631597	G	G	G	N	G	A	G	G	G	A	A	A	A	A	A	A	A	A	A	A	A	A	A	A	A	A	A	A
6B	126631818	C	C	C	N	C	T	C	C	C	C	C	T	T	T	T	T	T	T	T	T	T	T	T	T	T	T	T	T
6B	126631833	C	C	C	N	T	C	C	C	N	C	C	C	C	T	T	C	T	C	C	C	C	C	T	C	T	C	T	C
6B	126631879	C	C	C	N	C	C	C	C	C	C	C	C	C	T	T	C	T	C	C	C	C	C	T	C	T	C	T	C
6B	126631965	G	G	G	N	G	T	G	G	T	G	G	T	T	T	T	T	T	T	T	T	T	T	T	T	T	T	T	T
6B	126631991	A	A	A	N	A	G	G	G	G	G	G	G	G	G	G	G	G	G	G	G	G	G	G	G	G	G	G	G
6B	126632000	A	A	A	N	A	A	A	A	A	A	A	A	A	G	G	A	G	A	A	A	A	A	G	A	G	A	G	A
6B	127040398	C	C	C	N	C	N	C	C	G	G	G	G	G	G	G	G	G	G	G	G	G	G	G	G	G	G	G	G
6B	127040446	G	C	G	N	C	C	G	C	C	G	G	C	C	C	C	C	C	C	C	C	C	C	C	C	C	C	C	C
6B	127040494	T	C	C	N	C	C	C	C	C	C	C	C	C	C	C	C	C	C	C	C	C	C	C	C	C	C	C	C
6B	127040650	G	G	G	N	G	G	G	G	G	G	G	C	C	C	C	C	C	C	C	C	C	C	C	C	C	G	C	C
6B	127040683	G	G	G	N	C	C	C	C	C	C	C	C	C	C	C	C	C	C	C	C	C	C	C	C	C	C	C	C
6B	127040818	G	G	G	N	G	G	G	G	G	G	G	C	C	C	C	C	C	C	C	C	C	C	C	C	C	G	C	C
6B	127040882	C	C	C	N	A	A	A	A	A	A	A	A	A	A	A	A	A	A	A	A	A	A	A	A	A	A	A	A
6B	127041128	T	T	T	N	T	A	T	T	A	N	T	A	A	A	G	A	G	A	A	A	A	A	G	A	A	A	G	A
6B	127319189	G	G	G	G	G	A	G	G	G	G	G	A	A	A	A	A	A	A	A	A	A	A	A	A	A	A	A	A
6B	127319206	A	T	T	T	T	T	N	T	N	T	T	T	T	T	T	T	T	T	T	T	T	T	T	T	T	T	T	T
6B	127319263	G	G	G	G	G	G	G	G	G	G	G	T	G	T	G	T	T	G	T	T	G	T	G	T	G	G	G	T
6B	127319407	C	C	C	C	C	T	C	C	C	T	T	T	T	T	T	T	T	T	T	T	T	T	T	T	T	T	T	T
6B	127320187	C	C	C	C	C	G	C	C	G	C	N	G	G	G	G	G	G	G	G	G	G	G	G	G	G	G	G	G
6B	127320260	T	T	T	T	T	C	T	T	-	N	N	C	C	C	C	C	C	C	C	C	C	C	C	C	C	C	C	C
6B	127320420	T	T	T	T	T	T	T	T	T	T	T	C	T	C	T	C	C	T	C	C	T	C	T	C	T	T	T	C
6B	127321663	A	A	A	A	A	G	A	A	A	A	A	G	G	G	G	G	G	G	G	G	G	G	G	G	G	G	G	G
6B	127322146	C	C	C	C	C	N	C	G	G	G	G	G	G	G	G	G	G	G	G	G	G	G	G	G	G	G	G	G
6B	127322477	C	C	C	C	C	C	C	C	C	C	C	T	C	T	C	T	T	C	T	T	C	T	C	T	C	C	C	T
6B	127322498	G	G	G	G	G	A	G	A	G	A	A	A	A	A	A	A	A	A	A	A	A	A	A	A	A	A	A	A
6B	127325540	A	A	A	A	A	C	C	C	C	C	C	C	A	C	A	C	C	A	C	C	A	C	A	C	A	A	A	C
[truncated: 7,297 more rows]

## Sheet: Table S4
Table S4. Distribution of 8,322 putative Ae. sharonens/Ae. longissima-specific SNPs on chromosome 6B. Coordinates are based on Chinese Spring RefSeq v1.1. The thick black line indicates the border of the Ae. sharonens/Ae. longissima translocation. The 'x' indicates polymorphisms between Ae. sharonens/Ae. longissima and sequenced polyploid wheat accessions. 'N' indicates missing data.
Chromosome (CS RefSeqv1.1)	Position	Alles	Ae. longissima		Ae. sharonensis			Lr53 and Yr35 donor		T. dicoccoides	T. durum	T. aestivum
			AEG-6782-2	TL05	AS_1644	TH02		98M71		Zavitan	Svevo	CS	ArinaLrFor	Attraktion	Fielder	Jagger	Julius	Kariega	Kenong9204	LongReach Lancer	CDC Landmark	Mace	Norin61	Renan	CDC Stanley	SY Mattis
6B	164729	A/G	G	G	G	G		G	x	A	N	A	A	A	A	A	A	A	N	A	A	A	A	A	A	A
6B	165349	C/T	T	T	T	T		T	x	C	N	C	C	C	C	C	C	C	N	C	C	C	C	C	C	C
6B	165888	A/G	G	G	G	G		G	x	A	N	A	A	A	A	A	A	A	N	A	A	A	A	A	A	A
6B	168685	T/C	C	C	C	C		C	x	T	N	T	T	T	T	T	T	T	N	T	T	T	T	T	T	T
6B	168709	C/T	T	T	T	T		T	x	C	N	C	C	C	C	C	C	C	N	C	C	C	C	C	C	C
6B	169204	T/C	C	C	C	C		C	x	T	N	T	T	T	T	T	T	T	N	T	T	T	T	T	T	T
6B	169243	T/C	C	C	C	C		C	x	T	N	T	T	T	T	T	T	T	N	T	T	T	T	T	T	T
6B	169579	A/G	G	G	G	G		G	x	A	N	A	A	A	A	A	A	A	N	A	A	A	A	A	A	A
6B	169602	T/C	C	C	C	C		C	x	T	N	T	T	T	T	T	T	T	N	T	T	T	T	T	T	T
6B	169642	T/C	C	C	C	C		C	x	T	N	T	T	T	T	T	T	T	N	T	T	T	T	T	T	T
6B	170091	A/G	G	G	G	G		G	x	A	N	A	A	A	A	A	A	A	N	A	A	A	A	A	A	A
6B	170118	A/G	G	G	G	G		G	x	A	N	A	A	A	A	A	A	A	N	A	A	A	A	A	A	A
6B	170305	C/T	T	T	T	T		T	x	C	N	C	C	C	C	C	C	C	N	C	C	C	C	C	C	C
6B	171341	T/C	C	C	C	C		C	x	T	N	T	T	T	T	T	T	T	N	T	T	T	T	T	T	T
6B	262363	C/T	T	T	T	T		T	x	C	C	C	C	C	C	C	C	C	N	C	C	C	C	C	C	C
chr	2074989	C/A	N	A	A	N		A	x	C	C	C	C	C	C	N	C	C	N	N	C	C	C	C	C	C
6B	2075207	T/G	N	G	G	G		G	x	N	T	T	T	T	T	T	T	T	N	N	T	T	T	T	T	T
6B	3881528	C/G	N	G	G	G		G	x	C	C	C	C	C	C	C	C	C	N	C	C	C	C	C	C	C
6B	3883626	C/T	N	T	T	T		T	x	C	C	C	C	C	C	C	C	C	N	C	C	C	C	C	C	C
6B	3883797	T/C	N	C	C	N		C	x	T	T	T	T	T	T	T	T	T	N	T	T	T	T	T	T	T
6B	3883904	T/G	N	G	G	N		G	x	T	T	T	T	T	T	T	T	T	N	N	T	T	T	T	T	T
6B	3885524	C/G	N	G	N	G		G	x	N	C	C	C	C	C	C	C	C	N	N	C	C	C	C	C	C
6B	3885531	G/C	N	C	C	C		C	x	N	G	G	G	G	G	G	G	G	N	N	G	G	G	G	G	G
6B	3888883	T/C	N	C	C	C		C	x	T	T	T	T	T	T	T	T	T	N	T	T	T	T	T	T	T
6B	3889172	T/C	N	C	C	C		C	x	T	T	T	T	T	T	T	T	T	N	T	T	T	T	T	T	T
6B	3889301	A/G	N	G	G	N		G	x	A	A	A	A	A	A	A	A	A	N	A	A	A	A	A	A	A
6B	3889694	G/A	N	A	A	A		A	x	G	G	G	G	G	G	G	G	G	N	N	G	G	G	G	G	G
6B	4126350	G/A	A	A	A	A		A	x	G	G	G	G	G	G	G	G	G	N	G	G	G	G	G	G	G
6B	4126993	T/C	C	C	C	C		C	x	T	T	T	T	T	T	T	T	T	N	T	T	T	T	T	T	T
6B	4490195	G/A	A	N	N	A		A	x	N	G	G	G	G	G	G	G	G	N	N	G	G	G	G	G	G
6B	4490536	T/C	C	C	C	N		C	x	T	T	T	T	T	T	T	T	T	N	N	T	T	T	T	T	T
6B	4490556	A/G	G	G	G	G		G	x	A	A	A	N	A	A	A	A	A	N	A	A	A	A	A	A	A
6B	4490970	A/T	T	T	T	T		T	x	A	A	A	A	A	A	A	A	A	N	A	A	A	A	A	A	A
6B	4491018	T/C	C	C	C	C		C	x	T	T	T	T	T	T	T	T	T	N	T	T	T	T	T	T	T
6B	4491051	G/A	A	A	A	A		A	x	G	G	G	G	G	G	G	G	G	N	G	G	G	G	G	G	G
6B	4493863	G/A	A	A	A	A		A	x	G	G	G	G	G	G	G	G	G	N	G	G	G	G	G	G	G
6B	4493896	A/G	G	G	G	G		G	x	A	A	A	A	A	A	A	A	A	N	A	A	A	A	A	A	A
6B	4494471	A/G	G	G	G	G		G	x	N	A	A	A	A	A	A	A	A	N	N	A	A	A	A	A	A
6B	4495262	A/G	G	G	G	G		G	x	N	A	A	A	A	A	A	A	A	N	A	A	A	A	A	A	A
6B	4495525	C/G	G	G	G	G		G	x	C	C	C	C	C	C	C	C	C	N	C	C	C	C	C	C	C
6B	4495557	A/G	G	G	G	G		G	x	A	A	A	A	A	A	A	A	A	N	A	A	A	A	A	A	A
6B	4737062	C/T	T	T	T	T		T	x	C	C	C	C	C	C	C	C	C	C	C	C	C	C	C	C	C
6B	4743655	A/C	C	C	C	C		C	x	A	A	A	A	A	A	A	A	A	N	N	A	A	N	A	A	A
6B	4743736	T/G	G	G	G	G		G	x	T	T	T	T	T	T	T	T	T	N	N	T	T	N	T	T	T
6B	4743769	C/T	T	T	T	T		T	x	C	C	C	C	C	C	C	C	C	N	N	C	C	N	C	C	C
6B	4743804	G/T	T	T	T	T		T	x	G	G	G	G	G	G	G	G	G	N	N	G	G	N	G	G	G
6B	4860674	A/G	G	N	G	G		G	x	A	A	A	A	A	A	A	A	A	N	N	A	A	A	A	A	A
6B	4860694	A/G	G	N	G	G		G	x	A	A	A	A	A	A	A	A	A	N	N	A	A	A	A	A	A
6B	4860755	C/A	N	N	A	A		A	x	N	C	C	C	C	C	C	C	C	N	N	C	C	C	C	C	C
6B	4863261	T/C	C	N	C	C		C	x	N	T	T	T	T	T	T	T	T	N	N	T	T	T	T	T	T
6B	4863267	G/T	T	N	T	T		T	x	N	G	G	G	G	G	G	G	G	N	N	G	G	G	G	G	G
6B	5793172	C/A	N	A	A	N		A	x	C	C	C	C	C	C	N	C	C	N	N	C	C	C	C	C	C
6B	7938017	C/T	T	N	T	T		T	x	C	C	C	C	C	C	C	C	C	C	C	C	C	C	C	C	C
6B	7938062	C/G	G	N	G	G		G	x	C	C	C	C	C	C	C	C	C	C	C	C	C	C	C	C	C
6B	7939323	A/G	G	N	G	G		G	x	A	A	A	A	A	A	A	A	A	A	A	A	A	A	A	A	A
6B	7942974	G/A	A	N	A	A		A	x	N	G	G	G	G	G	G	G	G	G	G	G	G	G	G	G	G
6B	8417930	G/A	A	A	A	A		A	x	G	N	G	G	G	G	G	G	G	G	G	G	G	G	G	G	G
6B	8418920	G/A	A	A	A	A		A	x	G	G	G	G	G	G	G	G	G	G	G	G	G	G	G	G	G
6B	9001978	G/C	C	C	C	N		C	x	N	N	G	G	G	G	G	G	G	G	G	G	G	G	G	G	G
6B	9002031	C/G	G	G	G	G		G	x	C	C	C	C	C	C	C	C	C	C	C	C	C	C	C	C	C
6B	9002626	T/G	G	G	G	G		G	x	T	T	T	T	T	T	T	T	T	T	T	T	T	T	T	T	T
6B	9002945	A/C	C	C	C	C		C	x	A	A	A	A	A	A	A	A	A	N	N	N	A	A	A	A	A
6B	9002973	A/T	T	T	N	N		T	x	A	A	A	A	A	A	A	A	A	N	N	N	A	A	A	A	A
6B	9002997	G/A	A	A	N	N		A	x	G	G	G	G	G	G	G	G	G	N	N	N	G	G	G	G	G
6B	9003084	C/T	T	T	T	T		T	x	C	C	C	C	C	C	C	C	C	N	N	N	C	C	C	C	C
6B	9003842	A/C	C	C	C	C		C	x	A	A	A	A	A	A	A	A	A	N	N	N	A	A	A	A	A
6B	9003975	G/C	C	C	C	C		C	x	G	G	G	G	G	G	G	G	G	G	G	G	G	G	G	G	G
6B	9095411	G/C	C	C	C	C		C	x	G	G	G	G	G	G	G	G	G	N	N	N	G	G	G	G	G
6B	9096376	G/C	N	C	C	C		C	x	G	G	G	G	G	G	G	G	G	G	G	G	G	G	G	G	G
6B	9096694	A/G	G	G	G	G		G	x	A	A	A	A	A	A	A	A	A	A	A	A	A	A	A	A	A
6B	9096937	A/G	G	G	G	G		G	x	A	A	A	A	A	A	A	A	A	A	A	A	A	A	A	A	A
6B	9097814	A/G	G	G	G	G		G	x	A	A	A	A	A	A	A	A	A	A	A	A	A	A	A	A	A
6B	9097839	G/C	C	C	C	C		C	x	G	G	G	G	G	G	G	G	G	N	N	N	G	G	G	G	G
6B	9097853	A/G	G	G	G	G		G	x	A	A	A	A	A	A	A	A	A	A	A	A	A	A	A	A	A
6B	11298631	C/T	T	T	T	T		T	x	C	C	C	C	C	C	C	C	C	C	C	C	C	C	C	C	C
6B	11298654	C/T	T	T	T	T		T	x	C	C	C	C	C	C	C	C	C	C	C	C	C	C	C	C	C
6B	11298757	G/A	A	A	A	A		A	x	G	G	G	G	G	G	G	G	G	G	G	G	G	G	G	G	G
6B	11299019	G/A	A	A	A	A		A	x	G	G	G	G	G	G	G	G	G	G	G	G	G	G	G	G	G
6B	11299063	A/C	C	C	C	C		C	x	A	A	A	A	A	A	A	A	A	A	A	A	A	A	A	A	A
6B	11299096	T/C	C	C	C	C		C	x	T	T	T	T	T	T	T	T	T	T	T	T	T	T	T	T	T
6B	11299128	G/T	T	T	T	T		T	x	G	G	G	G	G	G	G	G	G	G	G	G	G	G	G	G	G
6B	11299231	A/G	G	N	G	G		G	x	A	A	A	A	A	A	A	A	A	A	A	A	A	A	A	A	A
6B	11299246	C/T	T	T	T	T		T	x	C	C	C	C	C	C	C	C	C	C	C	C	C	C	C	C	C
6B	11299285	G/A	A	A	A	A		A	x	G	G	G	G	G	G	G	G	G	G	G	G	G	G	G	G	G
6B	11299316	T/G	G	G	G	G		G	x	T	T	T	T	T	T	T	T	T	T	T	T	T	T	T	T	T
6B	11299357	A/G	G	G	G	G		G	x	A	A	A	A	A	A	A	A	A	A	A	A	A	A	A	A	A
6B	11325613	G/C	C	C	C	C		C	x	G	G	G	G	G	G	G	G	G	G	G	G	G	G	G	G	G
6B	11325712	C/G	G	G	G	G		G	x	C	C	C	C	C	C	C	C	C	C	C	C	C	C	C	C	C
6B	11537839	G/T	N	T	N	T		T	x	G	G	G	G	G	G	G	G	G	G	G	G	G	G	G	G	G
6B	11540078	C/A	A	A	A	N		A	x	C	C	C	C	C	C	C	C	C	C	C	C	C	C	C	C	C
6B	11540112	C/G	G	G	G	N		G	x	C	C	C	C	C	C	C	C	C	C	C	C	C	C	C	C	C
6B	12659796	A/C	C	N	C	C		C	x	A	A	A	A	A	A	A	A	A	A	A	A	A	A	A	A	A
6B	12659873	G/C	C	N	C	C		C	x	G	G	G	G	G	G	G	G	G	G	G	G	G	G	G	G	G
6B	12659942	G/C	C	N	C	C		C	x	G	G	G	G	G	G	G	G	G	G	G	G	G	G	G	G	G
6B	12660447	C/T	T	N	T	T		T	x	C	C	C	C	C	C	C	C	C	C	C	C	C	C	C	C	C
6B	12661910	A/G	G	N	G	G		G	x	A	A	A	A	A	A	A	A	A	A	A	A	A	A	A	A	A
6B	12662289	A/G	G	N	G	G		G	x	A	A	A	A	A	A	A	A	A	A	A	A	A	A	A	A	A
6B	12662603	G/A	A	N	A	A		A	x	G	G	G	G	G	G	G	G	G	G	G	G	G	G	G	G	G
6B	12662657	G/A	A	N	A	A		A	x	G	G	G	G	G	G	G	G	G	G	G	G	G	G	G	G	G
6B	12662873	C/T	T	N	T	T		T	x	C	C	C	C	C	C	C	C	C	C	C	C	C	C	C	C	C
6B	12662963	A/C	C	N	C	C		C	x	A	A	A	A	A	A	A	A	A	A	A	A	A	A	A	A	A
6B	12662984	T/C	C	N	C	C		C	x	T	T	T	T	T	T	T	T	T	T	T	T	T	T	T	T	T
6B	12663010	A/G	G	N	G	G		G	x	A	A	A	A	A	A	A	A	A	A	A	A	A	A	A	A	A
6B	12663047	C/G	G	N	G	G		G	x	C	C	C	C	C	C	C	C	C	C	C	C	C	C	C	C	C
6B	12666929	G/C	C	N	C	C		C	x	G	G	G	G	G	G	G	G	G	G	G	G	G	G	G	G	G
6B	12667263	C/T	T	N	T	T		T	x	C	C	C	C	C	C	C	C	C	C	C	C	C	C	C	C	C
6B	12669126	G/A	A	N	A	A		A	x	G	G	G	G	G	G	G	G	G	G	G	G	G	G	G	G	G
6B	12669149	G/T	T	N	T	T		T	x	G	G	G	G	G	G	G	G	G	G	G	G	G	G	G	G	G
6B	12669383	G/T	T	N	T	T		T	x	G	G	G	G	G	G	G	G	G	G	G	G	G	G	G	G	G
6B	12669434	G/A	A	N	N	A		A	x	G	G	G	G	G	G	G	G	G	G	G	G	G	G	G	G	G
6B	12670386	C/G	G	N	G	G		G	x	C	C	C	C	C	C	C	C	C	C	C	C	C	C	C	C	C
6B	12670999	T/A	A	N	A	A		A	x	T	T	T	T	T	T	T	T	T	T	T	T	T	T	T	T	T
6B	12671060	C/A	A	N	A	A		A	x	C	C	C	C	C	C	C	C	C	C	C	C	C	C	C	C	C
6B	12671196	C/G	G	N	G	G		G	x	C	C	C	C	C	C	C	C	C	C	C	C	C	C	C	C	C
6B	12671260	G/A	A	N	A	A		A	x	G	G	G	G	G	G	G	G	G	G	G	G	G	G	G	G	G
6B	12671387	G/T	T	N	T	T		T	x	G	G	G	G	G	G	G	G	G	G	G	G	G	G	G	G	G
6B	12671819	G/A	A	N	A	A		A	x	G	G	G	G	G	G	G	G	G	G	G	G	G	G	G	G	G
6B	12671849	G/C	C	N	C	C		C	x	G	G	G	G	G	G	G	G	G	G	G	G	G	G	G	G	G
6B	12671903	G/A	A	N	A	A		A	x	G	G	G	G	G	G	G	G	G	G	G	G	G	G	G	G	G
6B	13933265	C/G	G	G	G	G		G	x	C	C	C	C	C	C	C	C	C	C	C	C	C	C	C	C	C
6B	13933420	T/C	C	C	N	C		C	x	T	T	T	T	T	T	T	T	T	T	T	T	T	T	T	T	T
6B	14093704	C/T	T	T	N	T		T	x	C	C	C	C	C	C	C	C	C	C	C	C	C	C	C	C	C
6B	14093788	C/T	T	T	T	T		T	x	C	C	C	C	C	C	C	C	C	C	C	C	C	C	C	C	C
6B	14093919	C/T	T	T	T	T		T	x	C	C	C	C	C	C	C	C	C	C	C	C	C	C	C	C	C
6B	14093990	G/A	A	A	N	A		A	x	G	G	G	G	G	G	G	G	G	G	G	G	G	G	G	G	G
6B	14094796	G/C	C	C	C	C		C	x	N	G	G	G	G	G	G	G	G	G	G	N	G	G	G	N	G
6B	14094931	A/C	C	C	C	C		C	x	N	A	A	A	A	A	A	A	A	A	A	A	A	A	A	A	A
6B	14126192	C/T	T	T	T	T		T	x	C	C	C	C	C	C	C	C	C	C	C	C	C	C	N	C	C
6B	14126810	G/C	C	N	N	C		C	x	G	G	G	G	G	G	G	G	G	G	G	G	G	G	G	G	G
6B	14126981	C/G	G	G	G	G		G	x	C	C	C	C	C	C	C	C	C	C	C	C	C	C	C	C	C
6B	14127092	G/C	C	C	C	C		C	x	G	G	G	G	G	G	G	G	G	G	G	G	G	G	G	G	G
6B	14127206	C/G	G	G	G	G		G	x	C	C	C	C	C	C	C	C	C	C	C	C	C	C	C	C	C
6B	14127305	G/A	A	A	A	A		A	x	G	G	G	G	G	G	G	G	G	G	G	G	G	G	G	G	G
6B	14127345	A/C	C	C	C	C		C	x	A	A	A	A	A	A	A	A	A	A	A	A	A	A	A	A	A
6B	14522117	A/G	G	G	G	G		G	x	A	A	A	A	A	A	A	A	A	A	A	A	A	A	A	A	A
6B	14522155	A/G	G	G	G	G		G	x	A	A	A	A	A	A	A	A	A	A	A	A	A	A	A	A	A
6B	14522633	A/G	G	G	G	G		G	x	A	A	A	A	A	A	A	A	A	A	A	A	A	A	A	A	A
6B	14629085	C/T	T	T	T	N		T	x	C	C	C	C	C	C	C	C	C	C	C	C	C	C	C	C	C
6B	14629093	A/C	C	C	C	C		C	x	A	A	A	A	A	A	A	A	A	A	A	A	A	A	A	A	A
6B	15128578	A/G	G	G	G	N		G	x	N	A	A	A	A	A	A	A	A	A	A	A	A	A	N	A	A
6B	15128710	C/G	G	G	G	N		G	x	N	C	C	C	C	C	C	C	C	C	C	C	C	C	N	C	C
6B	15128731	C/G	G	G	G	N		G	x	N	C	C	C	C	C	C	C	C	C	C	C	C	C	C	C	C
6B	15129073	A/C	C	C	C	N		C	x	N	A	A	A	A	A	A	A	A	A	A	A	A	A	A	A	A
6B	15129480	T/C	C	C	C	N		C	x	N	T	T	T	T	T	T	T	T	T	T	T	T	T	T	T	T
6B	15129493	C/G	G	G	N	N		G	x	N	C	C	C	C	C	C	C	C	C	C	C	C	C	C	C	C
6B	15132301	T/C	C	C	C	N		C	x	N	T	T	T	T	T	T	T	T	T	T	T	T	T	T	T	T
6B	15132322	A/G	N	G	G	N		G	x	N	A	A	A	A	A	A	A	A	A	A	A	A	A	A	A	A
6B	15132353	T/C	C	C	C	N		C	x	N	T	T	T	T	T	T	T	T	T	T	T	T	T	T	T	T
6B	15132382	G/C	C	C	C	N		C	x	N	G	G	G	G	G	G	G	G	G	G	G	G	G	G	G	G
6B	15132487	C/G	G	G	G	N		G	x	N	C	C	C	C	C	C	C	C	C	C	C	C	C	C	C	C
6B	15133183	C/G	G	G	G	N		G	x	N	C	C	C	C	C	C	C	C	C	C	C	C	C	C	C	C
6B	15133332	G/A	A	A	A	N		A	x	N	G	G	G	G	G	G	G	G	G	G	G	G	G	G	G	G
6B	15133495	G/C	C	C	C	N		C	x	N	G	G	G	G	G	G	G	G	G	G	G	G	G	G	G	G
6B	15133861	T/C	C	C	N	N		C	x	N	T	T	T	T	T	T	T	T	T	T	T	T	T	T	T	T
6B	15218798	C/G	N	G	G	G		G	x	C	C	C	C	C	C	C	C	C	C	C	C	C	C	C	C	C
6B	15749954	T/C	N	C	C	C		C	x	T	T	T	T	T	T	T	T	T	T	T	T	T	T	T	T	T
6B	15750085	G/A	N	A	A	A		A	x	G	G	G	G	G	G	G	G	G	G	G	G	G	G	N	G	G
6B	15782608	A/G	N	G	G	G		G	x	A	A	A	A	A	A	A	A	A	A	A	A	A	A	A	A	A
6B	15786019	A/G	N	G	G	G		G	x	A	A	A	A	A	A	A	A	A	A	A	A	A	A	A	A	A
6B	15786043	A/G	N	G	G	G		G	x	A	A	A	A	A	A	A	A	A	A	A	A	A	A	A	A	A
6B	15786874	G/T	N	T	T	T		T	x	G	G	G	G	G	G	G	G	G	G	G	G	G	G	G	G	G
6B	15786919	A/G	N	G	N	G		G	x	A	A	A	A	A	A	A	A	A	A	A	A	A	A	A	A	A
6B	15787011	T/C	N	C	C	C		C	x	T	T	T	T	T	T	T	T	T	T	T	T	T	T	T	T	T
6B	15787126	A/G	N	G	G	G		G	x	A	A	A	A	A	A	A	A	A	A	A	A	A	A	A	A	A
6B	15930049	T/C	N	C	C	C		C	x	N	T	T	T	T	T	T	T	T	N	N	T	T	T	T	T	T
6B	15932570	A/C	N	C	C	C		C	x	A	A	A	A	A	A	A	A	A	A	A	A	A	A	A	A	A
6B	16241133	T/C	C	C	C	C		C	x	T	T	T	T	T	T	T	T	T	T	T	T	T	N	N	T	T
6B	16241725	G/C	C	C	C	C		C	x	N	G	G	G	G	G	G	G	G	N	N	G	G	G	G	G	G
6B	16433609	T/A	N	A	A	A		A	x	T	T	T	T	T	T	T	T	T	T	T	T	T	T	T	T	T
6B	16433662	T/A	N	A	A	A		A	x	T	T	T	T	T	T	T	T	T	T	T	T	T	T	T	T	T
6B	16434015	G/C	N	C	C	C		C	x	G	G	G	G	G	G	G	G	G	G	G	G	G	G	G	G	G
6B	16434176	T/G	N	G	G	G		G	x	T	T	T	T	T	T	T	T	T	T	T	T	T	T	T	T	T
6B	16608823	T/C	C	C	C	C		C	x	T	T	T	T	T	T	T	T	T	T	T	T	T	T	T	T	T
6B	17230870	C/T	N	T	T	T		T	x	C	C	C	C	C	C	C	C	C	C	C	C	C	C	C	C	C
6B	17231303	T/C	N	C	C	C		C	x	T	T	T	T	T	T	T	T	T	T	T	T	T	T	T	T	T
6B	17379007	C/T	T	T	T	T		T	x	C	C	C	C	C	C	C	C	C	C	C	C	C	C	C	C	C
6B	17414484	C/G	N	N	G	G		G	x	C	C	C	C	C	C	C	C	C	C	C	C	C	C	N	C	C
6B	17414674	G/A	A	A	A	A		A	x	G	G	G	G	G	G	G	G	G	G	G	G	G	G	G	G	G
6B	17414840	G/C	C	C	C	C		C	x	G	G	G	G	G	G	G	G	G	G	G	G	G	G	G	G	G
6B	17415108	C/T	T	T	T	N		T	x	C	C	C	C	C	C	C	C	C	C	C	C	C	C	C	C	C
6B	17416798	A/G	G	G	G	G		G	x	A	A	A	A	A	A	A	A	A	A	A	A	A	A	A	A	A
6B	17919443	T/C	C	C	C	C		C	x	T	T	T	T	T	T	T	T	T	T	T	T	T	T	T	T	T
6B	17920212	C/A	A	N	A	A		A	x	C	C	C	C	C	C	C	C	C	C	C	C	C	C	C	C	C
6B	19775681	A/G	N	G	G	G		G	x	A	N	A	A	A	A	A	A	A	A	A	A	A	A	A	A	A
6B	19777353	G/A	N	A	A	A		A	x	G	N	G	G	G	G	G	G	G	G	G	G	G	G	G	G	G
6B	19777389	A/G	N	G	G	G		G	x	A	N	A	A	A	A	A	A	A	A	A	A	A	A	A	A	A
6B	19777532	T/C	N	C	N	C		C	x	T	N	T	T	T	T	T	T	T	T	T	T	T	T	T	T	T
6B	20010498	G/A	A	A	N	N		A	x	G	G	G	G	G	G	G	G	G	G	G	G	G	G	G	G	G
6B	20011317	A/G	G	G	G	N		G	x	A	A	A	A	A	A	A	A	A	A	A	A	A	A	N	A	A
6B	20011365	A/G	G	G	G	N		G	x	A	A	A	A	A	A	A	A	A	A	A	A	A	A	N	A	A
6B	20012584	A/T	T	T	T	N		T	x	A	A	A	A	A	A	A	A	A	A	A	A	A	A	A	A	A
6B	20012957	C/G	G	G	G	N		G	x	N	C	C	C	C	C	C	C	C	C	C	C	C	C	C	C	C
6B	20013193	T/C	C	C	C	N		C	x	T	T	T	T	T	T	T	T	T	T	T	T	T	T	T	T	T
6B	20013209	T/G	G	G	G	N		G	x	T	T	T	T	T	T	T	T	T	T	T	T	T	T	T	T	T
6B	20013256	C/A	A	A	A	N		A	x	C	C	C	C	C	C	C	C	C	C	C	C	C	C	C	C	C
6B	20013383	T/C	N	C	C	N		C	x	T	T	T	T	T	T	T	T	T	T	T	T	T	T	T	T	T
6B	20680240	G/C	C	C	C	C		C	x	G	G	G	G	G	G	G	G	G	G	G	G	G	G	G	G	G
6B	20681183	C/T	T	T	T	T		T	x	C	C	C	C	C	C	C	C	C	C	C	C	C	C	C	C	C
6B	20681687	A/G	G	G	G	G		G	x	A	A	A	A	A	A	A	A	A	A	A	A	A	A	A	A	A
6B	20685404	A/G	G	G	G	G		G	x	A	A	A	A	A	A	A	A	A	A	A	A	A	A	A	A	A
6B	20685431	T/C	C	C	C	C		C	x	T	T	T	T	T	T	T	T	T	T	T	T	T	T	T	T	T
6B	20687662	A/G	N	G	G	N		G	x	A	A	A	A	A	A	A	A	A	A	A	A	A	A	A	N	A
6B	21284982	G/C	N	C	C	C		C	x	G	G	G	G	G	G	G	G	G	N	G	G	G	G	G	G	G
6B	21317843	G/A	A	A	A	A		A	x	G	G	G	G	G	G	G	G	G	N	G	G	G	G	G	G	G
6B	21317886	C/T	T	T	T	T		T	x	C	C	C	C	C	C	C	C	C	N	C	C	C	C	N	C	C
6B	21430763	G/C	C	C	C	C		C	x	G	G	G	G	G	G	G	G	G	G	G	G	G	G	G	G	G
6B	21430873	C/A	A	A	A	A		A	x	C	C	C	C	C	C	C	C	C	C	C	C	C	C	C	C	C
6B	21785995	C/T	T	T	T	N		T	x	C	C	C	C	C	C	C	C	C	C	C	C	C	C	C	C	C
6B	21787158	G/C	C	C	C	N		C	x	G	G	G	G	G	G	G	G	G	G	G	G	G	G	G	G	G
6B	21787293	T/C	C	C	C	N		C	x	T	T	T	T	T	T	T	T	T	T	T	T	T	T	T	T	T
6B	21787340	G/A	A	A	A	N		A	x	G	G	G	G	G	G	G	G	G	G	G	G	G	G	G	G	G
6B	21787677	T/G	G	G	G	N		G	x	T	T	T	T	T	T	T	T	T	T	T	T	T	T	T	T	T
6B	21787790	A/G	G	G	G	N		G	x	A	A	A	A	A	A	A	A	A	A	A	A	A	A	A	A	A
6B	21787833	C/A	A	A	A	N		A	x	C	C	C	C	C	C	C	C	C	C	C	C	C	C	C	C	C
6B	21787872	G/C	C	C	C	N		C	x	G	G	G	G	G	G	G	G	G	G	G	G	G	G	G	G	G
6B	21787878	T/C	C	C	C	N		C	x	T	T	T	T	T	T	T	T	T	T	T	T	T	T	T	T	T
6B	21787896	C/A	A	A	N	N		A	x	C	C	C	C	C	C	C	C	C	C	C	C	C	C	C	C	C
6B	21787965	C/T	T	T	T	N		T	x	C	C	C	C	C	C	C	C	C	C	C	C	C	C	C	C	C
6B	22553427	C/G	G	G	G	N		G	x	C	C	C	C	C	N	C	C	C	C	C	C	C	C	N	C	C
6B	22888131	A/G	G	G	G	G		G	x	A	A	A	A	A	A	A	A	A	A	A	A	A	A	N	A	A
6B	23658659	G/C	N	C	N	C		C	x	G	G	G	G	G	G	G	G	G	G	G	G	G	G	G	G	G
6B	24923899	A/C	C	C	C	C		C	x	A	A	A	A	A	A	A	A	A	A	A	A	A	A	A	A	A
6B	24924387	C/G	G	G	G	G		G	x	C	C	C	C	C	C	C	C	C	C	C	C	C	C	C	C	C
6B	24928698	G/C	C	C	C	C		C	x	G	G	G	G	G	G	G	G	G	G	G	G	G	G	G	G	G
6B	24928857	C/T	T	T	T	T		T	x	C	C	C	C	C	C	C	C	C	C	C	C	C	C	C	C	C
6B	24930726	T/C	C	C	C	C		C	x	T	T	T	T	T	T	T	T	T	T	T	T	T	T	T	T	T
6B	24930894	T/C	C	C	C	C		C	x	T	T	T	T	T	T	T	T	T	T	T	T	T	T	T	T	T
6B	24934865	A/G	G	G	G	G		G	x	A	A	A	A	A	A	A	A	A	A	A	A	A	A	A	A	A
6B	24935015	A/G	G	G	G	G		G	x	A	A	A	A	A	A	A	A	A	A	A	A	A	A	A	A	A
6B	24935026	C/T	T	T	T	T		T	x	C	C	C	C	C	C	C	C	C	C	C	C	C	C	C	C	C
6B	24935477	T/C	C	C	C	C		C	x	T	T	T	T	T	T	T	T	T	T	T	T	T	T	T	T	T
6B	25078138	C/A	A	N	A	A		A	x	C	C	C	C	C	C	C	C	C	C	C	C	C	C	C	C	C
6B	25078236	A/G	G	G	G	N		G	x	A	A	A	A	A	A	A	A	A	A	A	A	A	A	A	A	A
6B	25078764	T/A	A	A	A	A		A	x	T	T	T	T	T	T	T	T	T	T	T	T	T	T	T	T	T
6B	25083216	A/G	G	G	G	G		G	x	A	A	A	A	A	A	A	A	A	A	A	A	A	A	A	A	A
6B	25083248	A/G	G	G	G	G		G	x	A	A	A	A	A	A	A	A	A	A	A	A	A	A	A	A	A
6B	25084844	T/G	G	G	G	G		G	x	T	T	T	T	T	T	T	T	T	T	T	T	T	T	T	T	T
6B	25089700	T/C	C	C	C	C		C	x	T	T	T	T	T	T	T	T	T	T	T	T	T	T	T	T	T
6B	25089746	C/T	T	T	T	T		T	x	C	C	C	C	C	C	C	C	C	C	C	C	C	C	C	C	C
6B	25089847	G/T	T	T	T	T		T	x	G	G	G	G	G	G	G	G	G	G	G	G	G	G	G	G	G
6B	25091427	C/T	T	T	T	T		T	x	C	C	C	C	C	C	C	C	C	C	C	C	C	C	C	C	C
6B	25091633	G/T	T	T	T	T		T	x	G	G	G	G	G	G	G	G	G	G	G	G	G	G	G	G	G
6B	25091662	T/C	C	C	C	C		C	x	T	T	T	T	T	T	T	T	T	T	T	T	T	T	T	T	T
6B	25245120	C/T	T	T	T	T		T	x	C	C	C	N	C	C	C	C	C	C	C	C	C	C	C	C	C
6B	25248664	T/G	G	G	G	G		G	x	T	T	T	N	T	T	T	T	T	T	T	T	T	T	T	T	T
6B	25249147	G/T	T	T	T	T		T	x	G	G	G	N	G	G	G	G	G	G	G	G	G	G	G	G	G
6B	25254460	A/T	T	T	T	T		T	x	A	A	A	N	A	A	A	A	A	A	A	A	A	A	A	A	A
6B	25254958	T/A	A	A	A	A		A	x	T	T	T	N	T	T	T	T	T	T	T	T	T	T	T	T	T
6B	25255036	T/G	G	G	G	G		G	x	T	T	T	N	T	T	T	T	T	T	T	T	T	T	T	T	T
6B	25255414	C/A	A	A	A	A		A	x	C	C	C	N	C	C	C	C	C	C	C	C	C	C	C	C	C
6B	25257285	C/G	G	G	G	G		G	x	C	C	C	N	C	C	C	C	C	C	C	C	C	C	C	C	C
6B	25555531	T/C	C	N	C	C		C	x	T	T	T	T	T	T	T	T	T	T	T	T	T	T	T	T	T
6B	25555757	T/C	C	N	C	C		C	x	T	T	T	T	T	T	T	T	T	T	T	T	T	T	T	T	T
6B	25911793	A/G	G	G	G	G		G	x	A	A	A	A	A	A	A	A	A	A	A	A	A	A	A	A	A
6B	25913255	G/C	C	C	C	C		C	x	G	G	G	G	G	G	G	G	G	G	G	G	G	G	G	G	G
6B	25914015	C/T	T	T	T	T		T	x	C	C	C	C	C	C	C	C	C	C	C	C	C	C	C	C	C
6B	27328841	C/T	N	N	T	T		T	x	C	C	C	C	C	C	C	C	C	C	C	C	C	C	C	C	C
6B	27328946	G/T	T	N	T	T		T	x	G	G	G	G	G	G	G	G	G	G	G	G	G	G	G	G	G
6B	27328998	G/A	A	N	A	A		A	x	G	G	G	G	G	G	G	G	G	G	G	G	G	G	G	G	G
6B	27329056	A/C	C	N	C	C		C	x	A	A	A	A	A	A	A	A	A	A	A	A	A	A	A	A	A
6B	27329076	C/G	G	N	G	G		G	x	C	C	C	C	C	C	C	C	C	C	C	C	C	C	C	C	C
6B	27329412	C/T	T	N	T	T		T	x	C	C	C	C	C	C	C	C	C	C	C	C	C	C	C	C	C
6B	27329863	G/A	N	N	A	A		A	x	G	G	G	G	G	G	G	G	G	G	G	G	G	G	G	G	G
6B	27329884	C/A	A	N	A	A		A	x	C	C	C	C	C	C	C	C	C	C	C	C	C	C	C	C	C
6B	27331420	A/T	T	N	T	T		T	x	A	A	A	A	A	A	A	A	A	A	A	A	A	A	A	A	A
6B	27331592	T/C	C	N	C	C		C	x	T	T	T	T	T	T	T	T	T	T	T	T	T	T	T	T	T
6B	27333003	C/G	G	N	G	G		G	x	C	C	C	C	C	C	C	C	C	C	C	C	C	C	C	C	C
6B	27333062	C/T	T	N	T	T		T	x	C	C	C	C	C	C	C	C	C	C	C	C	C	C	C	C	C
6B	27333107	C/T	T	N	T	T		T	x	C	C	C	C	C	C	C	C	C	C	C	C	C	C	C	C	C
6B	27333685	C/T	T	N	T	T		T	x	C	C	C	C	C	C	C	C	C	C	C	C	C	C	C	C	C
6B	27333734	G/T	T	N	T	T		T	x	G	G	G	G	G	G	G	G	G	G	G	G	G	G	G	G	G
6B	27333954	G/A	A	N	A	A		A	x	G	G	G	G	G	G	G	G	G	G	G	G	G	G	G	G	G
6B	27335774	G/T	T	N	T	T		T	x	G	G	G	G	G	G	G	G	G	G	G	G	G	G	G	G	G
6B	27335813	G/A	A	N	A	A		A	x	G	G	G	G	G	G	G	G	G	G	G	G	G	G	G	G	G
6B	27335903	G/T	T	N	T	T		T	x	G	G	G	G	G	G	G	G	G	G	G	G	G	G	G	G	G
6B	27903666	C/G	N	G	G	G		G	x	N	C	C	C	C	C	C	C	C	C	C	C	C	C	C	C	C
6B	27903684	G/C	N	C	C	C		C	x	G	G	G	G	G	G	G	G	G	G	G	G	G	G	G	G	G
6B	27903835	T/C	N	N	C	C		C	x	N	T	T	T	T	T	T	T	T	T	T	T	T	T	T	T	T
6B	28064264	C/G	N	N	G	G		G	x	C	C	C	C	C	C	C	C	C	C	C	C	C	C	C	C	C
6B	28152241	A/G	G	G	G	G		G	x	A	A	A	A	A	A	A	A	A	A	A	A	A	A	A	A	A
6B	28161324	T/A	A	A	A	A		A	x	T	T	T	T	T	T	T	T	T	T	T	T	T	T	T	T	T
6B	28161947	T/C	C	C	C	C		C	x	T	T	T	T	T	T	T	T	T	T	T	T	T	T	T	T	T
6B	28162112	C/T	T	T	T	N		T	x	C	N	C	C	C	C	C	C	C	C	C	C	C	C	C	C	C
6B	28162247	C/G	G	G	N	G		G	x	C	C	C	C	C	C	C	C	C	C	C	C	C	C	C	C	C
6B	28162418	A/G	G	G	G	G		G	x	A	A	A	A	A	A	A	A	A	A	A	A	A	A	A	A	A
6B	28162439	G/A	A	A	A	A		A	x	G	G	G	G	G	G	G	G	G	G	G	G	G	G	G	G	G
6B	28163217	G/A	A	A	A	A		A	x	G	G	G	G	G	G	G	G	G	G	G	G	G	G	G	G	G
6B	28163285	T/C	C	C	C	C		C	x	T	T	T	T	T	T	T	T	T	T	T	T	T	T	T	T	T
6B	28472266	C/T	T	N	N	T		T	x	C	C	C	C	C	C	C	C	C	C	C	C	C	C	C	C	C
6B	28472275	T/C	C	N	N	C		C	x	T	T	T	T	T	T	T	T	T	T	T	T	T	T	T	T	T
6B	28472307	A/G	G	N	N	G		G	x	A	A	A	A	A	A	A	A	A	A	A	A	A	A	A	A	A
6B	29067812	C/A	A	A	A	A		A	x	C	C	C	C	C	C	C	C	C	C	C	C	C	C	C	C	C
6B	29849936	T/C	N	C	C	C		C	x	T	T	T	T	T	T	T	T	T	T	T	T	T	N	T	T	T
6B	30035802	G/A	N	A	A	A		A	x	G	G	G	G	G	G	G	G	G	G	G	G	G	G	G	G	G
6B	30035846	G/A	N	A	A	A		A	x	G	G	G	G	G	G	G	G	G	G	G	G	G	G	G	G	G
6B	30036192	A/G	N	G	G	G		G	x	A	A	A	A	A	A	A	A	A	A	A	A	A	A	A	A	A
6B	30036390	A/G	N	G	G	G		G	x	A	A	A	A	A	A	A	A	A	A	A	A	A	A	A	A	A
6B	30036800	A/G	N	G	G	G		G	x	A	A	A	A	A	A	A	A	A	A	A	A	A	A	A	A	A
6B	30037110	T/C	N	C	C	C		C	x	T	T	T	T	T	T	T	T	T	T	T	T	T	T	T	T	T
6B	30148233	T/C	N	C	C	C		C	x	T	T	T	T	T	T	T	T	T	T	T	T	T	T	T	T	T
6B	30150183	G/A	N	A	A	N		A	x	N	G	G	G	G	G	G	G	G	G	G	G	G	G	G	G	G
6B	30150962	C/G	N	G	G	G		G	x	N	C	C	C	C	C	C	C	C	C	C	C	C	C	C	C	C
6B	30967142	C/G	G	G	G	G		G	x	C	C	C	C	C	C	C	C	C	C	C	C	C	C	C	C	C
6B	30967201	T/C	C	C	N	C		C	x	T	T	T	T	T	T	T	T	T	T	T	T	T	T	T	T	T
6B	30967413	T/C	C	C	C	N		C	x	T	T	T	T	T	T	T	T	T	T	T	T	T	T	T	T	T
6B	30967846	G/C	C	C	C	C		C	x	G	G	G	G	G	G	G	G	G	G	G	G	G	G	G	G	G
6B	30967874	G/A	A	A	A	A		A	x	G	G	G	G	G	G	G	G	G	G	G	G	G	G	G	G	G
6B	30967953	C/T	N	T	T	T		T	x	C	C	C	C	C	C	C	C	C	C	C	C	C	C	C	C	C
6B	30967966	C/T	T	T	T	T		T	x	C	C	C	C	C	C	C	C	C	C	C	C	C	C	C	C	C
6B	30967983	T/C	C	C	C	C		C	x	T	T	T	T	T	T	T	T	T	T	T	T	T	T	T	T	T
6B	30968017	C/G	G	G	G	G		G	x	C	C	C	C	C	C	C	C	C	C	C	C	C	C	C	C	C
6B	30968036	C/A	A	A	A	A		A	x	C	C	C	C	C	C	C	C	C	C	C	C	C	C	C	C	C
6B	31577950	G/C	C	C	C	C		C	x	G	G	G	G	G	G	G	G	G	G	G	G	G	G	G	G	G
6B	31578028	T/C	C	C	C	C		C	x	T	T	T	T	T	T	T	T	T	T	T	T	T	T	T	T	T
6B	32324013	A/G	N	G	G	G		G	x	A	A	A	A	A	A	A	A	A	A	A	A	A	A	A	A	A
6B	32324136	G/A	A	A	A	A		A	x	G	G	G	G	G	G	G	G	G	G	G	G	G	G	G	G	G
6B	32324160	C/A	A	A	A	A		A	x	C	C	C	C	C	C	C	C	C	C	C	C	C	C	C	C	C
6B	32324216	G/C	C	C	C	C		C	x	G	G	G	G	G	G	G	G	G	G	G	G	G	G	G	G	G
6B	32324237	C/T	T	T	T	T		T	x	C	C	C	C	C	C	C	C	C	C	C	C	C	C	C	C	C
6B	32324771	T/G	G	G	G	G		G	x	T	T	T	T	T	T	T	T	T	T	T	T	T	T	T	T	T
6B	32324849	C/G	G	G	G	G		G	x	C	C	C	C	C	C	C	C	C	C	C	C	C	C	C	C	C
6B	32324888	G/C	C	C	C	C		C	x	G	G	G	G	G	G	G	G	G	G	G	G	G	G	G	G	G
6B	32324979	G/T	T	T	T	T		T	x	G	G	G	G	G	G	G	G	G	G	G	G	G	G	G	G	G
6B	32325100	C/T	T	T	T	N		T	x	C	C	C	C	C	C	C	C	C	C	C	C	C	C	C	C	C
6B	32325124	T/C	C	C	C	N		C	x	T	T	T	T	T	T	T	T	T	T	T	T	T	T	T	T	T
6B	32325139	G/T	T	T	T	T		T	x	G	G	G	G	G	G	G	G	G	G	G	G	G	G	G	G	G
6B	32329756	T/G	G	G	N	G		G	x	T	T	T	T	T	T	T	T	T	T	T	T	T	T	N	T	T
6B	32330089	T/C	C	C	C	C		C	x	T	T	T	T	T	T	T	T	T	T	T	T	T	T	T	T	T
6B	32330095	A/C	C	C	C	C		C	x	A	A	A	A	A	A	A	A	A	A	A	A	A	A	A	A	A
6B	32330253	G/A	A	A	N	A		A	x	G	G	G	G	G	G	G	G	G	G	G	G	G	G	G	G	G
6B	32330360	T/C	C	C	C	C		C	x	T	T	T	T	T	T	T	T	T	T	T	T	T	T	T	T	T
6B	32330527	T/C	C	C	C	C		C	x	T	T	T	T	T	T	T	T	T	T	T	T	T	T	T	T	T
6B	33737202	T/A	A	A	A	A		A	x	T	T	T	T	N	T	T	T	T	T	T	T	T	T	T	T	T
6B	33737785	G/A	A	A	A	A		A	x	G	G	G	G	N	N	G	G	G	G	G	G	G	G	G	G	G
6B	33737815	G/A	A	A	A	A		A	x	G	N	G	G	N	G	G	G	G	G	G	G	G	G	G	G	G
6B	34219875	G/C	C	C	C	C		C	x	G	G	G	G	G	G	G	G	G	G	G	G	G	G	G	G	G
6B	36137642	A/G	G	G	N	G		G	x	A	A	A	A	A	A	A	A	A	A	A	N	A	A	A	A	A
6B	36137906	T/A	A	A	N	N		A	x	T	T	T	T	T	T	T	T	T	T	T	N	T	T	T	T	T
6B	36138325	G/T	T	T	N	T		T	x	G	G	G	G	G	G	G	G	G	G	G	N	G	G	G	G	G
6B	36206469	G/A	A	A	A	A		A	x	G	G	G	G	G	G	G	G	G	G	G	N	G	G	G	G	G
6B	36206490	C/T	N	T	T	T		T	x	C	C	C	C	C	C	C	C	C	C	C	C	C	C	C	C	C
6B	36206541	T/C	C	C	C	C		C	x	T	T	T	T	T	T	T	T	T	T	T	T	T	T	T	T	T
6B	36206595	T/A	A	A	A	A		A	x	T	T	T	T	T	T	T	T	T	T	T	T	T	T	T	T	T
6B	36206649	G/T	T	T	T	T		T	x	G	G	G	G	G	G	G	G	G	G	G	G	G	G	G	G	G
6B	36206691	C/T	T	T	T	T		T	x	C	C	C	C	C	C	C	C	C	C	C	C	C	C	C	C	C
6B	36206712	C/T	T	T	T	T		T	x	C	C	C	C	C	C	C	C	C	C	C	C	C	C	C	C	C
6B	36206754	G/T	T	T	T	T		T	x	G	G	G	G	G	G	G	G	G	G	G	G	G	G	G	G	G
6B	36206787	A/G	G	G	G	G		G	x	A	A	A	A	A	A	A	A	A	A	A	A	A	A	A	A	A
6B	36207306	G/A	A	A	A	A		A	x	G	G	G	G	G	G	G	G	G	G	G	G	G	G	G	G	G
6B	36207371	G/A	A	A	A	A		A	x	G	G	G	G	G	G	G	G	G	G	G	G	G	G	G	G	G
6B	36207595	G/A	A	A	A	A		A	x	G	G	G	G	G	G	G	G	G	G	G	G	G	G	G	G	G
6B	36208022	C/T	T	T	T	T		T	x	C	C	C	C	C	C	C	C	C	C	C	C	C	C	C	C	C
6B	36209746	G/A	A	A	A	A		A	x	G	G	G	G	G	G	G	G	G	G	G	G	G	G	G	G	G
6B	36226611	A/G	G	G	N	N		G	x	A	A	A	A	A	A	A	A	A	A	A	N	A	A	A	A	A
6B	36226658	A/T	T	T	N	N		T	x	A	A	A	A	A	A	A	A	A	A	A	N	A	A	A	A	A
6B	36226891	A/G	G	G	N	N		G	x	A	A	A	A	A	A	A	A	A	A	A	A	A	A	A	A	A
6B	36227119	G/A	A	A	N	N		A	x	G	G	G	G	G	G	G	G	G	G	G	G	G	G	G	G	G
6B	36227525	A/G	G	G	N	N		G	x	A	A	A	A	A	A	A	A	A	A	A	N	A	A	A	A	A
6B	36227644	A/T	T	T	N	N		T	x	A	A	A	A	A	A	A	A	A	A	A	N	A	A	A	A	A
6B	36227833	G/A	A	A	N	N		A	x	G	G	G	G	G	G	G	G	G	G	G	N	G	G	G	G	G
6B	36228016	C/G	G	G	N	N		G	x	C	C	C	C	C	C	C	C	C	C	C	N	C	C	C	C	C
6B	36228355	C/T	T	T	N	N		T	x	C	C	C	C	C	C	C	C	C	C	C	N	C	C	C	C	C
6B	36228377	G/C	C	C	N	N		C	x	G	G	G	G	G	G	G	G	G	G	G	N	G	G	G	G	G
6B	36228657	A/G	G	G	N	N		G	x	A	A	A	A	A	A	A	A	A	A	A	N	A	A	A	A	A
6B	36228722	A/G	G	G	N	N		G	x	A	A	A	A	A	A	A	A	A	A	A	N	A	A	A	A	A
6B	36228750	T/C	C	C	N	N		C	x	T	T	T	T	T	T	T	T	T	T	T	N	T	T	T	T	T
6B	36228839	G/A	A	A	N	N		A	x	G	G	G	G	G	G	G	G	G	G	G	N	G	G	G	G	G
6B	36229106	T/C	C	C	N	N		C	x	T	T	T	T	T	T	T	T	T	T	T	N	T	T	T	T	T
6B	36230984	A/G	G	G	N	N		G	x	A	A	A	A	A	A	A	A	A	A	A	N	A	A	A	A	A
6B	36231108	C/T	T	T	N	N		T	x	C	C	C	C	C	C	C	C	C	C	C	N	C	C	C	C	C
6B	36231283	A/G	G	G	N	N		G	x	A	A	A	A	A	A	A	A	A	A	A	A	A	A	A	A	A
6B	36231322	A/G	G	G	N	N		G	x	A	A	A	A	A	A	A	A	A	A	A	N	A	A	A	A	A
6B	36231878	A/G	G	G	N	N		G	x	A	A	A	A	A	A	A	A	A	A	A	N	A	A	A	A	A
6B	37050591	T/C	C	C	N	C		C	x	T	T	T	T	T	T	T	T	T	T	T	N	T	T	T	T	T
6B	37050668	T/C	C	C	N	C		C	x	T	T	T	T	T	T	T	T	T	T	T	N	T	T	T	T	T
6B	37051028	C/G	N	G	N	G		G	x	C	C	C	C	C	C	C	C	C	C	C	N	C	C	C	C	C
6B	37051072	C/T	N	T	N	T		T	x	C	C	C	C	C	C	C	C	C	C	C	N	C	C	C	C	C
6B	37051128	T/C	N	C	N	C		C	x	T	T	T	T	T	T	T	T	T	T	T	N	T	T	T	T	T
6B	37051143	C/G	N	G	N	G		G	x	C	C	C	C	C	C	C	C	C	C	C	N	C	C	C	C	C
6B	37051455	T/C	C	C	N	C		C	x	T	T	T	T	T	T	T	T	T	T	T	N	T	T	T	T	T
6B	37251786	T/C	C	C	C	N		C	x	T	T	T	T	T	T	T	T	T	T	T	T	T	T	T	T	T
6B	37251804	G/C	C	C	C	C		C	x	G	G	G	G	G	G	G	G	G	G	G	G	G	G	G	G	G
6B	37251834	G/A	A	A	A	A		A	x	G	G	G	G	G	G	G	G	G	G	G	G	G	G	G	G	G
6B	37251864	G/C	C	C	C	C		C	x	G	G	G	G	G	G	G	G	G	G	G	G	G	G	G	G	G
6B	38765744	G/A	A	A	A	A		A	x	G	G	G	G	G	G	G	G	G	G	G	G	G	G	G	G	G
6B	38766330	G/A	A	A	A	A		A	x	G	G	G	G	G	G	G	G	G	G	G	N	G	G	G	G	G
6B	38766492	T/G	G	G	G	G		G	x	T	T	T	T	T	T	T	T	T	T	T	T	T	T	T	T	T
6B	38879996	A/G	G	G	G	G		G	x	A	A	A	A	A	A	A	A	A	A	A	N	A	A	N	A	A
6B	38880058	G/T	T	T	T	T		T	x	G	G	G	G	G	G	G	G	G	G	G	G	G	G	G	G	G
6B	38882548	T/C	C	C	C	N		C	x	T	T	T	T	T	T	T	T	T	T	T	N	T	T	T	T	T
6B	38883268	G/A	A	A	A	N		A	x	G	G	G	G	G	G	G	G	G	G	G	N	G	G	G	G	G
6B	40251923	C/T	T	T	T	T		T	x	C	C	C	C	N	C	C	C	C	C	C	C	C	C	C	C	C
6B	40252445	T/G	G	G	G	G		G	x	T	T	T	T	N	T	T	T	T	T	T	T	T	T	T	T	T
6B	40252536	T/C	C	C	C	C		C	x	T	T	T	T	N	T	T	T	T	T	T	T	T	T	T	T	T
6B	40252635	C/T	T	T	T	T		T	x	C	C	C	C	N	C	C	C	C	C	C	C	C	C	C	C	C
6B	40252678	T/C	C	C	C	C		C	x	T	T	T	T	N	T	T	T	T	T	T	T	T	T	T	T	T
6B	40252704	G/A	A	A	A	A		A	x	G	G	G	G	N	G	G	G	G	G	G	G	G	G	G	G	G
6B	40252737	C/T	T	T	T	T		T	x	C	C	C	C	N	C	C	C	C	C	C	C	C	C	C	C	C
6B	40252770	C/T	T	T	T	T		T	x	C	C	C	C	N	C	C	C	C	C	C	C	C	C	C	C	C
6B	40252778	A/G	G	G	G	G		G	x	A	A	A	A	N	A	A	A	A	A	A	A	A	A	A	A	A
6B	40252807	C/G	G	G	G	G		G	x	C	C	C	C	N	C	C	C	C	C	C	C	C	C	C	C	C
6B	40252859	G/C	C	C	C	C		C	x	G	G	G	G	N	G	G	G	G	G	G	G	G	G	G	G	G
6B	40252919	T/C	C	C	C	C		C	x	T	T	T	T	N	T	T	T	T	T	T	T	T	T	T	T	T
6B	40253016	C/T	T	T	T	T		T	x	C	C	C	C	N	C	C	C	C	C	C	C	C	C	C	C	C
6B	40284115	A/G	G	G	G	G		G	x	A	A	A	A	N	A	A	A	A	A	A	A	A	A	A	A	A
6B	40455790	G/A	A	A	A	A		A	x	G	G	G	G	N	G	G	G	G	G	G	G	G	G	G	G	G
6B	40455979	C/T	T	T	T	T		T	x	C	C	C	C	N	C	C	C	C	C	C	C	C	C	C	C	C
6B	40456183	A/G	G	G	G	G		G	x	A	A	A	A	N	A	A	A	A	A	A	A	A	A	A	A	A
6B	40456200	T/C	C	C	N	C		C	x	T	T	T	T	N	T	T	T	T	T	T	T	T	T	T	T	T
6B	40646403	G/C	N	C	C	N		C	x	G	G	G	G	N	G	G	G	G	G	G	G	G	G	G	G	G
6B	41436204	T/C	N	C	C	N		C	x	N	N	T	T	T	T	T	T	T	T	T	T	T	T	T	T	T
6B	41436624	T/G	G	G	G	N		G	x	T	T	T	T	T	T	T	T	T	T	T	T	T	T	T	T	T
6B	41436646	A/G	G	G	G	N		G	x	A	A	A	A	A	A	A	A	A	A	A	A	A	A	A	A	A
6B	41436651	G/C	C	C	C	N		C	x	G	G	G	G	G	G	G	G	G	G	G	G	G	G	G	G	G
6B	41439618	C/T	T	T	T	N		T	x	C	C	C	C	C	C	C	C	C	C	C	C	C	C	C	C	C
6B	41703822	T/A	A	A	A	N		A	x	N	N	T	T	T	T	T	T	T	T	T	T	T	T	T	T	T
6B	41703990	A/G	G	G	G	N		G	x	A	A	A	A	A	A	A	A	A	A	A	A	A	A	A	A	A
6B	41704049	A/G	G	G	G	N		G	x	N	A	A	A	A	A	A	A	A	A	A	A	A	A	A	A	A
6B	41704500	A/G	G	G	G	N		G	x	A	A	A	A	A	A	A	A	A	A	A	A	A	A	A	A	A
6B	41706646	C/T	T	T	T	N		T	x	C	C	C	C	C	C	C	C	C	C	C	C	C	C	C	C	C
6B	41706887	G/A	A	A	A	N		A	x	G	G	G	G	G	G	G	G	G	G	G	G	G	G	G	G	G
6B	41707105	G/A	N	A	A	N		A	x	G	G	G	G	G	G	G	G	G	G	G	G	G	G	G	G	G
6B	41920048	C/G	N	G	G	G		G	x	C	C	C	C	C	C	C	C	C	C	C	C	C	C	C	C	C
6B	41973850	C/T	N	T	T	T		T	x	C	C	C	C	C	C	C	C	C	C	C	C	C	C	C	C	C
6B	41973883	T/C	N	C	C	C		C	x	T	T	T	T	T	T	T	T	T	T	T	T	T	T	T	T	T
6B	41976166	T/C	N	C	C	C		C	x	T	T	T	T	T	T	T	T	T	T	T	T	T	T	T	T	T
6B	41991693	G/A	N	A	A	A		A	x	G	G	G	G	G	G	G	G	G	G	G	G	G	G	G	G	G
6B	41991813	C/G	N	G	G	G		G	x	C	C	C	C	C	C	C	C	C	C	C	C	C	C	C	C	C
6B	42506303	T/C	C	C	C	C		C	x	T	N	T	T	T	T	T	T	T	T	T	T	T	T	T	T	T
6B	42813427	G/A	N	A	A	A		A	x	G	N	G	G	G	G	G	G	G	G	G	G	G	G	G	G	G
6B	42813533	C/G	N	G	G	G		G	x	C	C	C	C	C	C	C	C	C	C	C	C	C	C	C	C	C
6B	42813575	G/A	N	N	A	A		A	x	G	N	G	G	G	G	G	G	G	G	G	G	G	G	G	G	G
6B	43277243	C/T	T	T	T	T		T	x	C	C	C	C	C	C	C	C	C	C	C	C	C	C	C	C	C
6B	43277285	C/T	T	T	T	T		T	x	C	C	C	C	C	C	C	C	C	C	C	C	C	C	C	C	C
6B	43277301	T/C	C	C	C	C		C	x	T	T	T	T	T	T	T	T	T	T	T	T	T	T	T	T	T
6B	43277478	A/G	G	G	G	G		G	x	A	A	A	A	A	A	A	A	A	A	A	A	A	A	A	A	A
6B	43277547	G/T	T	T	T	T		T	x	G	G	G	G	G	G	G	G	G	G	G	G	G	G	G	G	G
6B	43277583	C/T	T	T	T	T		T	x	C	C	C	C	C	C	C	C	C	C	C	C	C	C	C	C	C
6B	43279083	A/G	G	G	G	G		G	x	A	A	A	A	A	A	A	A	A	A	A	A	A	A	A	A	A
6B	43279110	T/G	G	G	G	G		G	x	T	T	T	T	T	T	T	T	T	T	T	T	T	T	T	T	T
6B	43279170	C/T	T	T	T	T		T	x	C	C	C	C	C	C	C	C	C	C	C	C	C	C	C	C	C
6B	44104938	C/G	G	G	G	G		G	x	C	C	C	C	C	C	C	C	C	C	C	C	C	C	C	C	C
6B	44105060	C/A	A	A	A	A		A	x	C	C	C	C	C	C	C	C	C	C	C	C	C	C	C	C	C
6B	44105387	C/T	T	T	T	T		T	x	C	C	C	C	C	C	C	C	C	C	C	C	C	C	C	C	C
6B	44105547	C/T	T	T	T	T		T	x	C	C	C	C	C	C	C	C	C	C	C	C	C	C	C	C	C
6B	44105607	A/G	G	G	G	G		G	x	A	A	A	A	A	A	A	A	A	A	A	A	A	A	A	A	A
6B	44285660	A/G	G	G	G	G		G	x	A	N	A	A	A	A	A	A	A	A	A	A	A	A	A	A	A
6B	44287863	C/T	T	T	T	T		T	x	C	C	C	C	C	C	C	C	C	C	C	C	C	C	C	C	C
6B	44837645	G/A	N	A	A	A		A	x	G	G	G	G	G	G	G	G	G	G	G	G	G	G	G	G	G
6B	44837778	T/C	C	C	C	C		C	x	T	T	T	T	T	T	T	T	T	T	T	T	T	T	T	T	T
6B	44838460	T/A	A	A	A	A		A	x	T	T	T	T	T	T	T	T	T	T	T	T	T	T	T	T	T
6B	44838960	G/C	C	C	C	C		C	x	G	G	G	G	G	G	G	G	G	G	G	G	G	G	G	G	G
6B	44840633	A/G	G	G	G	G		G	x	A	A	A	A	A	A	A	A	A	A	A	A	A	A	A	A	A
6B	44840640	A/T	T	T	T	T		T	x	A	A	A	A	A	A	A	A	A	A	A	A	A	A	A	A	A
6B	44841296	T/C	C	C	C	C		C	x	T	T	T	T	T	T	T	T	T	T	T	T	T	T	T	T	T
6B	44842069	T/C	C	C	C	C		C	x	T	T	T	T	T	T	T	T	T	T	T	T	T	T	T	T	T
6B	44842122	C/T	T	T	T	T		T	x	C	C	C	C	C	C	C	C	C	C	C	C	C	C	C	C	C
6B	44842446	T/A	A	A	A	A		A	x	T	T	T	T	T	T	T	T	T	T	T	T	T	T	T	T	T
6B	45577383	A/C	C	C	C	C		C	x	A	A	A	A	A	A	A	A	A	A	A	A	A	A	A	A	A
6B	45577532	T/C	C	C	C	C		C	x	T	T	T	T	T	T	T	T	T	T	T	T	T	T	T	T	T
6B	45765689	C/T	T	T	T	T		T	x	C	N	C	C	C	C	N	C	C	C	C	C	C	C	C	C	C
6B	47296740	G/T	N	T	N	T		T	x	G	G	G	G	G	G	G	G	G	G	G	G	N	G	G	G	G
6B	47296772	G/C	N	C	N	C		C	x	G	G	G	G	G	G	G	G	G	G	G	G	N	G	G	G	G
6B	47296968	C/G	N	G	N	G		G	x	C	C	C	C	C	C	C	C	C	C	C	C	N	C	C	C	C
6B	47296980	G/A	N	A	N	A		A	x	G	G	G	G	G	G	G	G	G	G	G	G	N	G	G	G	G
6B	47297055	A/T	N	T	N	T		T	x	A	A	A	A	A	A	A	A	A	A	A	A	N	A	A	A	A
6B	47297140	A/C	N	C	N	C		C	x	A	A	A	A	A	A	A	A	A	A	A	A	N	A	A	A	A
6B	47297148	A/C	N	C	N	C		C	x	A	A	A	A	A	A	A	A	A	A	A	A	N	A	A	A	A
6B	47297169	C/T	N	T	N	T		T	x	C	C	C	C	C	C	C	C	C	C	C	C	N	C	C	C	C
6B	47297283	G/C	N	C	N	C		C	x	G	G	G	G	G	G	G	G	G	G	G	G	N	G	G	G	G
6B	47297468	G/A	N	A	N	A		A	x	G	G	G	G	G	G	G	G	G	G	G	G	N	G	G	G	G
6B	47297503	T/C	N	C	N	C		C	x	T	T	T	T	T	T	T	T	T	T	T	T	N	T	T	T	T
6B	47297737	C/T	N	T	N	T		T	x	C	C	C	C	C	C	N	C	C	C	C	C	N	C	C	C	C
6B	47297805	T/C	N	C	N	C		C	x	T	T	T	T	T	T	N	T	T	T	T	T	N	T	T	T	T
6B	47297810	C/T	N	T	N	T		T	x	C	C	C	C	C	C	N	C	C	C	C	C	N	C	C	C	C
6B	47297845	C/T	N	T	N	T		T	x	C	C	C	C	C	C	N	C	C	C	C	C	N	C	C	C	C
6B	47297965	T/G	N	G	N	G		G	x	T	T	T	T	T	T	N	T	T	T	T	T	N	T	T	T	T
6B	47298126	A/G	N	G	N	G		G	x	A	A	A	A	A	A	N	A	A	A	A	A	N	A	A	A	A
6B	47298157	G/A	N	A	N	A		A	x	G	G	G	G	G	G	N	G	G	G	G	G	N	G	G	G	G
6B	47298176	A/G	N	G	N	G		G	x	A	A	A	A	A	A	N	A	A	A	A	A	N	A	A	A	A
6B	47298350	T/C	N	C	N	C		C	x	T	T	T	T	T	T	N	T	T	T	T	T	N	T	T	T	T
6B	47298373	G/C	N	C	N	C		C	x	G	G	G	G	G	G	N	G	G	G	G	G	N	G	G	G	G
6B	47298472	T/G	N	G	N	G		G	x	T	T	T	T	T	T	N	T	T	T	T	T	N	T	T	T	T
6B	47298517	T/C	N	C	N	C		C	x	T	T	T	T	T	T	N	T	T	T	T	T	N	T	T	T	T
6B	47298564	G/A	N	A	N	A		A	x	G	G	G	G	G	G	N	G	G	G	G	G	N	G	G	G	G
6B	47298573	G/T	N	T	N	T		T	x	G	G	G	G	G	G	N	G	G	G	G	G	N	G	G	G	G
6B	47298625	T/C	N	C	N	C		C	x	T	T	T	T	T	T	N	T	T	T	T	T	N	T	T	T	T
6B	47298781	C/G	N	G	N	G		G	x	C	C	C	C	C	C	N	C	C	C	C	C	N	C	C	C	C
6B	47298822	T/C	N	C	N	C		C	x	T	T	T	T	T	T	N	T	T	T	T	T	N	T	T	T	T
6B	47298909	A/G	N	G	N	G		G	x	A	A	A	A	A	A	N	A	A	A	A	A	N	A	A	A	A
6B	47299000	A/G	N	G	N	G		G	x	A	A	A	A	A	A	N	A	A	A	A	A	N	A	A	A	A
6B	47299156	A/G	N	G	N	G		G	x	A	A	A	A	A	A	N	A	A	A	A	A	N	A	A	A	A
6B	47299174	C/T	N	T	N	T		T	x	C	C	C	C	C	C	N	C	C	C	C	C	N	C	C	C	C
6B	47299195	A/G	N	G	N	G		G	x	A	A	A	A	A	A	N	A	A	A	A	A	N	A	A	A	A
6B	47299234	T/A	N	A	N	A		A	x	T	T	T	T	T	T	N	T	T	T	T	T	N	T	T	T	T
6B	47299276	G/A	N	A	N	A		A	x	G	G	G	G	G	G	N	G	G	G	G	G	N	G	G	G	G
6B	47299297	G/T	N	T	N	T		T	x	G	G	G	G	G	G	N	G	G	G	G	G	N	G	G	G	G
6B	47299479	G/A	N	A	N	A		A	x	G	N	G	G	G	G	N	G	G	G	G	G	N	G	G	G	G
6B	47299667	T/G	N	G	N	G		G	x	T	N	T	T	T	T	N	T	T	T	T	T	N	T	T	T	T
6B	47299873	G/A	N	A	N	A		A	x	G	G	G	G	G	G	N	G	G	G	G	G	N	G	G	G	G
6B	47299921	A/G	N	G	N	G		G	x	A	A	A	A	A	A	A	A	A	A	A	A	N	A	A	A	A
6B	47363216	A/G	N	G	N	G		G	x	A	A	A	A	A	A	N	A	A	A	A	A	N	A	A	A	A
6B	47366084	G/A	N	A	N	A		A	x	G	G	G	G	G	G	N	G	G	G	G	G	N	G	G	G	G
6B	47366132	A/G	N	G	N	G		G	x	A	A	A	A	A	A	A	A	A	A	A	A	N	A	A	A	A
6B	47394725	G/A	N	A	N	A		A	x	G	G	G	G	G	G	N	G	G	G	G	G	N	G	G	G	G
6B	47394773	A/G	N	G	N	G		G	x	A	A	A	A	A	A	A	A	A	A	A	A	N	A	A	A	A
6B	48348517	G/T	T	T	T	N		T	x	G	G	G	G	G	G	G	G	G	G	G	G	G	G	G	G	G
6B	48348561	G/A	A	A	A	N		A	x	G	G	G	G	G	G	G	G	G	G	G	G	G	G	G	G	G
6B	48348623	A/G	G	G	G	N		G	x	A	A	A	A	A	A	A	A	A	A	A	A	A	A	A	A	A
6B	48348750	G/C	C	C	C	N		C	x	G	G	G	G	G	G	G	G	G	G	G	G	G	G	G	G	G
6B	48348969	A/G	G	G	G	N		G	x	A	A	A	A	A	A	A	A	A	A	A	A	A	A	A	A	A
6B	48351816	C/A	A	A	A	N		A	x	C	C	C	C	C	C	C	C	C	C	C	C	C	C	C	C	C
6B	48408988	G/T	T	T	T	N		T	x	G	G	G	G	G	G	G	G	G	G	G	G	G	G	G	G	G
6B	48557656	T/C	C	C	C	N		C	x	T	T	T	T	T	T	T	T	T	T	T	T	T	T	T	T	T
6B	48559732	T/A	A	A	A	N		A	x	T	T	T	T	T	T	T	T	T	T	T	T	N	T	T	T	T
6B	48562133	G/A	A	A	A	N		A	x	G	G	G	G	G	G	G	G	G	G	G	G	N	G	G	G	G
6B	48562224	C/G	G	G	G	N		G	x	C	C	C	C	C	C	C	C	C	C	C	C	C	C	C	C	C
6B	48564398	A/C	C	C	C	N		C	x	A	A	A	A	A	A	A	A	A	A	A	A	A	A	A	A	A
6B	48564540	G/C	C	C	C	N		C	x	G	G	G	G	G	G	G	G	G	G	G	G	G	G	G	G	G
6B	49734850	A/G	N	G	G	G		G	x	A	A	A	A	A	A	A	A	A	A	A	A	A	A	A	A	A
6B	49735043	T/A	N	A	A	A		A	x	T	T	T	T	T	T	T	T	T	T	T	T	T	T	T	T	T
6B	49735525	C/T	N	T	T	T		T	x	C	C	C	C	C	C	C	C	C	C	C	C	C	C	C	C	C
6B	49985041	G/T	T	T	T	T		T	x	G	G	G	G	G	G	G	G	G	G	G	G	G	G	G	G	G
6B	49985051	G/A	A	A	A	A		A	x	G	G	G	G	G	G	G	G	G	G	G	G	G	G	G	G	G
6B	49986178	C/T	T	T	T	T		T	x	C	C	C	C	C	C	C	C	C	C	C	C	C	C	C	C	C
6B	49986275	G/A	A	A	A	A		A	x	G	G	G	G	G	G	G	G	G	G	G	G	G	G	G	G	G
6B	49986364	G/A	A	A	A	N		A	x	G	G	G	G	G	G	G	G	G	G	G	G	G	G	G	G	G
6B	49986392	T/C	C	C	C	C		C	x	T	T	T	T	T	T	T	T	T	T	T	T	T	T	T	T	T
6B	50483828	A/G	N	N	N	G		G	x	A	A	A	A	A	A	A	A	A	A	A	A	A	A	N	A	A
6B	50484212	G/A	A	A	A	A		A	x	G	G	G	G	G	G	G	G	G	G	G	G	G	G	G	G	G
6B	50484233	A/G	G	G	G	G		G	x	A	A	A	A	A	A	A	A	A	A	A	A	A	A	A	A	A
6B	50484246	T/C	C	C	C	C		C	x	T	T	T	T	T	T	T	T	T	T	T	T	T	T	T	T	T
6B	50484310	T/C	N	C	N	C		C	x	T	T	T	T	T	T	T	T	T	T	T	T	T	T	T	T	T
6B	51138399	C/A	A	A	A	A		A	x	C	C	C	C	C	C	C	C	C	C	C	C	C	C	C	C	C
6B	51139245	G/C	C	C	C	C		C	x	G	G	G	G	G	G	G	G	G	G	G	G	G	G	G	G	G
6B	51139253	T/G	G	G	G	G		G	x	T	T	T	T	T	T	T	T	T	T	T	T	T	T	T	T	T
6B	51139294	C/T	T	T	T	T		T	x	C	C	C	C	C	C	C	C	C	C	C	C	C	C	C	C	C
6B	51139309	C/T	T	T	T	T		T	x	C	C	C	C	C	C	C	C	C	C	C	C	C	C	C	C	C
6B	51139459	C/T	T	T	T	T		T	x	C	C	C	C	C	C	C	C	C	C	C	C	C	C	C	C	C
6B	51139821	A/G	G	G	N	G		G	x	A	A	A	A	A	A	A	A	A	A	A	A	A	A	A	A	A
6B	51140028	T/C	C	C	C	C		C	x	T	T	T	T	T	T	T	T	T	T	T	T	T	T	T	T	T
6B	51140114	T/C	C	C	C	N		C	x	T	T	T	T	T	T	T	T	T	T	T	T	T	T	T	T	T
6B	51140193	T/G	G	G	G	G		G	x	T	T	T	T	T	T	T	T	T	T	T	T	T	T	T	T	T
6B	51215032	G/A	A	A	A	A		A	x	G	G	G	G	G	G	G	G	G	G	G	G	G	G	G	G	G
6B	51215249	T/G	G	G	G	G		G	x	T	T	T	T	T	T	T	T	T	T	T	T	T	T	T	T	T
6B	51215301	A/G	G	G	G	G		G	x	A	A	A	A	A	A	A	A	A	A	A	A	A	A	A	A	A
6B	51215373	A/C	C	C	C	C		C	x	A	A	A	A	A	A	A	A	A	A	A	A	A	A	A	A	A
6B	51215519	A/G	G	G	G	G		G	x	A	A	A	A	A	A	A	A	A	A	A	A	A	A	N	A	A
6B	51215532	C/A	A	A	A	A		A	x	C	C	C	C	C	C	C	C	C	C	C	C	C	C	C	C	C
6B	51216535	C/T	T	T	T	T		T	x	C	C	C	C	C	C	C	C	C	C	C	C	C	C	C	C	C
6B	51217013	T/C	C	C	C	C		C	x	T	T	T	T	T	T	T	T	T	T	T	T	T	T	T	T	T
6B	51217691	A/G	G	G	G	G		G	x	A	A	A	A	A	A	A	A	A	A	A	A	A	A	A	A	A
6B	51217904	T/C	C	C	C	C		C	x	T	T	T	T	T	T	T	T	T	T	T	T	T	T	T	T	T
6B	51218283	T/C	C	C	C	C		C	x	T	T	T	T	T	T	T	T	T	T	T	T	T	T	T	T	T
6B	51218714	C/G	N	G	G	G		G	x	C	C	C	C	C	C	C	C	C	C	C	C	C	C	C	C	C
6B	51218887	T/C	C	C	C	C		C	x	N	T	T	T	T	T	T	T	T	T	T	T	T	T	T	T	T
6B	51222894	A/G	G	G	G	G		G	x	A	A	A	A	A	A	A	A	A	A	A	A	A	A	A	A	A
6B	51224119	G/A	N	A	A	A		A	x	G	G	G	G	G	G	G	G	G	G	G	G	G	G	G	G	G
6B	51224145	C/T	T	T	N	T		T	x	C	C	C	C	C	C	C	C	C	C	C	C	C	C	C	C	C
6B	51224162	T/C	C	C	C	C		C	x	T	T	T	T	T	T	T	T	T	T	T	T	T	T	T	T	T
6B	51224192	T/C	N	C	C	C		C	x	T	T	T	T	T	T	T	T	T	T	T	T	T	T	T	T	T
6B	51346694	G/A	A	A	A	A		A	x	G	G	G	G	G	G	G	G	G	G	G	G	G	G	G	G	G
6B	51346889	C/A	A	A	A	A		A	x	C	C	C	C	C	C	C	C	C	C	C	C	C	C	C	C	C
6B	51346960	T/C	C	C	C	C		C	x	T	T	T	T	T	T	T	T	T	T	T	T	T	T	T	T	T
6B	51347709	A/G	G	G	G	G		G	x	A	A	A	A	A	A	A	A	A	A	A	A	A	A	A	A	A
6B	51347830	C/G	G	G	G	G		G	x	C	C	C	C	C	C	C	C	C	C	C	C	C	C	C	C	C
6B	51348192	A/T	T	T	T	T		T	x	A	A	A	A	A	A	A	A	A	A	A	A	A	A	A	A	A
6B	51348203	A/G	G	G	G	G		G	x	A	A	A	A	A	A	A	A	A	A	A	A	A	A	A	A	A
6B	51348275	T/G	G	G	G	G		G	x	T	T	T	T	T	T	T	T	T	T	T	T	T	T	T	T	T
6B	51348494	T/C	C	C	C	C		C	x	T	T	T	T	T	T	T	T	T	T	T	T	T	T	T	T	T
6B	51348539	G/A	A	A	A	A		A	x	G	G	G	G	G	G	G	G	G	G	G	G	G	G	G	G	G
6B	51348547	C/G	G	G	G	G		G	x	C	C	C	C	C	C	C	C	C	C	C	C	C	C	C	C	C
6B	51348614	C/T	T	T	T	T		T	x	C	C	C	C	C	C	C	C	C	C	C	C	C	C	C	C	C
6B	51425287	A/G	G	G	G	G		G	x	A	A	A	A	A	A	A	A	A	A	A	A	A	A	A	A	A
6B	51427464	G/A	A	A	A	A		A	x	G	G	G	G	G	G	G	G	G	G	G	G	G	G	G	G	G
6B	51435050	C/T	T	T	T	T		T	x	C	C	C	C	C	C	C	C	C	C	C	C	N	C	C	C	C
6B	51435174	G/A	A	A	A	A		A	x	G	G	G	G	G	G	G	G	G	G	G	G	G	G	N	G	G
6B	51579576	G/C	C	C	C	C		C	x	N	G	G	G	G	G	G	G	G	G	G	G	G	G	G	G	G
6B	52087165	A/C	C	C	C	C		C	x	A	A	A	A	A	A	A	A	A	A	A	A	A	A	A	A	N
6B	52087238	A/G	N	G	G	G		G	x	A	A	A	A	A	A	A	A	A	A	A	A	A	A	A	A	N
6B	52087686	G/A	A	A	A	A		A	x	G	G	G	G	G	G	G	G	G	G	G	G	G	G	G	G	N
6B	52218499	G/T	T	T	T	T		T	x	N	G	G	G	G	G	G	G	G	G	G	G	N	G	G	G	N
6B	52346344	T/C	C	C	C	C		C	x	T	T	T	T	T	T	T	T	T	T	T	T	T	T	T	T	N
6B	52346759	T/C	C	C	C	C		C	x	T	T	T	T	T	T	T	T	T	T	T	T	T	T	T	T	N
6B	52346815	G/A	A	A	A	A		A	x	G	G	G	G	G	G	G	G	G	G	G	G	G	G	G	G	G
6B	52346871	T/C	C	C	C	C		C	x	T	T	T	T	T	T	T	T	T	T	T	T	T	T	T	T	N
6B	52346908	G/A	A	A	A	A		A	x	G	G	G	G	G	G	G	G	G	G	G	G	G	G	G	G	N
6B	52347278	A/G	G	G	G	G		G	x	A	A	A	A	A	A	A	A	A	A	A	A	A	A	A	A	N
6B	52347287	G/A	A	A	A	A		A	x	G	G	G	G	G	G	G	G	G	G	G	G	G	G	G	G	N
6B	52347303	A/T	T	T	T	T		T	x	A	A	A	A	A	A	A	A	A	A	A	A	A	A	A	A	N
6B	52347365	T/A	A	A	A	A		A	x	T	T	T	T	T	T	T	T	T	T	T	T	T	T	T	T	N
6B	52347648	C/G	G	G	G	G		G	x	C	C	C	C	C	C	C	C	C	C	C	C	C	C	C	C	N
6B	52353547	C/G	G	G	G	G		G	x	C	C	C	C	C	C	C	C	C	C	N	C	C	C	C	C	N
6B	52360351	T/A	A	A	A	A		A	x	T	T	T	T	T	T	T	T	T	T	T	T	T	T	T	T	N
6B	54159901	T/C	C	C	C	C		C	x	T	N	T	T	T	T	T	T	T	T	T	T	T	T	T	T	T
6B	54159983	T/C	C	C	C	C		C	x	T	T	T	T	T	T	T	T	T	T	T	T	T	T	T	T	T
6B	54160587	C/G	G	G	G	G		G	x	C	C	C	C	C	C	C	C	C	C	C	C	C	C	C	C	C
6B	54421702	C/T	T	T	T	T		T	x	C	C	C	C	C	C	C	C	C	C	C	C	C	C	C	C	C
6B	54421757	T/C	C	C	C	C		C	x	T	N	T	T	T	T	T	T	T	T	T	T	T	T	T	T	T
6B	54421849	A/G	G	G	G	G		G	x	A	N	A	A	A	A	A	A	A	A	A	A	A	A	A	A	A
6B	54421905	G/T	T	T	T	T		T	x	G	N	G	G	G	G	G	G	G	G	G	G	G	G	G	G	G
6B	54421926	A/G	N	G	G	G		G	x	A	N	A	A	A	A	A	A	A	A	A	A	A	A	A	A	A
6B	54662621	G/A	A	A	A	A		A	x	G	N	G	G	G	G	G	G	G	G	G	G	G	G	G	G	G
6B	54876575	A/G	G	G	G	G		G	x	A	N	A	A	A	A	A	A	A	A	A	A	A	A	A	A	A
6B	54876601	A/C	C	C	C	C		C	x	A	N	A	A	A	A	A	A	A	A	A	A	A	A	A	A	A
6B	54876624	A/G	G	G	G	G		G	x	A	N	A	A	A	A	A	A	A	A	A	A	A	A	A	A	A
6B	54876633	A/C	C	C	C	C		C	x	A	N	A	A	A	A	A	A	A	A	A	A	A	A	A	A	A
6B	54876689	G/T	T	T	T	T		T	x	G	N	G	G	G	G	G	G	G	G	G	G	G	G	G	G	G
6B	54876830	C/G	G	G	G	G		G	x	C	C	C	C	C	C	C	C	C	C	C	C	C	C	C	C	C
6B	55596724	T/A	N	A	A	A		A	x	T	T	T	T	T	T	T	T	T	T	T	T	T	T	T	T	T
6B	55596765	G/C	N	C	C	C		C	x	G	G	G	G	G	G	G	G	G	G	G	G	G	G	G	G	G
6B	55596833	G/A	N	A	A	A		A	x	G	G	G	G	G	G	G	G	G	G	G	G	G	G	N	G	G
6B	55596855	G/A	N	A	A	A		A	x	G	G	G	G	G	G	G	G	G	G	G	G	G	G	G	G	G
6B	55596866	T/C	N	C	C	C		C	x	T	T	T	T	T	T	T	T	T	T	T	T	T	T	T	T	T
6B	55694919	C/G	G	G	G	G		G	x	C	C	C	C	C	C	C	C	C	C	C	C	C	C	C	C	C
6B	55694941	C/T	T	T	T	T		T	x	C	C	C	C	C	C	C	C	C	C	C	C	C	C	C	C	C
6B	55694996	A/G	G	G	G	G		G	x	A	A	A	A	A	A	A	A	A	A	A	A	A	A	A	A	A
6B	55695215	A/G	G	G	G	G		G	x	A	A	A	A	A	A	A	A	A	A	A	A	A	A	A	A	A
6B	55994463	G/C	C	C	C	C		C	x	G	G	G	G	G	G	G	G	G	G	G	G	G	G	G	G	G
6B	55994524	T/C	C	C	C	C		C	x	T	T	T	T	T	T	T	T	T	T	T	T	T	T	T	T	T
6B	55995237	C/A	A	A	A	A		A	x	C	C	C	C	C	C	C	C	C	C	C	C	C	C	C	C	C
6B	55995278	A/G	G	G	G	G		G	x	A	A	A	A	A	A	A	A	A	A	A	A	A	A	A	A	A
6B	55995966	G/A	A	A	A	A		A	x	G	G	G	G	G	G	G	G	G	G	G	G	G	G	G	G	G
6B	56049500	C/G	G	G	G	G		G	x	C	C	C	C	C	C	C	C	C	C	C	C	C	C	C	C	C
6B	56049572	C/G	G	G	G	G		G	x	C	C	C	C	C	C	C	C	C	C	C	C	C	C	C	C	C
6B	56049606	T/C	C	C	C	C		C	x	T	T	T	T	T	T	T	T	T	T	T	T	T	T	T	T	T
6B	56049650	G/C	C	C	C	C		C	x	G	G	G	G	G	G	G	G	G	G	G	G	G	G	G	G	G
6B	56049705	T/G	G	G	G	G		G	x	T	T	T	T	T	T	T	T	T	T	T	T	T	T	T	T	T
6B	56049869	G/C	C	C	C	C		C	x	G	G	G	G	G	G	G	G	G	G	G	G	G	G	G	G	G
6B	56049897	T/C	C	C	C	C		C	x	T	T	T	T	T	T	T	T	T	T	T	T	T	T	T	T	T
6B	56054606	A/G	G	G	G	G		G	x	A	A	A	A	A	A	A	A	A	A	A	A	A	A	A	A	A
6B	56054636	G/A	A	A	A	A		A	x	G	G	G	G	G	G	G	G	G	G	G	G	G	G	G	G	G
6B	56054648	T/C	C	C	C	C		C	x	T	T	T	T	T	T	T	T	T	T	T	T	T	T	T	T	T
6B	56054748	C/G	G	G	G	G		G	x	C	C	C	C	C	C	C	C	C	C	C	C	C	C	C	C	C
6B	56054795	T/G	G	G	G	G		G	x	T	T	T	T	T	T	T	T	T	T	T	T	T	T	T	T	T
6B	56054819	G/A	A	A	A	A		A	x	G	G	G	G	G	G	G	G	G	G	G	G	G	G	G	G	G
6B	56067158	C/G	G	G	G	G		G	x	C	C	C	C	C	C	C	C	C	C	C	C	C	C	C	C	C
6B	56067251	T/C	C	C	C	C		C	x	T	T	T	T	T	T	T	T	T	T	T	T	T	T	T	T	T
6B	57283692	A/T	T	T	T	T		T	x	A	A	A	A	A	A	A	A	A	A	A	A	A	A	A	A	A
6B	57283752	G/C	C	C	C	C		C	x	G	N	G	G	G	G	G	G	G	G	G	G	G	G	G	G	G
6B	57283789	C/T	T	T	T	T		T	x	C	C	C	C	C	C	C	C	C	C	C	C	C	C	C	C	C
6B	57284747	G/C	C	C	C	C		C	x	G	G	G	G	G	G	G	G	G	G	G	G	G	G	G	G	G
6B	57284814	T/C	C	C	C	C		C	x	N	T	T	T	T	T	T	T	T	T	T	T	T	T	T	T	T
6B	57284963	T/C	C	C	C	C		C	x	T	T	T	T	T	T	T	T	T	T	T	T	T	T	T	T	T
6B	57285131	T/G	G	G	G	G		G	x	T	T	T	T	T	T	T	T	T	T	T	T	T	T	T	T	T
6B	57285181	C/G	G	G	G	G		G	x	C	C	C	C	C	C	C	C	C	C	C	C	C	C	C	C	C
6B	57285214	T/A	A	A	A	A		A	x	T	T	T	T	T	T	T	T	T	T	T	T	T	T	T	T	T
6B	57285257	A/G	G	G	G	N		G	x	A	A	A	A	A	A	A	A	A	A	A	A	A	A	A	A	A
6B	57285784	G/A	A	A	A	A		A	x	G	G	G	G	G	G	G	G	G	G	G	G	G	G	G	G	G
6B	57285919	T/C	C	C	C	C		C	x	T	T	T	T	T	T	T	T	T	T	T	T	T	T	T	T	T
6B	57285955	C/T	T	T	T	T		T	x	C	C	C	C	C	C	C	C	C	C	C	C	C	C	C	C	C
6B	57285970	G/A	A	A	A	A		A	x	G	G	G	G	G	G	G	G	G	G	G	G	G	G	G	G	G
6B	57286135	T/C	C	C	C	C		C	x	T	T	T	T	T	T	T	T	T	T	T	T	T	T	T	T	T
6B	57286177	C/T	T	T	T	T		T	x	C	C	C	C	C	C	C	C	C	C	C	C	C	C	C	C	C
6B	57287077	C/T	T	T	T	T		T	x	N	C	C	C	C	C	C	C	C	C	C	C	C	C	C	C	C
6B	57287136	A/G	G	G	G	G		G	x	A	A	A	A	A	A	A	A	A	A	A	A	A	A	A	A	A
6B	57287564	G/C	C	C	C	C		C	x	G	G	G	G	G	G	G	G	G	G	G	G	G	G	G	G	G
6B	57287726	T/C	C	C	C	C		C	x	T	T	T	T	T	T	T	T	T	T	T	T	T	T	T	T	T
6B	57321620	C/T	T	T	T	T		T	x	C	C	C	C	C	C	C	C	C	C	C	C	C	C	C	C	C
6B	57321833	A/G	G	G	G	G		G	x	A	A	A	A	A	A	A	A	A	A	A	A	A	A	A	A	A
6B	57321871	A/G	G	G	G	G		G	x	A	A	A	A	A	A	A	A	A	A	A	A	A	A	A	A	A
6B	57582331	G/A	A	A	N	N		A	x	N	G	G	G	G	G	G	G	G	G	G	G	G	G	G	G	G
6B	57582390	G/A	A	A	N	N		A	x	N	G	G	G	G	G	G	G	G	G	G	G	G	G	G	G	G
6B	57582412	G/A	A	A	N	N		A	x	N	G	G	G	G	G	G	G	G	G	G	G	G	G	G	G	G
6B	57582550	T/C	C	C	N	N		C	x	N	T	T	T	T	T	T	T	T	T	T	T	T	T	T	T	T
6B	57591788	G/C	C	C	N	N		C	x	N	G	G	G	G	G	G	G	G	G	G	G	G	G	G	G	G
6B	57723747	T/C	C	C	C	C		C	x	N	T	T	T	T	T	T	T	T	T	T	T	T	T	T	T	T
6B	57725684	G/T	T	T	T	T		T	x	N	G	G	G	G	G	G	G	G	G	G	G	G	G	G	G	G
6B	57725706	G/A	A	A	A	A		A	x	N	G	G	G	G	G	G	G	G	G	G	G	G	G	G	G	G
6B	57725906	G/C	C	C	C	C		C	x	N	G	G	G	G	G	G	G	G	G	G	G	G	G	G	G	G
6B	57725911	A/G	G	G	G	G		G	x	N	A	A	A	A	A	A	A	A	A	A	A	A	A	A	A	A
6B	57725938	A/T	T	T	T	T		T	x	N	A	A	A	A	A	A	A	A	A	A	A	A	A	A	A	A
6B	57726003	C/T	T	T	T	T		T	x	N	C	C	C	C	C	C	C	C	C	C	C	C	C	C	C	C
6B	57726048	G/C	C	C	C	C		C	x	N	G	G	G	G	G	G	G	G	G	G	G	G	G	G	G	G
6B	57726458	A/G	G	G	G	G		G	x	N	A	A	A	A	A	A	A	A	A	A	A	A	A	A	A	A
6B	57726683	A/G	G	G	G	G		G	x	N	A	A	A	A	A	A	A	A	A	A	A	A	A	A	A	A
6B	57726701	G/C	C	C	C	C		C	x	N	G	G	G	G	G	G	G	G	G	G	G	G	G	G	G	G
6B	57731825	G/C	C	C	C	C		C	x	G	G	G	G	G	G	G	G	G	G	G	G	G	G	G	G	G
6B	57731943	A/T	T	T	T	T		T	x	A	A	A	A	A	A	A	A	A	A	A	A	A	A	A	A	A
6B	57732905	T/A	A	A	A	A		A	x	T	T	T	T	T	T	T	T	T	T	T	T	T	T	T	T	T
6B	57732939	C/G	G	G	G	G		G	x	C	C	C	C	C	C	C	C	C	C	C	C	C	C	C	C	C
6B	57732952	C/T	T	T	T	T		T	x	C	C	C	C	C	C	C	C	C	C	C	C	C	C	C	C	C
6B	57733162	A/T	T	T	T	T		T	x	A	A	A	A	A	A	A	A	A	A	A	A	A	A	A	A	A
6B	57733182	T/A	A	A	A	A		A	x	T	T	T	T	T	T	T	T	T	T	T	T	T	T	T	T	T
6B	57733650	C/T	T	T	T	T		T	x	C	C	C	C	C	C	C	C	C	C	C	N	C	C	C	C	C
6B	57734796	A/G	G	G	G	G		G	x	A	A	A	A	A	A	A	A	A	A	A	A	A	A	A	A	A
6B	57735056	T/C	C	C	C	C		C	x	T	T	T	T	T	T	T	T	T	T	T	T	T	T	T	T	T
6B	57735113	C/T	T	T	T	T		T	x	C	C	C	C	C	C	C	C	C	C	C	C	C	C	C	C	C
6B	57735361	T/G	G	G	G	G		G	x	T	T	T	T	T	T	T	T	T	T	T	T	T	T	T	T	T
6B	57736401	A/C	C	C	C	C		C	x	A	A	A	A	A	A	A	A	A	A	A	A	A	A	A	A	A
6B	57736557	T/G	G	G	G	G		G	x	T	T	T	T	T	T	T	T	T	T	T	T	T	T	T	T	T
6B	57736710	A/C	C	C	C	C		C	x	A	A	A	A	A	A	A	A	A	A	A	A	A	A	A	A	A
6B	57900812	A/G	G	G	G	G		G	x	A	A	A	A	A	A	A	A	A	A	A	A	A	A	A	A	A
6B	57901012	A/G	G	G	G	G		G	x	A	A	A	A	A	A	A	A	A	A	A	A	A	A	A	A	A
6B	57901030	T/C	C	C	C	C		C	x	T	T	T	T	T	T	T	T	T	T	T	T	T	T	T	T	T
6B	57901089	A/G	G	G	G	G		G	x	A	A	A	A	A	A	A	A	A	A	A	A	A	A	A	A	A
6B	57910584	G/T	T	T	T	T		T	x	G	G	G	G	G	G	G	G	G	G	G	G	G	G	G	G	G
6B	57910654	C/G	G	G	G	G		G	x	C	C	C	C	C	C	C	C	C	C	C	C	C	C	C	C	C
6B	57910685	G/T	T	T	T	T		T	x	G	G	G	G	G	G	G	G	G	G	G	G	G	G	G	G	G
6B	57910780	T/C	C	C	C	C		C	x	T	T	T	T	T	T	T	T	T	T	T	T	T	T	T	T	T
6B	59304183	A/G	G	G	G	G		G	x	N	N	A	A	A	A	A	A	A	A	A	A	A	A	A	A	A
6B	59304246	T/G	G	G	G	G		G	x	N	N	T	T	T	T	T	T	T	T	T	T	T	T	T	T	T
6B	60608206	G/C	C	C	C	C		C	x	G	G	G	G	G	G	G	G	G	G	G	G	G	G	G	G	G
6B	60608258	G/C	C	C	C	C		C	x	G	G	G	G	G	G	G	G	G	G	G	G	G	G	G	G	G
6B	60608263	G/A	A	A	A	A		A	x	G	G	G	G	G	G	G	G	G	G	G	G	G	G	G	G	G
6B	60608293	T/C	C	C	C	C		C	x	T	T	T	T	T	T	T	T	T	T	T	T	T	T	T	T	T
6B	60623480	G/A	A	A	A	A		A	x	G	G	G	G	G	G	G	G	G	G	G	G	G	G	G	G	G
6B	60623726	T/C	C	C	C	C		C	x	T	T	T	T	T	T	T	T	T	T	T	T	T	T	T	T	T
6B	60623785	T/C	C	C	C	C		C	x	T	T	T	T	T	T	T	T	T	T	T	T	T	T	T	T	T
6B	60657864	C/T	T	T	T	T		T	x	C	C	C	C	C	C	C	C	C	C	C	C	C	C	C	C	C
6B	60657870	T/C	C	C	C	C		C	x	T	T	T	T	T	T	T	T	T	T	T	T	T	T	T	T	T
6B	61493083	G/C	C	C	N	C		C	x	G	G	G	G	G	G	G	G	G	G	G	G	G	G	G	G	G
6B	61493089	G/C	C	C	C	C		C	x	G	G	G	G	G	G	G	G	G	G	G	G	G	G	G	G	G
6B	61493140	C/T	T	T	T	T		T	x	C	C	C	C	C	C	C	C	C	C	C	C	C	C	C	C	C
6B	61493337	T/C	C	C	C	C		C	x	T	T	T	T	T	T	T	T	T	T	T	T	T	T	T	T	T
6B	61493346	G/T	T	T	T	T		T	x	G	G	G	G	G	G	G	G	G	G	G	G	G	G	G	G	G
6B	61493378	C/G	G	G	G	G		G	x	C	C	C	C	C	C	C	C	C	C	C	C	C	C	C	C	C
6B	61493416	G/A	A	A	N	A		A	x	G	G	G	G	G	G	G	G	G	G	G	G	G	G	G	G	G
6B	61493439	C/T	T	T	T	T		T	x	C	C	C	C	C	C	C	C	C	C	C	C	C	C	C	C	C
6B	61493457	C/T	T	T	T	T		T	x	C	C	C	C	C	C	C	C	C	C	C	C	C	C	C	C	C
6B	61493498	G/A	A	A	A	A		A	x	G	G	G	G	G	G	G	G	G	G	G	G	G	G	G	G	G
6B	61493565	T/C	C	C	C	C		C	x	T	T	T	T	T	T	T	T	T	T	T	T	T	T	T	T	T
6B	61493583	T/C	C	C	C	C		C	x	T	T	T	T	T	T	T	T	T	T	T	T	T	T	T	T	T
6B	61493620	C/T	T	T	T	T		T	x	C	C	C	C	C	C	C	C	C	C	C	C	C	C	C	C	C
6B	62119051	A/G	G	N	G	G		G	x	A	A	A	A	A	A	A	A	A	A	A	A	A	A	A	A	A
6B	62119625	G/T	T	N	T	T		T	x	G	G	G	G	G	G	G	G	G	G	G	G	G	G	G	G	G
6B	62119834	G/A	A	N	A	A		A	x	G	G	G	G	G	G	G	G	G	G	G	G	G	G	G	G	G
6B	62224112	T/A	A	A	A	N		A	x	T	T	T	T	T	T	T	T	T	T	T	T	T	T	T	T	T
6B	62226306	C/A	A	A	N	N		A	x	C	C	C	C	C	C	C	C	C	C	C	C	C	C	C	C	C
6B	62226342	C/T	T	T	N	N		T	x	C	C	C	C	C	C	C	C	C	C	C	C	C	C	C	C	C
6B	62389731	G/A	A	A	N	A		A	x	G	G	G	G	G	G	G	G	G	G	G	G	G	G	G	G	G
6B	62405005	T/G	G	G	G	G		G	x	T	T	T	T	T	T	T	T	T	T	T	T	T	T	T	T	T
6B	62614774	C/T	T	T	T	T		T	x	C	C	C	C	C	C	C	C	C	C	C	C	C	C	C	C	C
6B	62632041	A/G	G	G	G	G		G	x	A	A	A	A	A	A	A	A	A	A	A	A	A	A	N	A	A
6B	62690435	A/C	C	N	C	C		C	x	A	A	A	A	A	A	A	A	A	A	A	A	A	A	N	A	A
6B	62690490	T/G	G	N	G	G		G	x	T	T	T	T	T	T	T	T	T	T	T	T	T	T	T	T	T
6B	62691286	T/C	C	N	C	C		C	x	T	T	T	T	T	T	T	T	T	T	T	T	T	T	T	T	T
6B	62694157	T/G	G	N	G	G		G	x	T	T	T	T	T	T	T	T	T	T	T	T	T	T	T	T	T
6B	62694340	C/T	T	N	T	T		T	x	C	C	C	C	C	C	C	C	C	C	C	C	C	C	C	C	C
6B	62708751	C/A	A	N	A	A		A	x	C	C	C	C	C	C	C	C	C	C	C	C	C	C	C	C	C
6B	62709050	C/T	T	T	T	T		T	x	C	C	C	C	C	C	C	C	C	C	C	C	C	C	C	C	C
6B	63241176	C/T	N	T	T	T		T	x	C	C	C	C	C	C	C	C	C	C	C	C	C	C	C	C	C
6B	63241198	G/A	N	A	A	A		A	x	G	G	G	G	G	G	G	G	G	G	G	G	G	G	G	G	G
6B	63241255	C/T	N	T	T	T		T	x	C	C	C	C	C	C	C	C	C	C	C	C	C	C	C	C	C
6B	64233664	G/A	A	A	A	A		A	x	G	G	G	G	G	G	G	G	G	G	G	G	G	G	G	G	G
6B	64233864	G/A	A	A	A	A		A	x	G	G	G	G	G	G	G	G	G	G	G	G	G	G	G	G	G
6B	64233957	C/A	A	A	A	A		A	x	C	C	C	C	C	C	C	C	C	C	C	C	C	C	C	C	C
6B	64234061	G/C	C	C	C	C		C	x	G	G	G	G	G	G	G	G	G	G	G	G	G	G	G	G	G
6B	64449326	C/G	G	G	G	G		G	x	C	C	C	C	C	C	C	C	C	C	C	C	C	C	C	C	C
6B	64449344	C/G	G	G	G	G		G	x	C	C	C	C	C	C	C	C	C	C	C	C	C	C	C	C	C
6B	64449439	T/C	C	C	C	C		C	x	T	T	T	T	T	T	T	T	T	T	T	T	T	T	T	T	T
6B	64449455	C/T	T	T	T	T		T	x	C	C	C	C	C	C	C	C	C	C	C	C	C	C	C	C	C
6B	64449545	C/A	A	A	A	A		A	x	C	C	C	C	C	C	C	C	C	C	C	C	C	C	C	C	C
6B	64449638	C/T	T	T	N	T		T	x	C	C	C	C	C	C	C	C	C	C	C	C	C	C	C	C	C
6B	64449727	C/G	G	G	N	G		G	x	C	C	C	C	C	C	C	C	C	C	C	C	C	C	C	C	C
6B	64449750	C/T	N	T	T	T		T	x	C	C	C	C	C	C	C	C	C	C	C	C	C	C	C	C	C
6B	64449789	T/A	A	A	A	A		A	x	T	T	T	T	T	T	T	T	T	T	T	T	T	T	T	T	T
6B	64686747	C/T	T	T	T	T		T	x	C	C	C	C	C	C	C	C	C	C	C	C	C	C	C	C	C
6B	64864325	T/C	C	N	C	C		C	x	T	T	T	T	T	T	T	T	T	T	T	T	T	T	T	T	T
6B	64864335	C/A	A	N	A	A		A	x	C	C	C	C	C	C	C	C	C	C	C	C	C	C	C	C	C
6B	64864361	T/A	A	N	A	A		A	x	T	T	T	T	T	T	T	T	T	T	T	T	T	T	T	T	T
6B	64864517	C/T	N	N	T	T		T	x	C	C	C	C	C	C	C	C	C	C	C	C	C	C	C	C	C
6B	64864871	C/T	T	N	T	T		T	x	C	C	C	C	C	C	C	C	C	C	C	C	C	C	C	C	C
6B	64867774	T/C	C	C	C	C		C	x	T	T	T	T	T	T	T	T	T	T	T	T	T	T	T	T	T
6B	64968357	C/T	T	T	T	N		T	x	C	C	C	C	C	C	C	C	C	C	C	C	C	C	C	C	C
6B	64968961	G/C	C	C	C	N		C	x	G	G	G	G	G	G	G	G	G	G	G	G	G	G	G	G	G
6B	65088515	T/C	N	C	C	C		C	x	T	T	T	T	T	T	T	T	T	T	T	T	T	T	T	T	T
6B	65090017	G/A	N	A	A	N		A	x	G	G	G	G	G	G	G	G	G	G	G	G	G	G	G	G	G
6B	65090132	C/G	N	G	G	N		G	x	C	C	C	C	C	C	C	C	C	C	C	C	C	C	C	C	C
6B	65090265	G/A	N	A	A	N		A	x	G	G	G	G	G	G	G	G	G	G	G	G	G	G	G	G	G
6B	65090383	T/C	N	C	C	N		C	x	T	T	T	T	T	T	T	T	T	T	T	T	T	T	T	T	T
6B	65174157	C/T	T	T	T	N		T	x	C	C	C	C	C	C	C	C	C	C	C	C	C	C	C	C	C
6B	65725387	A/G	G	G	G	N		G	x	A	A	A	A	A	A	A	A	A	A	A	A	A	A	A	A	A
6B	65727222	C/G	G	G	G	N		G	x	C	C	C	C	C	C	C	C	C	C	C	C	C	C	C	C	C
6B	65729296	A/G	G	G	G	N		G	x	A	A	A	A	A	A	A	A	A	A	A	A	A	A	A	A	A
6B	65729443	T/C	C	C	C	N		C	x	T	T	T	T	T	T	T	T	T	T	T	T	T	T	T	T	T
6B	65729482	T/C	C	C	C	N		C	x	T	T	T	T	T	T	T	T	T	T	T	T	T	T	T	T	T
6B	65729531	T/A	A	A	A	N		A	x	T	T	T	T	T	T	T	T	T	T	T	T	T	T	T	T	T
6B	65729603	G/A	A	A	A	N		A	x	G	G	G	G	G	G	G	G	G	G	G	G	G	G	G	G	G
6B	65729999	A/G	G	G	G	N		G	x	A	A	A	A	A	A	A	A	A	A	A	A	A	A	A	A	A
6B	65730183	G/T	T	T	T	N		T	x	G	G	G	G	G	G	G	G	G	G	G	G	G	G	G	G	G
6B	65730822	T/G	G	G	G	N		G	x	T	T	T	T	T	T	T	T	T	T	T	T	T	T	T	T	T
6B	65731710	T/C	C	C	C	N		C	x	T	T	T	T	T	T	T	T	T	T	T	T	T	T	T	T	T
6B	65731820	G/A	N	A	A	N		A	x	G	G	G	G	G	G	G	G	G	G	G	G	G	G	G	G	G
6B	65731838	T/C	C	C	C	N		C	x	T	T	T	T	T	T	T	T	T	T	T	T	T	T	T	T	T
6B	65731854	A/G	G	G	G	N		G	x	A	A	A	A	A	A	A	A	A	A	A	A	A	A	A	A	A
6B	65731901	A/G	G	G	G	N		G	x	A	A	A	A	A	A	A	A	A	A	A	A	A	A	A	A	A
6B	65731948	A/G	G	G	G	N		G	x	A	A	A	A	A	A	A	A	A	A	A	A	A	A	A	A	A
6B	65732073	G/A	A	A	A	N		A	x	G	G	G	G	G	G	G	G	G	G	G	G	G	G	G	G	G
6B	66453791	A/G	G	G	G	N		G	x	A	A	A	A	A	A	A	A	A	A	A	A	A	A	A	A	A
6B	66453814	G/T	T	T	T	N		T	x	G	G	G	G	G	G	G	G	G	G	G	G	G	G	G	G	G
6B	66453871	G/A	A	A	A	N		A	x	G	G	G	G	G	G	G	G	G	G	G	G	G	G	G	G	G
6B	66453910	G/C	C	C	C	N		C	x	G	G	G	G	G	G	G	G	G	G	G	G	G	G	G	G	G
6B	66453920	C/G	G	G	G	N		G	x	C	C	C	C	C	C	C	C	C	C	C	C	C	C	C	C	C
6B	66455590	C/T	T	T	T	N		T	x	C	C	C	C	C	C	C	C	C	C	C	C	C	C	C	C	C
6B	66455614	A/G	G	G	G	N		G	x	A	A	A	A	A	A	A	A	A	A	A	A	A	A	A	A	A
6B	66457343	C/G	G	G	N	N		G	x	C	C	C	C	C	C	C	C	C	C	C	C	C	C	C	C	C
6B	66784058	G/C	C	C	C	C		C	x	G	G	G	G	G	G	G	G	G	G	G	G	G	G	G	G	G
6B	67525576	A/C	N	C	C	N		C	x	A	A	A	A	A	A	A	A	A	A	A	A	A	A	A	A	A
6B	67527727	A/G	N	G	G	N		G	x	A	A	A	A	A	A	A	A	A	A	A	A	A	A	A	A	A
6B	67940702	T/C	C	N	C	C		C	x	T	T	T	T	T	T	T	T	T	T	T	T	T	T	T	T	T
6B	67940804	T/C	C	N	C	C		C	x	T	T	T	T	T	T	T	T	T	T	T	T	T	T	T	T	T
6B	67940837	C/G	G	N	G	G		G	x	C	C	C	C	C	C	C	C	C	C	C	C	C	C	C	C	C
6B	67940873	A/C	C	N	C	C		C	x	A	A	A	A	A	A	A	A	A	A	A	A	A	A	A	A	A
6B	68211673	T/G	G	G	G	G		G	x	T	T	T	T	T	T	T	T	T	T	T	T	T	T	T	T	T
6B	68211716	T/A	A	A	A	A		A	x	T	T	T	T	T	T	T	T	T	T	T	T	T	T	T	T	T
6B	68211721	C/T	N	T	T	T		T	x	C	C	C	C	C	C	C	C	C	C	C	C	C	C	C	C	C
6B	68211768	T/C	C	C	C	C		C	x	T	T	T	T	T	T	T	T	T	T	T	T	T	T	T	T	T
6B	68211795	A/G	G	G	G	G		G	x	A	A	A	A	A	A	A	A	A	A	A	A	A	A	A	A	A
6B	68211846	G/C	C	C	C	C		C	x	G	G	G	G	G	G	G	G	G	G	G	G	G	G	G	G	G
6B	68211920	A/G	G	G	G	N		G	x	A	A	A	A	A	A	A	A	A	A	A	A	A	A	A	A	A
6B	68211941	G/A	A	A	A	N		A	x	G	G	G	G	G	G	G	G	G	G	G	G	G	G	G	G	G
6B	68212083	A/G	G	G	G	G		G	x	A	A	A	A	A	A	A	A	A	A	A	A	A	A	A	A	A
6B	68212116	T/C	C	C	C	C		C	x	T	T	T	T	T	T	T	T	T	T	T	T	T	T	T	T	T
6B	68212228	A/G	G	G	G	G		G	x	A	A	A	A	A	A	A	A	A	A	A	A	A	A	A	A	A
6B	68212316	T/C	C	C	C	C		C	x	N	T	T	T	T	T	T	T	T	T	T	T	T	T	T	T	T
6B	68245332	A/G	G	G	G	G		G	x	A	A	A	A	A	A	A	A	A	A	A	A	A	A	A	A	A
6B	68245506	C/T	T	T	T	T		T	x	C	C	C	C	C	C	C	C	C	C	C	C	C	C	C	C	C
6B	68245643	T/C	C	C	C	C		C	x	T	T	T	T	T	T	T	T	T	T	T	T	T	T	T	T	T
6B	68245674	G/A	A	A	A	A		A	x	G	G	G	G	G	G	G	G	G	G	G	G	G	G	G	G	G
6B	68245826	C/T	T	T	T	T		T	x	C	C	C	C	C	C	C	C	C	C	C	C	C	C	N	C	C
6B	68246019	A/G	G	N	G	G		G	x	A	A	A	A	A	A	A	A	A	A	A	A	A	A	A	A	A
6B	68246198	G/A	N	A	A	A		A	x	G	G	G	G	G	G	G	G	G	G	G	G	G	G	G	G	G
6B	68246459	C/G	G	G	G	G		G	x	C	C	C	C	C	C	C	C	C	C	C	C	C	C	C	C	C
6B	68246532	G/A	A	A	A	A		A	x	G	G	G	G	G	G	G	G	G	G	G	G	G	G	G	G	G
6B	68293473	A/C	C	C	C	C		C	x	A	A	A	A	A	A	A	A	A	A	A	A	A	A	A	A	A
6B	68293498	A/G	G	G	G	G		G	x	A	A	A	A	A	A	A	A	A	A	A	A	A	A	A	A	A
6B	68293518	G/A	A	A	A	A		A	x	G	G	G	G	G	G	G	G	G	G	G	G	G	G	G	G	G
6B	68293577	G/A	A	A	A	A		A	x	G	G	G	G	G	G	G	G	G	G	G	G	G	G	G	G	G
6B	68293759	G/A	A	A	A	A		A	x	G	G	G	G	G	G	G	G	G	G	G	G	G	G	G	G	G
6B	68293948	C/A	A	A	A	A		A	x	C	C	C	C	C	C	C	C	C	C	C	C	C	C	C	C	C
6B	68922633	T/A	A	A	A	A		A	x	T	T	T	T	T	T	T	T	T	T	T	T	T	T	T	T	T
6B	68922731	C/T	T	T	T	T		T	x	C	C	C	C	C	C	C	C	C	C	C	C	C	C	C	C	C
6B	68922994	G/C	C	C	C	C		C	x	G	G	G	G	G	G	G	G	G	G	G	G	G	G	N	G	G
6B	68923087	G/C	C	C	C	C		C	x	G	G	G	G	G	G	G	G	G	G	G	G	G	G	N	G	G
6B	68923210	G/C	C	C	C	C		C	x	G	G	G	G	G	G	G	G	G	G	G	G	G	G	G	G	G
6B	68923372	T/C	C	C	C	C		C	x	T	T	T	T	T	T	T	T	T	T	T	T	T	T	T	T	T
6B	68923385	G/A	A	A	A	A		A	x	G	G	G	G	G	G	G	G	G	G	G	G	G	G	N	G	G
6B	69462293	A/G	G	G	G	G		G	x	A	A	A	A	A	A	A	A	A	A	A	A	A	A	N	A	A
6B	69462361	C/A	A	A	A	A		A	x	C	C	C	C	C	C	C	C	C	C	C	C	C	C	C	C	C
6B	69462421	G/A	A	A	A	A		A	x	G	G	G	G	G	G	G	G	G	G	G	G	G	G	N	G	G
6B	69462952	G/T	T	T	T	T		T	x	G	G	G	G	G	G	G	G	G	G	G	G	G	G	G	G	G
6B	69463058	C/T	T	T	T	T		T	x	C	C	C	C	C	C	C	C	C	C	C	C	C	C	C	C	C
6B	69547920	C/G	G	G	G	G		G	x	C	C	C	C	C	C	C	C	C	C	C	C	C	C	C	C	C
6B	69547950	G/A	A	A	A	A		A	x	G	G	G	G	G	G	G	G	G	G	G	G	G	G	G	G	G
6B	69548113	C/G	G	G	G	G		G	x	C	C	C	C	C	C	C	C	C	C	C	C	C	C	C	C	C
6B	69548188	C/G	G	G	G	G		G	x	C	C	C	C	C	C	C	C	C	C	C	C	C	C	C	C	C
6B	69548368	G/C	C	C	C	C		C	x	G	G	G	G	G	G	G	G	G	G	G	G	G	G	G	G	G
6B	69548674	G/C	C	C	C	C		C	x	G	G	G	G	G	G	G	G	G	G	G	G	G	G	G	G	G
6B	69548713	C/T	T	T	T	T		T	x	C	C	C	C	C	C	C	C	C	C	C	C	C	C	C	C	C
6B	69548770	A/G	N	G	G	G		G	x	A	A	A	A	A	A	A	A	A	A	A	A	A	A	A	A	A
6B	69548797	T/C	C	C	C	C		C	x	T	T	T	T	T	T	T	T	T	T	T	T	T	T	T	T	T
6B	69548836	T/C	C	C	C	C		C	x	T	T	T	T	T	T	T	T	T	T	T	T	T	T	T	T	T
6B	69548884	T/C	C	C	C	C		C	x	T	T	T	T	T	T	T	T	T	T	T	T	T	T	T	T	T
6B	69548908	T/G	G	G	G	G		G	x	T	T	T	T	T	T	T	T	T	T	T	T	T	T	T	T	T
6B	69549115	C/T	T	T	T	T		T	x	C	C	C	C	C	C	C	C	C	C	C	C	C	C	C	C	C
6B	69549160	A/G	G	G	G	G		G	x	A	A	A	A	A	A	A	A	A	A	A	A	A	A	A	A	A
6B	69707987	C/T	T	T	T	N		T	x	C	N	C	C	C	C	C	C	C	C	C	C	C	C	C	C	C
6B	69708020	C/T	T	T	T	N		T	x	C	N	C	C	C	C	C	C	C	C	C	C	C	C	C	C	C
6B	69708925	C/G	G	G	G	N		G	x	C	N	C	C	C	C	C	C	C	C	C	C	C	C	C	C	C
6B	69708945	T/C	C	C	C	N		C	x	T	N	T	T	T	T	T	T	T	T	T	T	T	T	T	T	T
6B	69709027	T/C	C	C	C	N		C	x	T	N	T	T	T	T	T	T	T	T	T	T	T	T	N	T	T
6B	71034557	C/T	T	T	T	T		T	x	C	C	C	C	C	C	C	C	C	C	C	C	C	C	C	C	C
6B	71034624	A/G	G	G	G	G		G	x	A	A	A	A	A	A	A	A	A	A	A	A	A	A	N	A	A
6B	71034791	G/A	A	A	A	A		A	x	G	G	G	G	G	G	G	G	G	G	G	G	G	G	G	G	G
6B	71038144	A/G	G	G	G	G		G	x	A	A	A	A	A	A	A	A	A	A	A	A	A	A	A	A	A
6B	71038303	G/T	T	T	T	T		T	x	G	G	G	G	G	G	G	G	G	G	G	G	G	G	G	G	G
6B	71040618	C/T	T	T	T	T		T	x	C	C	C	C	C	C	C	C	C	C	C	C	C	C	C	C	C
6B	71040624	T/C	C	C	C	C		C	x	T	T	T	T	T	T	T	T	T	T	T	T	T	T	T	T	T
6B	71040652	C/T	T	T	T	T		T	x	C	C	C	C	C	C	C	C	C	C	C	C	C	C	C	C	C
6B	71041194	C/T	T	T	T	T		T	x	C	C	C	C	C	C	C	C	C	C	C	C	C	C	C	C	C
6B	71041269	A/G	G	G	G	G		G	x	A	A	A	A	A	A	A	A	A	A	A	A	A	A	A	A	A
6B	71041380	G/A	A	A	A	A		A	x	G	G	G	G	G	G	G	G	G	G	G	G	G	G	G	G	G
6B	71148171	C/A	A	A	A	A		A	x	C	C	C	C	C	C	C	C	C	C	C	C	C	C	C	C	C
6B	71355437	A/C	C	C	C	C		C	x	A	A	A	A	A	A	A	A	A	A	A	A	A	A	A	A	A
6B	71355506	T/C	C	C	C	C		C	x	T	T	T	T	T	T	T	T	T	T	T	T	T	T	T	T	T
6B	71356033	T/G	G	G	G	G		G	x	T	T	T	T	T	T	T	T	T	T	T	T	T	T	T	T	T
6B	72179436	C/T	T	T	T	N		T	x	C	C	C	C	C	C	C	C	C	C	C	C	C	C	C	C	C
6B	72179469	G/T	T	T	T	N		T	x	G	G	G	G	G	G	G	G	G	G	G	G	G	G	G	G	G
6B	72179514	C/G	G	G	G	N		G	x	C	C	C	C	C	C	C	C	C	C	C	C	C	C	C	C	C
6B	72179520	A/C	C	C	C	N		C	x	A	A	A	A	A	A	A	A	A	A	A	A	A	A	A	A	A
6B	72179574	C/T	T	T	T	N		T	x	C	C	C	C	C	C	C	C	C	C	C	C	C	C	C	C	C
6B	72179744	C/G	G	G	G	N		G	x	C	C	C	C	C	C	C	C	C	C	C	C	C	C	C	C	C
6B	72179780	G/T	T	T	T	N		T	x	G	G	G	G	G	G	G	G	G	G	G	G	G	G	G	G	G
6B	72179840	C/T	T	T	T	N		T	x	C	C	C	C	C	C	C	C	C	C	C	C	C	C	C	C	C
6B	72179894	C/T	T	T	T	N		T	x	C	C	C	C	C	C	C	C	C	C	C	C	C	C	C	C	C
6B	72183330	T/C	C	C	C	N		C	x	T	T	T	T	T	T	T	T	T	T	T	T	T	T	T	T	T
6B	72312141	C/T	T	T	T	T		T	x	C	C	C	C	C	C	C	C	C	C	C	C	C	C	C	C	C
6B	72312176	A/G	G	G	G	G		G	x	A	A	A	A	A	A	A	A	A	A	A	A	A	A	A	A	A
6B	72312196	C/T	T	T	T	T		T	x	C	C	C	C	C	C	C	C	C	C	C	C	C	C	C	C	C
6B	72312213	G/T	T	T	T	T		T	x	G	G	G	G	G	G	G	G	G	G	G	G	G	G	G	G	G
6B	72312258	G/T	T	T	T	T		T	x	G	G	G	G	G	G	G	G	G	G	G	G	G	G	G	G	G
6B	72312301	T/G	G	G	G	G		G	x	T	T	T	T	T	T	T	T	T	T	T	T	T	T	T	T	T
6B	72312317	T/A	A	A	A	A		A	x	T	T	T	T	T	T	T	T	T	T	T	T	T	T	T	T	T
6B	72312343	C/T	T	T	T	T		T	x	C	C	C	C	C	C	C	C	C	C	C	C	C	C	C	C	C
6B	72312357	A/C	C	C	C	C		C	x	A	A	A	A	A	A	A	A	A	A	A	A	A	A	A	A	A
6B	72312524	C/T	T	T	T	T		T	x	C	C	C	C	C	C	C	C	C	C	C	C	C	C	C	C	C
6B	72312568	T/G	G	N	N	G		G	x	T	T	T	T	T	T	T	T	T	T	T	T	T	T	T	T	T
6B	72312603	G/A	A	A	A	A		A	x	G	G	G	G	G	G	G	G	G	G	G	G	G	G	G	G	G
6B	72312906	G/T	T	T	T	T		T	x	G	G	G	G	G	G	G	G	G	G	G	G	G	G	G	G	G
6B	72312976	C/T	T	T	T	T		T	x	C	C	C	C	C	C	C	C	C	C	C	C	C	C	C	C	C
6B	72313037	C/A	A	A	A	A		A	x	C	C	C	C	C	C	C	C	C	C	C	C	C	C	C	C	C
6B	72313524	C/T	T	T	T	T		T	x	C	C	C	C	C	C	C	C	C	C	C	C	C	C	N	C	C
6B	72313586	A/C	C	C	C	C		C	x	A	A	A	A	A	A	A	A	A	A	A	A	A	A	A	A	A
6B	72313867	A/G	G	G	G	G		G	x	A	A	A	A	A	A	A	A	A	A	A	A	A	A	A	A	A
6B	72313891	C/A	A	A	A	A		A	x	C	C	C	C	C	C	C	C	C	C	C	C	C	C	C	C	C
6B	72314107	G/T	T	T	T	T		T	x	G	G	G	G	G	G	G	G	G	G	G	G	G	G	G	G	G
6B	72319290	G/A	A	A	A	A		A	x	G	G	G	G	G	G	G	G	G	G	G	G	G	G	G	G	G
6B	72319339	C/A	A	A	A	A		A	x	C	C	C	C	C	C	C	C	C	C	C	C	C	C	C	C	C
6B	75029283	G/T	T	T	T	T		T	x	G	G	G	G	G	G	G	G	G	G	G	G	G	G	G	G	G
6B	75029304	G/A	A	A	A	A		A	x	G	G	G	G	G	G	G	G	G	G	G	G	G	G	G	G	G
6B	75029343	C/T	T	T	T	T		T	x	C	C	C	C	C	C	C	C	C	C	C	C	C	C	C	C	C
6B	75029515	G/A	A	A	A	A		A	x	G	G	G	G	G	G	G	G	G	G	G	G	G	G	G	G	G
6B	75030011	G/A	A	A	A	A		A	x	G	G	G	G	G	G	G	G	G	G	G	G	G	G	G	G	G
6B	75030178	T/C	C	C	C	C		C	x	T	T	T	T	T	T	T	T	T	T	T	T	T	T	T	T	T
6B	75030836	G/A	A	A	A	A		A	x	G	G	G	G	G	G	G	G	G	G	G	G	G	G	G	G	G
6B	75031001	C/T	T	T	T	T		T	x	C	C	C	C	C	C	C	C	C	C	C	C	C	C	C	C	C
6B	75031580	G/C	C	C	C	C		C	x	G	G	G	G	G	G	G	G	G	G	G	G	G	G	G	G	G
6B	75031828	G/A	A	A	A	A		A	x	G	G	G	G	G	G	G	G	G	G	G	G	G	G	G	G	G
6B	75033192	G/A	A	A	A	A		A	x	G	G	G	G	G	G	G	G	G	G	G	G	G	G	G	G	G
6B	75033267	A/G	G	G	N	G		G	x	A	A	A	A	A	A	A	A	A	A	A	A	N	A	A	A	A
6B	75033530	A/C	C	C	C	C		C	x	A	A	A	A	A	A	A	A	A	A	A	A	N	A	A	A	A
6B	75033575	G/T	T	T	T	T		T	x	G	G	G	G	G	G	G	G	G	G	G	G	G	G	G	G	G
6B	75033845	A/G	G	G	G	G		G	x	A	A	A	A	A	A	A	A	A	A	A	A	A	A	A	A	A
6B	75033989	G/C	C	C	C	C		C	x	G	G	G	G	G	G	G	G	G	G	G	G	G	G	G	G	G
6B	75033995	T/C	C	C	C	C		C	x	T	T	T	T	T	T	T	T	T	T	T	T	T	T	T	T	T
6B	75508343	A/G	N	G	G	N		G	x	A	A	A	A	A	A	A	A	A	A	A	A	A	A	A	A	A
6B	75508391	C/A	N	A	A	N		A	x	C	C	C	C	C	C	C	C	C	C	C	C	C	C	C	C	C
6B	75509588	G/A	N	A	A	A		A	x	G	G	G	G	G	G	G	G	G	G	G	G	G	G	G	G	G
6B	75509844	T/C	N	C	C	N		C	x	T	T	T	T	T	T	T	T	T	T	T	T	T	T	T	T	T
6B	75510084	C/T	N	T	T	N		T	x	C	C	C	C	C	C	C	C	C	C	C	C	C	C	C	C	C
6B	75510285	A/G	G	G	N	G		G	x	A	A	A	A	A	A	A	A	A	A	A	A	A	A	A	A	A
6B	75915460	T/C	C	C	C	C		C	x	T	T	T	T	T	T	T	T	T	T	T	T	T	T	T	T	T
6B	75915514	C/G	G	G	G	G		G	x	C	C	C	C	C	C	C	C	C	C	C	C	C	C	C	C	C
6B	75915595	A/G	G	G	G	G		G	x	A	A	A	A	A	A	A	A	A	A	A	A	A	A	A	A	A
6B	75915654	A/G	G	G	G	G		G	x	A	A	A	A	A	A	A	A	A	A	A	A	A	A	A	A	A
6B	75915853	A/C	C	C	C	C		C	x	A	A	A	A	A	A	A	A	A	A	A	A	A	A	A	A	A
6B	75916176	G/C	C	C	C	C		C	x	G	G	G	G	G	G	G	G	G	G	G	G	G	G	G	G	G
6B	75918153	G/C	C	C	C	C		C	x	G	G	G	G	G	G	G	G	G	G	G	G	G	G	G	G	G
6B	75918285	C/T	T	T	T	T		T	x	C	C	C	C	C	C	C	C	C	C	C	C	C	C	C	C	C
6B	75918658	A/G	G	G	G	G		G	x	A	A	A	A	A	A	A	A	A	A	A	A	A	A	A	A	A
6B	75918701	T/C	C	C	C	C		C	x	T	T	T	T	T	T	T	T	T	T	T	T	T	T	T	T	T
6B	75918733	T/C	C	C	C	C		C	x	T	T	T	T	T	T	T	T	T	T	T	T	T	T	T	T	T
6B	76860922	A/T	T	T	T	T		T	x	A	A	A	A	N	A	A	A	A	A	A	A	A	A	A	A	A
6B	76860974	G/T	T	T	T	T		T	x	G	G	G	G	N	G	G	G	G	G	G	G	G	G	G	G	G
6B	76861038	G/A	A	A	A	A		A	x	G	G	G	G	N	G	G	G	G	G	G	G	G	G	G	G	G
6B	76861155	A/G	G	G	G	G		G	x	A	A	A	A	N	A	A	A	A	A	A	A	A	A	A	A	A
6B	76861165	T/G	G	G	G	G		G	x	T	T	T	T	N	T	T	T	T	T	T	T	T	T	T	T	T
6B	77011458	C/T	T	N	T	T		T	x	C	C	C	C	N	C	C	C	C	C	C	C	C	C	C	C	C
6B	77011488	C/G	G	N	G	G		G	x	C	C	C	C	N	C	C	C	C	C	C	C	C	C	C	C	C
6B	77011706	C/T	T	N	T	T		T	x	C	C	C	C	N	C	C	C	C	C	C	C	C	C	C	C	C
6B	77011757	C/G	G	N	G	G		G	x	C	C	C	C	N	C	C	C	C	C	C	C	C	C	C	C	C
6B	77011782	T/A	A	N	A	A		A	x	T	T	T	T	N	T	T	T	T	T	T	T	T	T	T	T	T
6B	77011963	G/A	A	N	A	A		A	x	G	G	G	G	N	G	G	G	G	G	G	G	G	G	G	G	G
6B	77012002	T/G	G	N	G	G		G	x	T	T	T	T	N	T	T	T	T	T	T	T	T	T	T	T	T
6B	77773668	T/C	N	C	N	C		C	x	T	T	T	T	T	T	T	T	T	T	T	T	T	T	T	T	T
6B	77773730	T/A	N	A	N	A		A	x	T	T	T	T	T	T	T	T	T	T	T	T	T	T	T	T	T
6B	77773798	T/C	N	C	N	C		C	x	T	T	T	T	T	T	T	T	T	T	T	T	T	T	T	T	T
6B	77773833	C/G	N	G	N	G		G	x	C	C	C	C	C	C	C	C	C	C	C	C	C	C	C	C	C
6B	77773885	A/G	N	G	N	G		G	x	A	A	A	A	A	A	A	A	A	A	A	A	A	A	A	A	A
6B	77773915	G/C	N	C	N	C		C	x	G	G	G	G	G	G	G	G	G	G	G	G	G	G	G	G	G
6B	77774043	T/G	N	G	N	G		G	x	T	T	T	T	T	T	T	T	T	T	T	T	T	T	T	T	T
6B	77774085	C/G	N	G	N	G		G	x	C	C	C	C	C	C	C	C	C	C	C	C	C	C	C	C	C
6B	77774442	C/T	N	T	N	T		T	x	C	C	C	C	C	C	C	C	C	C	C	C	C	C	C	C	C
6B	77774492	A/G	N	G	N	G		G	x	A	A	A	A	A	A	A	A	A	A	A	A	A	A	A	A	A
6B	77774583	C/A	N	A	N	A		A	x	C	C	C	C	C	C	C	C	C	C	C	C	C	C	C	C	C
6B	77774626	A/G	N	G	N	G		G	x	A	A	A	A	A	A	A	A	A	A	A	A	A	A	A	A	A
6B	77774636	C/T	N	T	N	T		T	x	C	C	C	C	C	C	C	C	C	C	C	C	C	C	C	C	C
6B	77774663	C/T	N	T	N	T		T	x	C	C	C	C	C	C	C	C	C	C	C	C	C	C	C	C	C
6B	77774715	A/G	N	G	N	G		G	x	A	A	A	A	A	A	A	A	A	A	A	A	A	A	A	A	A
6B	77774733	A/G	N	G	N	G		G	x	A	A	A	A	A	A	A	A	A	A	A	A	A	A	A	A	A
6B	77774766	C/T	N	T	N	T		T	x	C	C	C	C	C	C	C	C	C	C	C	C	C	C	C	C	C
6B	77774780	T/C	N	C	N	C		C	x	T	T	T	T	T	T	T	T	T	T	T	T	T	T	T	T	T
6B	77774818	G/C	N	C	N	C		C	x	G	G	G	G	G	G	G	G	G	G	G	G	G	G	G	G	G
6B	77774873	C/T	N	T	N	T		T	x	N	C	C	C	C	C	C	C	C	C	C	C	C	C	C	C	C
6B	77774940	G/A	N	A	N	A		A	x	N	G	G	G	G	G	G	G	G	G	G	G	G	G	G	G	G
6B	77774978	G/A	N	A	N	A		A	x	N	G	G	G	G	G	G	G	G	G	G	G	G	G	G	G	G
6B	77775110	T/C	N	C	N	C		C	x	N	T	T	T	T	T	T	T	T	T	T	T	T	T	T	T	T
6B	77775154	A/G	N	G	N	G		G	x	N	A	A	A	A	A	A	A	A	A	A	A	A	A	A	A	A
6B	77775209	G/A	N	A	N	A		A	x	N	G	G	G	G	G	G	G	G	G	G	G	N	G	G	G	G
6B	77775233	C/T	N	T	N	T		T	x	N	C	C	C	C	C	C	C	C	C	C	C	C	C	C	C	C
6B	77775261	G/T	N	T	N	T		T	x	N	G	G	G	G	G	G	G	G	G	G	G	G	G	G	G	G
6B	77775346	C/T	N	T	N	T		T	x	N	C	C	C	C	C	C	C	C	C	C	C	C	C	C	C	C
6B	77775405	C/T	N	T	N	T		T	x	N	C	C	C	C	C	C	C	C	C	C	C	C	C	C	C	C
6B	77775438	T/C	N	C	N	C		C	x	N	T	T	T	T	T	T	T	T	T	T	T	T	T	T	T	T
6B	77775447	C/A	N	A	N	A		A	x	N	C	C	C	C	C	C	C	C	C	C	C	C	C	C	C	C
6B	77775472	T/C	N	C	N	C		C	x	N	T	T	T	T	T	T	T	T	T	T	T	T	T	T	T	T
6B	77775515	A/T	N	T	N	T		T	x	N	A	A	A	A	A	A	A	A	A	A	A	A	A	A	A	A
6B	77775546	A/G	N	G	N	G		G	x	N	A	A	A	A	A	A	A	A	A	A	A	A	A	A	A	A
6B	77775659	C/T	N	T	N	T		T	x	N	C	C	C	C	C	C	C	C	C	C	C	C	C	C	C	C
6B	77775690	C/T	N	T	N	T		T	x	N	C	C	C	C	C	C	C	C	C	C	C	C	C	C	C	C
6B	77775712	G/A	N	A	N	A		A	x	N	G	G	G	G	G	G	G	G	G	G	G	G	G	G	G	G
6B	77775805	C/T	N	T	N	T		T	x	N	C	C	C	C	C	C	C	C	C	C	C	C	C	C	C	C
6B	77775827	C/T	N	T	N	T		T	x	N	C	C	C	C	C	C	C	C	C	C	C	C	C	C	C	C
6B	77775836	C/T	N	T	N	T		T	x	N	C	C	C	C	C	C	C	C	C	C	C	C	C	C	C	C
6B	77775878	A/G	N	G	N	G		G	x	N	A	A	A	A	A	A	A	A	A	A	A	A	A	A	A	A
6B	77775910	C/T	N	T	N	T		T	x	N	C	C	C	C	C	C	C	C	C	C	C	C	C	C	C	C
6B	77775975	T/C	N	C	N	C		C	x	N	T	T	T	T	T	T	T	T	T	T	T	T	T	T	T	T
6B	77776021	T/G	N	G	N	G		G	x	N	T	T	T	T	T	T	T	T	T	T	T	T	T	T	T	T
6B	77776078	G/C	N	C	N	C		C	x	N	G	G	G	G	G	G	G	G	G	G	G	G	G	G	G	G
6B	77776134	C/T	N	T	N	T		T	x	N	C	C	C	C	C	C	C	C	C	C	C	C	C	C	C	C
6B	77776160	G/C	N	C	N	C		C	x	N	G	G	G	G	G	G	G	G	G	G	G	G	G	G	G	G
6B	77776181	C/T	N	T	N	T		T	x	N	C	C	C	C	C	C	C	C	C	C	C	C	C	C	C	C
6B	77776265	C/T	N	T	N	T		T	x	N	C	C	C	C	C	C	C	C	C	C	C	C	C	C	C	C
6B	77778058	T/A	N	A	N	A		A	x	N	T	T	T	T	T	T	T	T	T	T	T	T	T	T	T	T
6B	77778186	C/T	N	T	N	T		T	x	N	C	C	C	C	C	C	C	C	C	C	C	C	C	C	C	C
6B	77778235	C/T	N	T	N	T		T	x	N	C	C	C	C	C	C	C	C	C	C	C	C	C	N	C	C
6B	77778292	G/A	N	A	N	A		A	x	N	G	G	G	G	G	G	G	G	G	G	G	G	G	G	G	G
6B	77778348	C/T	N	T	N	T		T	x	N	C	C	C	C	C	C	C	C	C	C	C	C	C	C	C	C
6B	77778423	T/C	N	C	N	C		C	x	N	T	T	T	T	T	T	T	T	T	T	T	T	T	T	T	T
6B	77778449	C/T	N	T	N	T		T	x	N	C	C	C	C	C	C	C	C	C	C	C	C	C	C	C	C
6B	77778540	C/T	N	T	N	T		T	x	N	C	C	C	C	C	C	C	C	C	C	C	C	C	C	C	C
6B	77778547	A/G	N	G	N	G		G	x	N	A	A	A	A	A	A	A	A	A	A	A	A	A	A	A	A
6B	77778701	C/T	N	T	N	T		T	x	N	C	C	C	C	C	C	C	C	C	C	C	C	C	C	C	C
6B	79854905	G/A	A	N	A	A		A	x	G	G	G	G	G	G	G	G	G	G	G	G	G	G	G	G	G
6B	79854954	C/T	T	N	T	T		T	x	C	C	C	C	C	C	C	C	C	C	C	C	C	C	C	C	C
6B	79855005	G/T	T	N	T	T		T	x	G	G	G	G	G	G	G	G	G	G	G	G	G	G	G	G	G
6B	79855035	C/G	G	N	G	G		G	x	C	C	C	C	C	C	C	C	C	C	C	C	C	C	C	C	C
6B	79855080	T/G	G	N	G	G		G	x	T	T	T	T	T	T	T	T	T	T	T	T	T	T	T	T	T
6B	81025951	C/G	G	G	G	N		G	x	C	N	C	C	C	C	C	C	C	C	C	C	C	C	C	C	C
6B	81026390	C/G	G	G	G	N		G	x	C	N	C	C	C	C	C	C	C	C	C	C	C	C	C	C	C
6B	81026476	C/G	G	G	G	N		G	x	C	N	C	C	C	C	C	C	C	C	C	C	C	C	C	C	C
6B	81026499	A/G	G	G	G	N		G	x	A	N	A	A	A	A	A	A	A	A	A	A	A	A	A	A	A
6B	81026524	C/G	G	G	G	N		G	x	C	N	C	C	C	C	C	C	C	C	C	C	C	C	C	C	C
6B	81026567	G/A	A	A	A	N		A	x	G	N	G	G	G	G	G	G	G	G	G	G	G	G	G	G	G
6B	81026580	T/C	C	C	C	N		C	x	T	N	T	T	T	T	T	T	T	T	T	T	T	T	T	T	T
6B	81049019	A/G	G	G	N	G		G	x	A	A	A	A	A	A	A	A	A	A	A	A	A	A	A	A	A
6B	81049110	A/G	G	G	G	G		G	x	A	A	A	A	A	A	A	A	A	A	A	A	A	A	A	A	A
6B	81049194	C/T	T	T	T	T		T	x	C	C	C	C	C	C	C	C	C	C	C	C	C	C	N	C	C
6B	81051931	C/A	A	A	A	A		A	x	C	C	C	C	C	C	C	C	C	C	C	C	C	C	N	C	C
6B	81051940	A/T	T	T	T	T		T	x	A	A	A	A	A	A	A	A	A	A	A	A	A	A	A	A	A
6B	81052033	T/C	C	C	C	C		C	x	T	T	T	T	T	T	T	T	T	T	T	T	T	T	T	T	T
6B	81052351	A/G	G	G	G	G		G	x	A	A	A	A	A	A	A	A	A	A	A	A	A	A	N	A	A
6B	81054007	T/C	C	C	C	C		C	x	T	T	T	T	T	T	T	T	T	T	T	T	T	T	T	T	T
6B	82958200	C/T	T	T	T	T		T	x	C	C	C	C	C	C	C	C	C	C	C	C	C	C	N	C	C
6B	83195762	C/G	N	G	G	G		G	x	C	C	C	C	C	C	C	C	C	C	C	C	C	C	C	C	C
6B	84125495	T/A	A	A	A	A		A	x	T	T	T	T	T	T	T	T	T	T	T	T	T	T	T	T	T
6B	84125796	C/T	T	T	T	T		T	x	C	C	C	C	C	C	C	C	C	C	C	C	C	C	C	C	C
6B	84125823	G/A	A	A	A	A		A	x	G	G	G	G	G	G	G	G	G	G	G	G	G	G	G	G	G
6B	84128328	A/G	G	G	G	G		G	x	A	A	A	A	A	A	A	A	A	A	A	A	A	A	A	A	A
6B	84128716	C/G	G	G	G	G		G	x	C	C	C	C	C	C	C	C	C	C	C	C	C	C	C	C	C
6B	84128833	T/C	C	C	C	C		C	x	T	T	T	T	T	T	T	T	T	T	T	T	T	T	T	T	T
6B	84128839	A/G	G	G	G	G		G	x	A	A	A	A	A	A	A	A	A	A	A	A	A	A	A	A	A
6B	84129789	T/C	C	C	C	C		C	x	T	T	T	T	T	T	T	T	T	T	T	T	T	T	T	T	T
6B	84611633	T/C	C	C	C	C		C	x	T	T	T	T	T	T	T	T	T	T	T	T	T	T	T	T	T
6B	84611932	C/T	T	T	T	T		T	x	C	C	C	C	C	C	C	C	C	C	C	C	C	C	C	C	C
6B	85701101	T/C	N	C	N	C		C	x	T	T	T	T	T	T	T	T	T	T	T	T	T	T	T	T	T
6B	85708549	A/C	N	N	C	C		C	x	A	A	A	A	A	A	A	A	A	A	A	A	A	A	N	A	A
6B	85708645	C/G	N	G	G	G		G	x	C	C	C	C	C	C	C	C	C	C	C	C	C	C	C	C	C
6B	85709262	G/T	N	N	T	T		T	x	G	G	G	G	G	G	G	G	G	G	G	G	G	G	G	G	G
6B	85709588	G/T	N	N	T	T		T	x	G	G	G	G	G	G	G	G	G	G	G	G	G	G	N	G	G
6B	85709612	T/C	N	N	C	C		C	x	T	T	T	T	T	T	T	T	T	T	T	T	T	T	N	T	T
6B	85785885	G/A	N	A	A	A		A	x	G	G	G	G	G	G	G	G	G	G	G	G	G	G	G	G	G
6B	85786051	T/C	N	C	C	C		C	x	T	T	T	T	T	T	T	T	T	T	T	T	T	T	T	T	T
6B	85786254	A/G	N	G	G	G		G	x	A	A	A	A	A	A	A	A	A	A	A	A	A	A	A	A	A
6B	85788269	T/C	N	C	C	C		C	x	T	T	T	T	T	T	T	T	T	T	T	T	T	T	T	T	T
6B	85788286	C/T	N	T	T	T		T	x	C	C	C	C	C	C	C	C	C	C	C	C	C	C	C	C	C
6B	85788378	G/A	N	A	A	A		A	x	G	G	G	G	G	G	G	G	G	G	G	G	G	G	G	G	G
6B	85788398	C/A	N	A	A	A		A	x	C	C	C	C	C	C	C	C	C	C	C	C	C	C	C	C	C
6B	85788441	A/G	N	G	G	G		G	x	A	A	A	A	A	A	A	A	A	A	A	A	A	A	A	A	A
6B	85788672	C/T	N	T	T	T		T	x	C	C	C	C	C	C	C	C	C	C	C	C	C	C	C	C	C
6B	85788702	C/T	N	T	T	T		T	x	C	C	C	C	C	C	C	C	C	C	C	C	C	C	C	C	C
6B	85788708	T/C	N	C	C	C		C	x	T	T	T	T	T	T	T	T	T	T	T	T	T	T	T	T	T
6B	85789854	A/G	N	G	G	G		G	x	A	A	A	A	A	A	A	A	A	A	A	A	A	A	A	A	A
6B	85789908	A/G	N	G	G	G		G	x	A	A	A	A	A	A	A	A	A	A	A	A	A	A	N	A	A
6B	85789919	C/T	N	T	T	T		T	x	C	C	C	C	C	C	C	C	C	C	C	C	C	C	C	C	C
6B	85791044	T/C	N	C	C	C		C	x	T	T	T	T	T	T	T	T	T	T	T	T	T	T	T	T	T
6B	85791135	A/G	N	G	G	G		G	x	A	A	A	A	A	A	A	A	A	A	A	A	A	A	N	A	A
6B	85791148	A/C	N	C	C	C		C	x	A	A	A	A	A	A	A	A	A	A	A	A	A	A	N	A	A
6B	86392304	A/G	N	G	G	G		G	x	A	A	A	A	A	A	A	A	A	A	A	A	A	A	A	A	A
6B	86392337	G/C	N	C	C	C		C	x	G	G	G	G	G	G	G	G	G	G	G	G	G	G	G	G	G
6B	86392361	C/G	N	G	G	G		G	x	C	C	C	C	C	C	C	C	C	C	C	C	C	C	C	C	C
6B	86392366	A/G	N	G	G	G		G	x	A	A	A	A	A	A	A	A	A	A	A	A	A	A	A	A	A
6B	86392385	T/G	N	G	G	G		G	x	T	T	T	T	T	T	T	T	T	T	T	T	T	T	T	T	T
6B	86393582	T/C	N	C	C	C		C	x	T	T	T	T	T	T	T	T	T	T	T	T	T	T	T	T	T
6B	86393593	A/T	N	T	T	T		T	x	A	A	A	A	A	A	A	A	A	A	A	A	A	A	A	A	A
6B	86393868	A/G	N	G	G	G		G	x	A	A	A	A	A	A	A	A	A	A	A	A	A	A	N	A	A
6B	86394830	A/T	N	T	T	T		T	x	A	A	A	A	A	A	A	A	A	A	A	A	A	A	A	A	A
6B	86394881	C/G	N	G	G	G		G	x	C	C	C	C	C	C	C	C	C	C	C	C	C	C	C	C	C
6B	86395338	T/G	N	G	G	G		G	x	T	T	T	T	T	T	T	T	T	T	T	T	T	T	T	T	T
6B	88711411	C/T	T	T	T	N		T	x	C	C	C	C	C	N	C	C	C	C	C	C	C	C	C	C	C
6B	88711685	T/C	C	C	C	N		C	x	T	T	T	T	T	N	T	T	T	T	T	T	T	T	T	T	T
6B	88711751	T/C	C	C	C	N		C	x	T	T	T	T	T	N	T	T	T	T	T	T	T	T	T	T	T
6B	88711802	C/G	G	G	G	N		G	x	C	C	C	C	C	N	C	C	C	C	C	C	C	C	C	C	C
6B	88711853	C/T	T	T	T	N		T	x	C	C	C	C	C	N	C	C	C	C	C	C	C	C	C	C	C
6B	88712181	G/A	A	A	A	N		A	x	G	G	G	G	G	N	G	G	G	G	G	G	G	G	G	G	G
6B	88712327	C/A	A	A	A	N		A	x	C	C	C	C	C	N	C	C	C	C	C	C	C	C	C	C	C
6B	88712997	A/G	G	G	G	N		G	x	A	A	A	A	A	N	A	A	A	A	A	A	A	A	A	A	A
6B	90103890	T/C	C	C	C	C		C	x	T	T	T	T	T	N	T	T	T	T	T	T	T	T	T	T	T
6B	90278368	G/C	C	C	C	C		C	x	G	G	G	G	G	N	G	G	G	G	G	G	G	G	G	G	G
6B	90278584	T/C	C	C	C	C		C	x	T	T	T	T	T	N	T	T	T	T	T	T	T	T	N	T	T
6B	90279433	T/G	G	G	G	G		G	x	T	T	T	T	T	N	T	T	T	T	T	T	T	T	T	T	T
6B	90279508	G/T	N	T	T	N		T	x	G	G	G	G	G	N	G	G	G	G	G	G	G	G	G	G	G
6B	90279520	C/T	T	T	T	T		T	x	C	C	C	C	C	N	C	C	C	C	C	C	C	C	C	C	C
6B	90280493	C/T	T	T	T	T		T	x	C	C	C	C	C	N	C	C	C	C	C	C	C	C	C	C	C
6B	90280781	T/C	C	C	C	C		C	x	T	T	T	T	T	N	T	T	T	T	T	T	T	T	T	T	T
6B	90280856	C/T	T	T	T	T		T	x	C	C	C	C	C	N	C	C	C	C	C	C	C	C	C	C	C
6B	90280886	A/C	C	C	C	C		C	x	A	A	A	A	A	N	A	A	A	A	A	A	A	A	A	A	A
6B	90281060	G/C	C	N	C	C		C	x	G	G	G	G	G	N	G	G	G	G	G	G	G	G	N	G	G
6B	90281230	G/A	A	A	A	A		A	x	G	G	G	G	G	N	G	G	G	G	G	G	G	G	G	G	G
6B	90281305	G/A	A	A	A	A		A	x	G	G	G	G	G	N	G	G	G	G	G	G	G	G	G	G	G
6B	90281328	C/T	T	T	T	T		T	x	C	C	C	C	C	N	C	C	C	C	C	C	C	C	C	C	C
6B	92475105	T/C	C	C	C	C		C	x	T	T	T	T	T	T	T	T	T	T	T	T	T	T	T	T	T
6B	92476627	A/T	T	T	T	T		T	x	A	A	A	A	A	A	A	A	A	A	A	A	A	A	A	A	A
6B	92523968	G/C	C	C	C	N		C	x	G	G	G	G	G	G	G	G	G	G	G	G	G	G	G	G	G
6B	92524130	G/C	C	C	C	N		C	x	G	G	G	G	G	G	G	G	G	G	G	G	G	G	G	G	G
6B	92524148	A/G	N	G	G	N		G	x	A	A	A	A	A	A	A	A	A	A	A	A	A	A	A	A	A
6B	92524207	C/T	T	T	T	N		T	x	C	C	C	C	C	C	C	C	C	C	C	C	C	C	C	C	C
6B	92524274	C/G	G	G	G	N		G	x	C	C	C	C	C	C	C	C	C	C	C	C	C	C	C	C	C
6B	92524282	C/G	G	G	G	N		G	x	N	C	C	C	C	C	C	C	C	C	C	C	C	C	C	C	C
6B	92531393	G/A	A	A	A	N		A	x	N	G	G	G	G	G	G	G	G	G	G	G	G	G	G	G	G
6B	92531437	A/T	T	T	T	N		T	x	A	A	A	A	A	A	A	A	A	A	A	A	A	A	A	A	A
6B	92531485	T/C	C	C	C	N		C	x	T	T	T	T	T	T	T	T	T	T	T	T	T	T	T	T	T
6B	92531550	G/C	C	C	C	N		C	x	G	G	G	G	G	G	G	G	G	G	G	G	G	G	G	G	G
6B	92744590	C/G	G	G	G	G		G	x	C	C	C	C	C	C	C	C	C	C	C	C	C	C	C	C	C
6B	92744656	G/C	C	C	C	C		C	x	G	G	G	G	G	G	G	G	G	G	G	G	G	G	G	G	G
6B	92746134	C/T	T	T	T	T		T	x	C	C	C	C	C	C	C	C	C	C	C	C	C	C	C	C	C
6B	92746200	A/G	G	G	G	G		G	x	A	A	A	A	A	A	A	A	A	A	A	A	A	A	A	A	A
6B	92746304	T/C	C	C	C	C		C	x	T	T	T	T	T	T	T	T	T	T	T	T	T	T	T	T	T
6B	92746341	T/G	G	G	G	G		G	x	T	T	T	T	T	T	T	T	T	T	T	T	T	T	T	T	T
6B	92750844	T/C	C	C	C	C		C	x	T	T	T	T	T	T	T	T	T	T	T	T	T	T	T	T	T
6B	93415729	T/G	G	G	G	G		G	x	T	T	T	T	T	T	T	T	T	T	T	T	T	T	T	T	T
6B	93417667	A/G	G	G	G	G		G	x	A	A	A	A	A	A	A	A	A	A	A	A	A	A	A	A	A
6B	93417775	G/C	C	C	C	C		C	x	N	G	G	G	G	G	G	G	G	G	G	G	G	G	G	G	G
6B	93417796	C/T	T	T	T	T		T	x	C	C	C	C	C	C	C	C	C	C	C	C	C	C	C	C	C
6B	93417818	T/C	C	C	C	C		C	x	T	T	T	T	T	T	T	T	T	T	T	T	T	T	T	T	T
6B	93422155	C/T	T	T	T	T		T	x	N	C	C	C	C	C	C	C	C	C	C	C	C	C	C	C	C
6B	93422219	G/A	A	A	A	A		A	x	G	G	G	G	G	G	G	G	G	G	G	G	G	G	G	G	G
6B	93422285	G/A	A	A	A	A		A	x	G	G	G	G	G	G	G	G	G	G	G	G	G	G	G	G	G
6B	93422504	T/C	C	C	C	C		C	x	T	T	T	T	T	T	T	T	T	T	T	T	T	T	T	T	T
6B	93434346	T/G	G	G	G	G		G	x	T	T	T	T	T	T	T	T	T	T	T	T	T	T	T	T	T
6B	93434414	T/C	C	C	C	C		C	x	N	T	T	T	T	T	T	T	T	T	T	T	T	T	T	T	T
6B	93562319	C/G	G	G	G	G		G	x	N	C	C	C	C	C	C	C	C	C	C	C	C	C	C	C	C
6B	93562401	G/A	A	A	A	A		A	x	G	G	G	G	G	G	G	G	G	G	G	G	G	G	G	G	G
6B	93565240	A/G	G	G	G	G		G	x	A	A	A	A	A	A	A	A	A	A	A	A	A	A	A	A	A
6B	93566411	A/G	G	G	G	G		G	x	A	A	A	A	A	A	A	A	A	A	A	A	A	A	A	A	A
6B	93569649	G/C	C	C	C	C		C	x	G	G	G	G	G	G	G	G	G	G	G	G	G	G	G	G	G
6B	93569695	T/C	C	C	C	C		C	x	T	T	T	T	T	T	T	T	T	T	T	T	T	T	T	T	T
6B	93569721	G/T	T	T	T	T		T	x	G	G	G	G	G	G	G	G	G	G	G	G	G	G	G	G	G
6B	93986030	G/C	C	N	C	C		C	x	G	G	G	G	G	G	G	G	G	G	G	G	G	G	G	G	G
6B	93986078	G/A	A	N	A	A		A	x	G	G	G	G	G	G	G	G	G	G	G	G	G	G	G	G	G
6B	93987653	A/G	G	N	G	G		G	x	A	A	A	A	A	A	A	A	A	A	A	A	A	A	A	A	A
6B	93987998	C/A	A	N	A	A		A	x	C	C	C	C	C	C	C	C	C	C	C	C	C	C	C	C	C
6B	93997659	A/C	C	C	C	C		C	x	N	A	A	A	A	A	A	A	A	A	A	A	A	A	A	A	A
6B	93997832	A/C	C	C	C	C		C	x	A	A	A	A	A	A	A	A	A	A	A	A	A	A	A	A	A
6B	93998137	T/C	C	C	C	C		C	x	T	T	T	T	T	T	T	T	T	T	T	T	T	T	T	T	T
6B	93998167	T/C	C	C	C	C		C	x	T	T	T	T	T	T	T	T	T	T	T	T	T	T	T	T	T
6B	93999063	T/C	C	C	C	C		C	x	T	T	T	T	T	T	T	T	T	T	T	T	T	T	T	T	T
6B	93999646	A/C	C	C	C	C		C	x	A	A	A	A	A	A	A	A	A	A	A	A	A	A	A	A	A
6B	95329031	G/C	C	C	C	C		C	x	N	G	G	G	G	G	G	G	G	G	G	G	G	G	G	G	G
6B	95330463	A/G	G	G	G	N		G	x	A	A	A	A	A	A	A	A	A	A	A	A	A	A	A	A	A
6B	95330599	T/A	N	A	A	A		A	x	T	T	T	T	T	T	T	T	T	T	T	T	T	T	T	T	T
6B	95330681	C/G	G	G	G	G		G	x	C	C	C	C	C	C	C	C	C	C	C	C	C	C	C	C	C
6B	95491568	G/A	N	A	A	A		A	x	G	G	G	G	G	G	G	G	G	G	G	G	G	G	G	G	G
6B	95495829	C/T	N	T	T	T		T	x	N	C	C	C	C	C	C	C	C	C	C	C	C	C	C	C	C
6B	95495890	C/T	N	T	T	T		T	x	C	C	C	C	C	C	C	C	C	C	C	C	C	C	C	C	C
6B	95496080	A/G	N	G	G	G		G	x	N	A	A	A	A	A	A	A	A	A	A	A	A	A	A	A	A
6B	95496159	G/C	N	C	C	C		C	x	N	G	G	G	G	G	G	G	G	G	G	G	G	G	G	G	G
6B	96400361	G/A	A	A	A	A		A	x	G	G	G	G	G	G	G	G	G	G	G	G	G	G	G	G	G
6B	96400669	G/A	N	A	A	A		A	x	N	G	G	G	G	G	G	G	G	G	G	G	G	G	G	G	G
6B	96401615	T/C	C	C	C	C		C	x	T	T	T	T	T	T	T	T	T	T	T	T	T	T	N	T	T
6B	96401694	A/G	G	G	G	G		G	x	A	A	A	A	A	A	A	A	A	A	A	A	A	A	A	A	A
6B	96404474	G/C	C	C	C	C		C	x	N	G	G	G	G	G	G	G	G	G	G	G	G	G	G	G	G
6B	96633606	G/C	C	C	C	C		C	x	G	G	G	G	G	G	G	G	G	G	G	G	G	G	G	G	G
6B	96634425	A/G	G	G	G	G		G	x	N	A	A	A	A	A	A	A	A	A	A	A	A	A	A	A	A
6B	96942499	G/A	A	A	A	A		A	x	G	G	G	G	G	G	G	G	G	G	G	G	G	G	G	G	G
6B	96942667	C/T	T	T	T	T		T	x	C	C	C	C	C	C	C	C	C	C	C	C	C	C	N	C	C
6B	96944351	C/T	T	T	T	T		T	x	C	C	C	C	C	C	C	C	C	C	C	C	C	C	C	C	C
6B	96944882	G/A	A	A	A	A		A	x	G	G	G	G	G	G	G	G	G	G	G	G	G	G	G	G	G
6B	96946024	T/C	C	C	C	C		C	x	T	T	T	T	T	T	T	T	T	T	T	T	T	T	T	T	T
6B	96947053	C/T	T	T	T	T		T	x	C	C	C	C	C	C	C	C	C	C	C	C	C	C	C	C	C
6B	96953013	C/A	A	A	A	A		A	x	C	C	C	C	C	C	C	C	C	C	C	C	C	C	C	C	C
6B	96953809	C/G	G	G	G	G		G	x	N	C	C	C	C	C	C	C	C	C	C	C	C	C	C	C	C
6B	96953999	T/A	A	A	A	A		A	x	T	T	T	T	T	T	T	T	T	T	T	T	T	T	T	T	T
6B	96954075	C/T	T	T	T	T		T	x	C	C	C	C	C	C	C	C	C	C	C	C	C	C	C	C	C
6B	98855971	T/C	C	C	C	N		C	x	T	T	T	T	T	T	T	T	T	T	T	T	T	T	T	T	T
6B	98856325	C/T	T	T	T	N		T	x	C	C	C	C	C	C	C	C	C	C	C	C	C	C	C	C	C
6B	98856385	G/A	A	A	A	N		A	x	G	G	G	G	G	G	G	G	G	G	G	G	G	G	G	G	G
6B	98856511	G/C	C	C	C	N		C	x	G	G	G	G	G	G	G	G	G	G	G	G	G	G	G	G	G
6B	98858540	A/C	C	C	C	N		C	x	A	A	A	A	A	A	A	A	A	A	A	A	A	A	A	A	A
6B	98858594	C/A	A	A	A	N		A	x	C	C	C	C	C	C	C	C	C	C	C	C	C	C	C	C	C
6B	98859070	G/A	A	A	A	N		A	x	G	G	G	G	G	G	G	G	G	G	G	G	G	G	G	G	G
6B	98859802	T/C	C	C	C	N		C	x	T	T	T	T	T	T	T	T	T	T	T	T	T	T	T	T	T
6B	98859817	A/C	C	C	C	N		C	x	A	A	A	A	A	A	A	A	A	A	A	A	A	A	A	A	A
6B	98861215	G/A	A	A	A	N		A	x	G	G	G	G	G	G	G	G	G	G	G	G	G	G	G	G	G
6B	98861283	G/C	C	C	C	N		C	x	G	G	G	G	G	G	G	G	G	G	G	G	G	G	G	G	G
6B	98986078	C/T	T	T	T	T		T	x	N	C	C	C	C	C	C	C	C	C	C	C	C	C	N	C	C
6B	98987109	T/C	C	C	C	C		C	x	T	T	T	T	T	T	T	T	T	T	T	T	T	T	N	T	T
6B	98987172	T/C	C	C	C	C		C	x	N	T	T	T	T	T	T	T	T	T	T	T	T	T	N	T	T
6B	98992778	A/G	G	G	G	G		G	x	A	A	A	A	A	A	A	A	A	A	A	A	A	A	A	A	A
6B	100288858	G/C	C	C	C	C		C	x	G	G	G	G	G	G	G	G	G	G	G	G	G	G	G	G	G
6B	100895488	C/T	T	T	T	T		T	x	C	C	C	C	C	C	C	C	C	C	C	C	C	C	C	C	C
6B	101222289	T/C	C	C	C	C		C	x	T	T	T	T	T	T	T	T	T	T	T	T	T	T	T	T	T
6B	101222313	G/A	A	A	A	A		A	x	G	G	G	G	G	G	G	G	G	G	G	G	G	G	G	G	G
6B	101222377	C/T	T	T	T	T		T	x	C	C	C	C	C	C	C	C	C	C	C	C	C	C	C	C	C
6B	101222480	C/T	T	T	T	T		T	x	C	C	C	C	C	C	C	C	C	C	C	C	C	C	C	C	C
6B	101222492	T/C	C	C	C	C		C	x	T	T	T	T	T	T	T	T	T	T	T	T	T	T	T	T	T
6B	101222576	A/G	G	G	G	G		G	x	A	A	A	A	A	A	A	A	A	A	A	A	A	A	A	A	A
6B	101222617	T/C	C	C	C	C		C	x	T	T	T	T	T	T	T	T	T	T	T	T	T	T	T	T	T
6B	101222663	G/T	T	T	T	T		T	x	G	G	G	G	G	G	G	G	G	G	G	G	G	G	G	G	G
6B	101222742	A/T	T	T	T	T		T	x	A	A	A	A	A	A	A	A	A	A	A	A	A	A	A	A	A
6B	101731527	A/G	G	G	G	G		G	x	A	A	A	A	A	A	A	A	A	A	A	A	A	A	A	A	A
6B	101731536	A/G	G	G	G	G		G	x	A	A	A	A	A	A	A	A	A	A	A	A	A	A	A	A	A
6B	101732071	G/A	A	A	A	A		A	x	G	G	G	G	G	G	G	G	G	G	G	G	G	G	G	G	G
6B	101732153	A/G	G	G	G	G		G	x	A	A	A	A	A	A	A	A	A	A	A	A	A	A	A	A	A
6B	101732972	G/A	A	A	A	A		A	x	G	G	G	G	G	G	G	G	G	G	G	G	G	G	G	G	G
6B	101733645	A/G	G	G	G	G		G	x	A	A	A	A	A	A	A	A	A	A	A	A	A	A	A	A	A
6B	101733806	C/G	G	G	G	G		G	x	C	C	C	C	C	C	C	C	C	C	C	C	C	C	C	C	C
6B	101733868	G/A	A	A	A	A		A	x	G	G	G	G	G	G	G	G	G	G	G	G	G	G	G	G	G
6B	101733895	T/G	G	N	G	G		G	x	T	T	T	T	T	T	T	T	T	T	T	T	T	T	T	T	T
6B	101733900	C/T	T	N	T	T		T	x	C	C	C	C	C	C	C	C	C	C	C	C	C	C	C	C	C
6B	101733995	C/T	T	T	T	T		T	x	C	C	C	C	C	C	C	C	C	C	C	C	C	C	C	C	C
6B	101734098	T/A	A	A	A	A		A	x	T	T	T	T	T	T	T	T	T	T	T	T	T	T	T	T	T
6B	101734104	C/G	G	G	G	G		G	x	C	C	C	C	C	C	C	C	C	C	C	C	C	C	C	C	C
6B	101734162	G/A	A	A	A	A		A	x	G	G	G	G	G	G	G	G	G	G	G	G	G	G	G	G	G
6B	101734202	C/G	G	G	G	G		G	x	C	C	C	C	C	C	C	C	C	C	C	C	C	C	C	C	C
6B	101734242	G/C	C	C	C	C		C	x	G	G	G	G	G	G	G	G	G	G	G	G	G	G	G	G	G
6B	101734298	C/A	A	A	A	A		A	x	C	C	C	C	C	C	C	C	C	C	C	C	C	C	C	C	C
6B	101734353	G/A	A	A	A	A		A	x	G	G	G	G	G	G	G	G	G	G	G	G	G	G	G	G	G
6B	101734360	C/G	G	G	G	G		G	x	C	C	C	C	C	C	C	C	C	C	C	C	C	C	C	C	C
6B	101734399	T/C	C	C	C	C		C	x	T	T	T	T	T	T	T	T	T	T	T	T	T	T	T	T	T
6B	101734433	A/T	T	T	T	T		T	x	A	A	A	A	A	A	A	A	A	A	A	A	A	A	A	A	A
6B	101734918	G/A	A	A	A	A		A	x	G	G	G	G	G	G	G	G	G	G	G	G	G	G	G	G	G
6B	101734968	T/A	A	A	A	A		A	x	T	T	T	T	T	T	T	T	T	T	T	T	T	T	T	T	T
6B	101735176	G/A	A	A	A	A		A	x	G	G	G	G	G	G	G	G	G	G	G	G	G	G	G	G	G
6B	101735189	C/T	N	N	T	T		T	x	C	C	C	C	C	C	C	C	C	C	C	C	C	C	C	C	C
6B	103291021	G/A	A	A	A	A		A	x	G	G	G	G	G	G	G	G	G	G	G	G	G	G	N	G	G
6B	103291051	C/T	T	T	T	N		T	x	C	C	C	C	C	C	C	C	C	C	C	C	C	C	C	C	C
6B	103291060	C/T	T	T	T	T		T	x	C	C	C	C	C	C	C	C	C	C	C	C	C	C	C	C	C
6B	103293639	G/C	C	C	C	C		C	x	G	G	G	G	G	G	G	G	G	G	G	G	G	G	G	G	G
6B	103293747	C/T	T	T	T	T		T	x	C	C	C	C	C	C	C	C	C	C	C	C	C	C	C	C	C
6B	103293795	G/A	A	A	A	A		A	x	G	G	G	G	G	G	G	G	G	G	G	G	G	G	G	G	G
6B	103960507	G/A	A	A	A	A		A	x	G	G	G	G	G	G	G	G	G	G	G	G	G	G	G	G	G
6B	103960536	T/C	C	C	C	C		C	x	T	T	T	T	T	T	T	T	T	T	T	T	T	T	T	T	T
6B	103960574	T/C	N	C	C	C		C	x	T	T	T	T	T	T	T	T	T	T	T	T	T	T	T	T	T
6B	103960588	G/C	C	C	C	C		C	x	G	G	G	G	G	G	G	G	G	G	G	G	G	G	G	G	G
6B	103960628	C/T	T	T	T	T		T	x	C	C	C	C	C	C	C	C	C	C	C	C	C	C	C	C	C
6B	103960651	T/G	G	G	G	G		G	x	T	T	T	T	T	T	T	T	T	T	T	T	T	T	T	T	T
6B	103960668	G/A	A	A	A	A		A	x	G	G	G	G	G	G	G	G	G	G	G	G	G	G	G	G	G
6B	103960763	A/G	G	G	G	G		G	x	A	A	A	A	A	A	A	A	A	A	A	A	A	A	A	A	A
6B	103960951	A/G	G	G	G	G		G	x	A	A	A	A	A	A	A	A	A	A	A	A	A	A	A	A	A
6B	103965242	T/C	C	C	C	C		C	x	T	T	T	T	T	T	T	T	T	T	T	T	T	T	T	T	T
6B	105444107	A/C	N	C	C	N		C	x	A	A	A	A	A	A	A	A	A	A	A	A	A	A	A	A	A
6B	105444115	C/A	N	A	A	N		A	x	C	C	C	C	C	C	C	C	C	C	C	C	C	C	C	C	C
6B	105445931	G/T	N	T	T	N		T	x	G	G	G	G	G	G	G	G	G	G	G	G	G	G	N	G	G
6B	106467979	A/C	C	N	C	C		C	x	A	A	A	A	A	A	A	A	A	A	A	A	A	A	A	A	A
6B	106468026	T/C	C	N	C	C		C	x	T	T	T	T	T	T	T	T	T	T	T	T	T	T	T	T	T
6B	106469721	C/T	T	N	T	T		T	x	C	C	C	C	C	C	C	C	C	C	C	C	C	C	C	C	C
6B	106469838	T/C	C	N	C	C		C	x	T	T	T	T	T	T	T	T	T	T	T	T	T	T	T	T	T
6B	106469864	T/G	G	N	G	G		G	x	T	T	T	T	T	T	T	T	T	T	T	T	T	T	T	T	T
6B	106469890	T/A	A	N	A	A		A	x	T	T	T	T	T	T	T	T	T	T	T	T	T	T	T	T	T
6B	106469910	T/C	C	N	C	C		C	x	T	T	T	T	T	T	T	T	T	T	T	T	T	T	T	T	T
6B	106469933	G/T	T	N	T	T		T	x	G	G	G	G	G	G	G	G	G	G	G	G	G	G	G	G	G
6B	106469975	G/T	T	N	T	T		T	x	G	G	G	G	G	G	G	G	G	G	G	G	G	G	G	G	G
6B	106469998	G/A	A	N	A	A		A	x	G	G	G	G	G	G	G	G	G	G	G	G	G	G	G	G	G
6B	106472974	C/T	T	N	T	T		T	x	C	C	C	C	C	C	C	C	C	C	C	C	C	C	C	C	C
6B	106473406	C/T	T	N	T	T		T	x	C	C	C	C	C	C	C	C	C	C	C	C	C	C	C	C	C
6B	106473419	A/T	T	N	T	T		T	x	A	A	A	A	A	A	A	A	A	A	A	A	A	A	A	A	A
6B	106474860	A/G	G	N	G	G		G	x	A	A	A	A	A	A	A	A	A	A	A	A	A	A	A	A	A
6B	106474896	T/C	C	N	C	C		C	x	T	T	T	T	T	T	T	T	T	T	T	T	T	T	N	T	T
6B	106475358	A/G	G	N	G	G		G	x	A	A	A	A	A	A	A	A	A	A	A	A	A	A	A	A	A
6B	106475434	G/T	T	N	T	T		T	x	G	G	G	G	G	G	G	G	G	G	G	G	G	G	G	G	G
6B	109141814	G/C	C	N	C	C		C	x	G	G	G	N	G	G	G	G	G	G	G	G	G	G	G	G	G
6B	109142460	A/G	G	N	G	G		G	x	A	A	A	N	A	A	A	A	A	A	A	A	A	A	A	A	A
6B	109142494	A/G	G	N	G	G		G	x	A	A	A	N	A	A	A	A	A	A	A	A	A	A	A	A	A
6B	109142937	C/A	A	N	A	A		A	x	C	C	C	N	C	C	C	C	C	C	C	C	C	C	C	C	C
6B	109143198	C/G	G	N	G	G		G	x	C	C	C	N	C	C	C	C	C	C	C	C	C	C	C	C	C
6B	110358653	A/G	G	G	G	G		G	x	A	A	A	A	A	A	A	A	A	A	A	A	A	A	A	A	A
6B	114367448	G/A	A	A	A	A		A	x	G	G	G	G	G	G	G	G	G	G	G	G	G	G	G	G	G
6B	114367499	T/C	C	C	C	C		C	x	T	T	T	T	T	T	T	T	T	T	T	T	T	T	T	T	T
6B	114368259	T/C	C	C	C	C		C	x	T	T	T	T	T	T	T	T	T	T	T	T	T	T	T	T	T
6B	114368970	T/C	C	C	C	C		C	x	T	T	T	T	T	T	T	T	T	T	T	T	T	T	T	T	T
6B	114369030	A/G	G	G	G	G		G	x	A	A	A	A	A	A	A	A	A	A	A	A	A	A	A	A	A
6B	114370009	C/T	T	T	T	N		T	x	C	C	C	C	C	C	C	C	C	C	C	C	C	C	C	C	C
6B	114371253	T/C	C	C	C	C		C	x	T	T	T	T	T	T	T	T	T	T	T	T	T	T	T	T	T
6B	114371895	G/T	T	T	T	T		T	x	G	G	G	G	G	G	G	G	G	G	G	G	G	G	G	G	G
6B	114371936	C/A	A	A	A	A		A	x	C	C	C	C	C	C	C	C	C	C	C	C	C	C	C	C	C
6B	114372061	C/A	A	A	A	A		A	x	C	C	C	C	C	C	C	C	C	C	C	C	C	C	C	C	C
6B	114372086	C/G	G	G	G	G		G	x	C	C	C	C	C	C	C	C	C	C	C	C	C	C	C	C	C
6B	114372471	C/G	G	G	G	G		G	x	C	C	C	C	C	C	C	C	C	C	C	C	C	C	C	C	C
6B	115700729	T/C	C	C	C	C		C	x	T	T	T	T	T	T	T	T	T	T	T	T	T	T	T	T	T
6B	115700872	T/A	A	A	A	A		A	x	T	T	T	T	T	T	T	T	T	T	T	T	T	T	T	T	T
6B	115700968	A/G	G	G	G	G		G	x	A	A	A	A	A	A	A	A	A	A	A	A	A	A	A	A	A
6B	115700978	A/G	G	G	G	G		G	x	A	A	A	A	A	A	A	A	A	A	A	A	A	A	A	A	A
6B	115701383	T/C	C	C	C	C		C	x	T	T	T	T	T	T	T	T	T	T	T	T	T	T	T	T	T
6B	115701413	G/C	C	C	C	C		C	x	G	G	G	G	G	G	G	G	G	G	G	G	G	G	G	G	G
6B	115949484	T/C	C	C	C	C		C	x	T	T	T	T	T	T	T	T	T	T	T	T	T	T	N	T	T
6B	116603040	G/T	T	T	T	T		T	x	G	G	G	G	G	G	G	G	G	G	G	G	G	G	N	G	G
6B	116603815	C/T	T	T	T	T		T	x	C	C	C	C	C	C	C	C	C	C	C	C	C	C	C	C	C
6B	116603837	G/A	A	A	A	A		A	x	G	G	G	G	G	G	G	G	G	G	G	G	G	G	G	G	G
6B	116604014	C/A	A	A	A	A		A	x	C	C	C	C	C	C	C	C	C	C	C	C	C	C	C	C	C
6B	116605786	C/A	A	A	A	A		A	x	C	C	C	C	C	C	C	C	C	C	C	C	C	C	C	C	C
6B	116606746	T/G	G	G	G	G		G	x	T	T	T	T	T	T	T	T	T	T	T	T	T	T	T	T	T
6B	116606794	G/A	N	A	A	A		A	x	G	G	G	G	G	G	G	G	G	G	G	G	G	G	G	G	G
6B	116606800	C/T	T	T	T	T		T	x	C	C	C	C	C	C	C	C	C	C	C	C	C	C	C	C	C
6B	116607027	A/G	G	G	G	G		G	x	A	A	A	A	A	A	A	A	A	A	A	A	A	A	A	A	A
6B	116607039	T/C	C	C	C	C		C	x	T	T	T	T	T	T	T	T	T	T	T	T	T	T	T	T	T
6B	116607075	T/C	C	C	C	C		C	x	T	T	T	T	T	T	T	T	T	T	T	T	T	T	T	T	T
6B	116607096	C/T	T	T	T	T		T	x	C	C	C	C	C	C	C	C	C	C	C	C	C	C	C	C	C
6B	116607129	G/A	A	A	A	A		A	x	G	G	G	G	G	G	G	G	G	G	G	G	G	G	G	G	G
6B	116607280	G/C	C	C	C	C		C	x	G	G	G	G	G	G	G	G	G	G	G	G	G	G	G	G	G
6B	117502162	A/C	C	C	C	C		C	x	A	A	A	A	A	A	A	A	A	A	A	A	A	A	A	A	A
6B	117502328	T/G	G	G	G	G		G	x	T	T	T	T	T	T	T	T	T	T	T	T	T	T	T	T	T
6B	117502335	A/G	G	G	G	G		G	x	A	A	A	A	A	A	A	A	A	A	A	A	A	A	A	A	A
6B	117502648	C/T	T	T	T	T		T	x	C	C	C	C	C	C	C	C	C	C	C	C	C	C	C	C	C
6B	117502761	G/A	A	A	A	A		A	x	G	G	G	G	G	G	G	G	G	G	G	G	G	G	G	G	G
6B	117502816	A/G	G	G	G	G		G	x	A	A	A	A	A	A	A	A	A	A	A	A	A	A	A	A	A
6B	117502844	A/T	T	T	T	T		T	x	A	A	A	A	A	A	A	A	A	A	A	A	A	A	A	A	A
6B	117502898	C/T	T	T	T	T		T	x	C	C	C	C	C	C	C	C	C	C	C	C	C	C	C	C	C
6B	117503017	T/C	C	C	C	C		C	x	T	T	T	T	T	T	T	T	T	T	T	T	T	T	T	T	T
6B	117503240	T/C	C	C	C	C		C	x	T	T	T	T	T	T	T	T	T	T	T	T	T	T	N	T	T
6B	117503609	A/T	T	T	T	T		T	x	A	A	A	A	A	A	A	A	A	A	A	A	A	A	A	A	A
6B	117503662	C/T	T	T	T	T		T	x	C	C	C	C	C	C	C	C	C	C	C	C	C	C	C	C	C
6B	117503860	T/C	C	C	C	C		C	x	T	T	T	T	T	T	T	T	T	T	T	T	T	T	T	T	T
6B	117504065	A/G	G	G	G	G		G	x	A	A	A	A	A	A	A	A	A	A	A	A	A	A	A	A	A
6B	117504459	G/T	T	T	T	T		T	x	G	G	G	G	G	G	G	G	G	G	G	G	G	G	G	G	G
6B	117504524	C/G	G	G	G	G		G	x	C	C	C	C	C	C	C	C	C	C	C	C	C	C	C	C	C
6B	117504694	C/T	T	T	T	T		T	x	C	C	C	C	C	C	C	C	C	C	C	C	C	C	N	C	C
6B	117505047	A/G	G	G	G	G		G	x	A	A	A	A	A	A	A	A	A	A	A	A	A	A	A	A	A
6B	117505129	C/G	G	G	G	G		G	x	C	C	C	C	C	C	C	C	C	C	C	C	C	C	N	C	C
6B	117506444	T/C	C	C	C	C		C	x	T	T	T	T	T	T	T	T	T	T	T	T	T	T	T	T	T
6B	117506463	T/C	C	C	C	C		C	x	T	T	T	T	T	T	T	T	T	T	T	T	T	T	T	T	T
6B	117506605	C/T	T	T	T	T		T	x	C	C	C	C	C	C	C	C	C	C	C	C	C	C	C	C	C
6B	117506629	C/T	T	T	T	T		T	x	C	C	C	C	C	C	C	C	C	C	C	C	C	C	C	C	C
6B	117506827	A/T	T	T	T	T		T	x	A	A	A	A	A	A	A	A	A	A	A	A	A	A	A	A	A
6B	117506867	T/C	C	C	C	C		C	x	T	T	T	T	T	T	T	T	T	T	T	T	T	T	T	T	T
6B	117509564	C/T	T	T	T	T		T	x	C	C	C	C	C	C	C	C	C	C	C	C	C	C	C	C	C
6B	117509575	A/G	G	G	G	G		G	x	A	A	A	A	A	A	A	A	A	A	A	A	A	A	A	A	A
6B	117512434	G/A	A	A	A	A		A	x	G	G	G	G	G	G	G	G	G	G	G	G	G	G	G	G	G
6B	117512498	A/G	G	G	G	G		G	x	A	A	A	A	A	A	A	A	A	A	A	A	A	A	A	A	A
6B	117512538	G/T	T	T	T	T		T	x	G	G	G	G	G	G	G	G	G	G	G	G	G	G	G	G	G
6B	117512683	A/T	T	T	T	T		T	x	A	A	A	A	A	A	A	A	A	A	A	A	A	A	A	A	A
6B	117512898	T/C	C	C	C	C		C	x	T	T	T	T	T	T	T	T	T	T	T	T	T	T	T	T	T
6B	117512921	C/T	T	T	T	T		T	x	C	C	C	C	C	C	C	C	C	C	C	C	C	C	C	C	C
6B	117512947	G/C	C	C	C	C		C	x	G	G	G	G	G	G	G	G	G	G	G	G	G	G	G	G	G
6B	117512953	T/A	A	A	A	A		A	x	T	T	T	T	T	T	T	T	T	T	T	T	T	T	T	T	T
6B	117513012	C/T	T	T	T	T		T	x	C	C	C	C	C	C	C	C	C	C	C	C	C	C	C	C	C
6B	117513067	C/T	T	T	T	T		T	x	C	C	C	C	C	C	C	C	C	C	C	C	C	C	C	C	C
6B	117513234	G/C	C	C	C	C		C	x	G	G	G	G	G	G	G	G	G	G	G	G	G	G	G	G	G
6B	117513348	C/T	T	T	T	T		T	x	C	C	C	C	C	C	C	C	C	C	C	C	C	C	C	C	C
6B	117513379	G/A	A	A	A	A		A	x	G	G	G	G	G	G	G	G	G	G	G	G	G	G	G	G	G
6B	117513394	T/G	G	G	G	G		G	x	T	T	T	T	T	T	T	T	T	T	T	T	T	T	T	T	T
6B	117513423	T/C	C	C	C	C		C	x	T	T	T	T	T	T	T	T	T	T	T	T	T	T	T	T	T
6B	117514114	T/G	G	G	G	G		G	x	T	T	T	T	T	T	T	T	T	T	T	T	T	T	T	T	T
6B	117514152	C/A	A	A	A	A		A	x	C	C	C	C	C	C	C	C	C	C	C	C	C	C	C	C	C
6B	117514183	A/G	G	G	G	G		G	x	A	A	A	A	A	A	A	A	A	A	A	A	A	A	A	A	A
6B	117514195	T/C	C	C	C	C		C	x	T	T	T	T	T	T	T	T	T	T	T	T	T	T	T	T	T
6B	117514256	G/A	A	A	A	A		A	x	G	G	G	G	G	G	G	G	G	G	G	G	G	G	G	G	G
6B	117514289	C/T	T	T	T	T		T	x	C	C	C	C	C	C	C	C	C	C	C	C	C	C	C	C	C
6B	117514526	T/G	G	G	G	G		G	x	T	T	T	T	T	T	T	T	T	T	T	T	T	T	T	T	T
6B	117514913	G/A	A	A	A	A		A	x	G	G	G	G	G	G	G	G	G	G	G	G	G	G	G	G	G
6B	117514932	T/A	A	A	A	A		A	x	T	T	T	T	T	T	T	T	T	T	T	T	T	T	T	T	T
6B	117516042	C/T	T	T	T	T		T	x	C	C	C	C	C	C	C	C	C	C	C	C	C	C	C	C	C
6B	117516518	A/G	G	G	G	G		G	x	A	A	A	A	A	A	A	A	A	A	A	A	A	A	A	A	A
6B	117751353	C/T	T	N	N	T		T	x	C	C	C	C	C	C	C	C	C	C	C	C	C	C	C	C	C
6B	117751389	C/G	G	G	G	G		G	x	C	C	C	C	C	C	C	C	C	C	C	C	C	C	C	C	C
6B	117751413	A/T	T	T	T	T		T	x	A	A	A	A	A	A	A	A	A	A	A	A	A	A	A	A	A
6B	117751554	T/C	C	N	C	C		C	x	T	T	T	T	T	T	T	T	T	T	T	T	T	T	T	T	T
6B	117751728	T/C	C	C	C	C		C	x	T	T	T	T	T	T	T	T	T	T	T	T	T	T	T	T	T
6B	117751735	A/G	G	G	G	G		G	x	A	A	A	A	A	A	A	A	A	A	A	A	A	A	A	A	A
6B	117772364	C/G	G	G	G	G		G	x	C	C	C	C	C	C	C	C	C	C	C	C	C	C	C	C	C
6B	117772401	T/C	C	C	C	C		C	x	T	T	T	T	T	T	T	T	T	T	T	T	T	T	T	T	T
6B	117782828	T/C	C	C	C	C		C	x	T	T	T	T	T	T	T	T	T	T	T	T	T	T	T	T	T
6B	117791424	A/T	T	T	T	T		T	x	A	A	A	A	A	A	A	A	A	A	A	A	A	A	A	A	A
6B	117791486	A/G	G	G	G	G		G	x	A	A	A	A	A	A	A	A	A	A	A	A	A	A	A	A	A
6B	117791850	C/T	T	T	T	T		T	x	C	C	C	C	C	C	C	C	C	C	C	C	C	C	C	C	C
6B	117802317	C/A	A	A	A	A		A	x	C	C	C	C	C	C	C	C	C	C	C	C	C	C	C	C	C
6B	117806454	G/A	N	A	A	N		A	x	G	G	G	G	G	G	G	G	G	G	G	G	G	G	G	G	G
6B	117806592	T/C	C	C	C	C		C	x	T	T	T	T	T	T	T	T	T	T	T	T	T	T	T	T	T
6B	117806658	T/A	A	A	N	A		A	x	T	T	T	T	T	T	T	T	T	T	T	T	T	T	T	T	T
6B	117807048	T/C	C	C	C	C		C	x	T	T	T	T	T	T	T	T	T	T	T	T	T	T	T	T	T
6B	117807145	T/A	A	N	N	A		A	x	T	T	T	T	T	T	T	T	T	T	T	T	T	T	T	T	T
6B	117837188	A/C	N	C	C	C		C	x	A	A	A	A	A	A	A	A	A	A	A	A	A	A	A	A	A
6B	117837244	C/T	T	T	T	T		T	x	C	C	C	C	C	C	C	C	C	C	C	C	C	C	N	C	C
6B	117840673	T/C	N	C	C	C		C	x	T	T	T	T	T	T	T	T	T	T	T	T	T	T	T	T	T
6B	117840763	T/C	C	C	C	C		C	x	T	T	T	T	T	T	T	T	T	T	T	T	T	T	T	T	T
6B	117840880	A/T	T	T	T	T		T	x	A	A	A	A	A	A	A	A	A	A	A	A	A	A	A	A	A
6B	118185954	T/C	N	N	C	C		C	x	T	T	T	T	T	T	T	T	T	T	T	T	T	T	T	T	T
6B	118186008	T/C	N	N	C	C		C	x	T	T	T	T	T	T	T	T	T	T	T	T	T	T	T	T	T
6B	118186013	T/C	N	N	C	C		C	x	T	T	T	T	T	T	T	T	T	T	T	T	T	T	T	T	T
6B	118186041	C/G	N	N	G	G		G	x	C	C	C	C	C	C	C	C	C	C	C	C	C	C	C	C	C
6B	118186071	A/T	N	N	T	T		T	x	A	A	A	A	A	A	A	A	A	A	A	A	A	A	A	A	A
6B	118186082	T/A	N	N	A	A		A	x	T	T	T	T	T	T	T	T	T	T	T	T	T	T	T	T	T
6B	118186182	C/T	N	N	T	T		T	x	C	C	C	C	C	C	C	C	C	C	C	C	C	C	C	C	C
6B	118956736	C/T	T	T	T	T		T	x	C	C	C	C	C	C	C	C	C	C	C	C	C	C	C	C	C
6B	118957767	C/T	T	T	T	T		T	x	C	C	C	C	C	C	C	C	C	C	C	C	C	C	C	C	C
6B	118967481	A/G	G	G	G	G		G	x	A	A	A	A	A	A	A	A	A	A	A	A	A	A	A	A	A
6B	118967595	T/A	A	A	A	A		A	x	T	T	T	T	T	T	T	T	T	T	T	T	T	T	T	T	T
6B	118967665	G/A	A	A	A	A		A	x	G	G	G	G	G	G	G	G	G	G	G	G	G	G	G	G	G
6B	119130968	C/T	T	T	T	T		T	x	C	C	C	C	C	C	C	C	C	C	C	C	C	C	C	C	C
6B	119131030	G/C	C	C	C	C		C	x	G	G	G	G	G	G	G	G	G	G	G	G	G	G	G	G	G
6B	119131096	A/T	T	T	T	T		T	x	A	A	A	A	A	A	A	A	A	A	A	A	A	A	A	A	A
6B	119131124	T/G	G	G	G	G		G	x	T	T	T	T	T	T	T	T	T	T	T	T	T	T	T	T	T
6B	119131181	A/T	T	T	T	T		T	x	A	A	A	A	A	A	A	A	A	A	A	A	A	A	A	A	A
6B	119131193	C/T	T	T	T	T		T	x	C	C	C	C	C	C	C	C	C	C	C	C	C	C	C	C	C
6B	119131829	C/G	G	G	G	G		G	x	C	C	C	C	C	C	C	C	C	C	C	C	C	C	C	C	C
6B	119131860	C/A	A	A	A	A		A	x	C	C	C	C	C	C	C	C	C	C	C	C	C	C	C	C	C
6B	119132176	A/G	G	G	G	G		G	x	A	A	A	A	A	A	A	A	A	A	A	A	A	A	A	A	A
6B	119132187	A/G	G	G	G	G		G	x	A	A	A	A	A	A	A	A	A	A	A	A	A	A	A	A	A
6B	119132318	C/T	T	T	T	T		T	x	C	C	C	C	C	C	C	C	C	C	C	C	C	C	C	C	C
6B	119132334	G/A	A	A	A	A		A	x	G	G	G	G	G	G	G	G	G	G	G	G	G	G	G	G	G
6B	119132352	G/C	C	C	C	C		C	x	G	G	G	G	G	G	G	G	G	G	G	G	G	G	G	G	G
6B	119132446	C/T	T	T	T	T		T	x	C	C	C	C	C	C	C	C	C	C	C	C	C	C	C	C	C
6B	119132515	A/G	G	G	G	G		G	x	A	A	A	A	A	A	A	A	A	A	A	A	A	A	A	A	A
6B	119132547	C/T	T	T	T	T		T	x	C	C	C	C	C	C	C	C	C	C	C	C	C	C	C	C	C
6B	119132608	C/T	T	T	T	T		T	x	C	C	C	C	C	C	C	C	C	C	C	C	C	C	C	C	C
6B	119132652	A/G	G	G	G	G		G	x	A	A	A	A	A	A	A	A	A	A	A	A	A	A	A	A	A
6B	119132697	C/T	T	T	T	T		T	x	C	C	C	C	C	C	C	C	C	C	C	C	C	C	C	C	C
6B	119819021	A/C	C	C	C	C		C	x	A	A	A	A	A	A	A	A	A	A	A	A	A	A	A	A	A
6B	119819045	T/C	C	C	C	C		C	x	T	T	T	T	T	T	T	T	T	T	T	T	T	T	T	T	T
6B	119820363	T/C	C	C	C	C		C	x	T	T	T	T	T	T	T	T	T	T	T	T	T	T	T	T	T
6B	120008566	T/C	C	C	C	C		C	x	T	T	T	T	T	T	T	T	T	T	T	T	T	T	T	T	T
6B	120010704	C/G	G	G	G	G		G	x	C	C	C	C	C	C	C	C	C	C	C	C	C	C	C	C	C
6B	120010753	A/G	G	G	G	G		G	x	A	N	A	A	A	A	A	A	A	A	A	A	A	A	A	A	A
6B	120010783	A/G	G	G	G	G		G	x	A	A	A	A	A	A	A	A	A	A	A	A	A	A	A	A	A
6B	120646350	C/T	T	T	T	T		T	x	C	C	C	C	C	C	C	C	C	C	C	C	C	C	C	C	C
6B	120646377	T/G	G	G	G	G		G	x	T	T	T	T	T	T	T	T	T	T	T	T	T	T	T	T	T
6B	120646672	A/G	G	G	G	G		G	x	A	A	A	A	A	A	A	A	A	A	A	A	A	A	A	A	A
6B	120646747	T/C	C	C	C	C		C	x	T	T	T	T	T	T	T	T	T	T	T	T	T	T	T	T	T
6B	120646772	A/G	G	G	G	G		G	x	A	A	A	A	A	A	A	A	A	A	A	A	A	A	A	A	A
6B	120647042	C/T	T	T	T	T		T	x	C	C	C	C	C	C	C	C	C	C	C	C	C	C	C	C	C
6B	120649200	G/T	T	T	T	T		T	x	G	G	G	G	G	G	G	G	G	G	G	G	G	G	N	G	G
6B	120649271	G/A	A	A	A	A		A	x	G	G	G	G	G	G	G	G	G	G	G	G	G	G	G	G	G
6B	120649708	C/T	T	T	T	T		T	x	C	C	C	C	C	C	C	C	C	C	C	C	C	C	N	C	C
6B	120649740	G/C	C	C	C	C		C	x	G	G	G	G	G	G	G	G	G	G	G	G	G	G	G	G	G
6B	120649843	T/C	C	C	C	C		C	x	T	T	T	T	T	T	T	T	T	T	T	T	T	T	T	T	T
6B	120649871	G/A	A	A	A	A		A	x	G	G	G	G	G	G	G	G	G	G	G	G	G	G	G	G	G
6B	120649963	C/T	T	T	T	T		T	x	C	C	C	C	C	C	C	C	C	C	C	C	C	C	C	C	C
6B	120649993	A/G	G	G	G	G		G	x	A	A	A	A	A	A	A	A	A	A	A	A	A	A	A	A	A
6B	120663971	A/G	G	G	G	G		G	x	A	A	A	A	A	A	A	A	A	A	A	A	A	A	A	A	A
6B	120664594	G/C	C	C	C	C		C	x	G	G	G	G	G	G	G	G	G	G	G	G	G	G	G	G	G
6B	120664615	G/A	A	A	A	A		A	x	G	G	G	G	G	G	G	G	G	G	G	G	G	G	G	G	G
6B	120664630	C/T	T	T	T	T		T	x	C	C	C	C	C	C	C	C	C	C	C	C	C	C	C	C	C
6B	120664934	T/C	C	C	C	C		C	x	T	T	T	T	T	T	T	T	T	T	T	T	T	T	T	T	T
6B	120665805	G/T	T	T	T	T		T	x	G	G	G	G	G	G	G	G	G	G	G	G	G	G	G	G	G
6B	120665813	C/T	T	T	T	T		T	x	C	C	C	C	C	C	C	C	C	C	C	C	C	C	C	C	C
6B	120666365	A/G	G	G	G	G		G	x	A	A	A	A	A	A	A	A	A	A	A	A	A	A	A	A	A
6B	120666849	T/C	C	C	C	C		C	x	T	T	T	T	T	T	T	T	T	T	T	T	T	T	T	T	T
6B	120666865	C/T	T	T	T	T		T	x	C	C	C	C	C	C	C	C	C	C	C	C	C	C	C	C	C
6B	120667121	C/T	T	T	T	T		T	x	C	C	C	C	C	C	C	C	C	C	C	C	C	C	C	C	C
6B	120667139	A/G	G	G	G	G		G	x	A	A	A	A	A	A	A	A	A	A	A	A	A	A	A	A	A
6B	121528505	A/G	G	G	N	G		G	x	A	A	A	A	A	A	A	A	A	A	A	A	A	A	A	A	A
6B	121528580	G/A	A	A	N	A		A	x	G	G	G	G	G	G	G	G	G	G	G	G	G	G	G	G	G
6B	121528589	T/C	C	C	N	C		C	x	T	T	T	T	T	T	T	T	T	T	T	T	T	T	T	T	T
6B	121528658	C/T	T	T	N	T		T	x	C	C	C	C	C	C	C	C	C	C	C	C	C	C	C	C	C
6B	121815255	G/A	A	A	A	A		A	x	G	G	G	G	G	G	G	G	G	G	G	G	G	G	G	G	G
6B	122291040	A/G	G	G	G	G		G	x	A	A	A	A	A	A	A	A	A	A	A	A	A	A	A	A	A
6B	122291386	T/C	C	C	C	C		C	x	T	T	T	T	T	T	T	T	T	T	T	T	T	T	T	T	T
6B	122680329	T/C	C	C	C	C		C	x	T	T	T	T	T	T	T	T	T	T	T	T	T	T	T	T	T
6B	122680336	G/A	A	A	A	A		A	x	G	G	G	G	G	G	G	G	G	G	G	G	G	G	G	G	G
6B	122680393	G/A	A	A	A	A		A	x	G	G	G	G	G	G	G	G	G	G	G	G	G	G	G	G	G
6B	122680437	C/T	T	T	T	T		T	x	C	C	C	C	C	C	C	C	C	C	C	C	C	C	C	C	C
6B	122680725	G/A	A	A	A	A		A	x	G	G	G	G	G	G	G	G	G	G	G	G	G	G	G	G	G
6B	122680761	A/G	G	G	G	G		G	x	A	A	A	A	A	A	A	A	A	A	A	A	A	A	A	A	A
6B	122680821	T/C	C	C	C	C		C	x	T	T	T	T	T	T	T	T	T	T	T	T	T	T	T	T	T
6B	122792501	G/A	N	A	A	A		A	x	G	G	G	G	G	G	G	G	G	G	G	G	G	G	G	G	G
6B	122792582	G/A	N	A	A	A		A	x	G	G	G	G	G	G	G	G	G	G	G	G	G	G	G	G	G
6B	122792611	G/A	N	A	A	A		A	x	G	G	G	G	G	G	G	G	G	G	G	G	G	G	G	G	G
6B	122794368	C/T	T	T	T	T		T	x	C	C	C	C	C	C	C	C	C	C	C	C	C	C	C	C	C
6B	123229430	G/A	A	A	A	A		A	x	G	G	G	G	G	G	G	G	G	G	G	G	G	G	G	G	G
6B	123416634	G/C	C	C	C	N		C	x	G	G	G	G	G	G	G	G	G	G	G	G	G	G	N	G	G
6B	123416641	T/C	C	C	C	C		C	x	T	T	T	T	T	T	T	T	T	T	T	T	T	T	N	T	T
6B	123416776	T/G	G	G	G	G		G	x	T	T	T	T	T	T	T	T	T	T	T	T	T	T	N	T	T
6B	123739243	C/G	G	G	G	N		G	x	C	C	C	C	C	C	C	C	C	C	C	C	C	C	C	C	C
6B	123746404	C/G	G	G	G	N		G	x	C	C	C	C	C	C	C	C	C	C	C	C	C	C	C	C	C
6B	123746411	A/G	G	G	G	N		G	x	A	A	A	A	A	A	A	A	A	A	A	A	A	A	A	A	A
6B	123748664	T/A	A	A	A	N		A	x	T	T	T	T	T	T	T	T	T	T	T	T	T	T	T	T	T
6B	123834170	C/T	T	T	T	T		T	x	C	C	C	C	C	C	C	C	C	C	C	C	C	C	C	C	C
6B	123834210	T/C	C	C	C	C		C	x	T	T	T	T	T	T	T	T	T	T	T	T	T	T	T	T	T
6B	123834843	T/C	C	C	C	C		C	x	T	T	T	T	T	T	T	T	T	T	T	T	T	T	T	T	T
6B	123834850	T/C	C	C	C	C		C	x	T	T	T	T	T	T	T	T	T	T	T	T	T	T	T	T	T
6B	123834921	A/G	G	G	G	G		G	x	A	A	A	A	A	A	A	A	A	A	A	A	A	A	A	A	A
6B	123834957	G/A	A	A	A	A		A	x	G	G	G	G	G	G	G	G	G	G	G	G	G	G	G	G	G
6B	123838704	C/T	T	T	T	T		T	x	C	C	C	C	C	C	C	C	C	C	C	C	C	C	C	C	C
6B	123838718	T/C	C	C	C	C		C	x	T	T	T	T	T	T	T	T	T	T	T	T	T	T	T	T	T
6B	123838738	T/C	C	C	C	C		C	x	T	T	T	T	T	T	T	T	T	T	T	T	T	T	T	T	T
6B	123838834	A/C	C	C	C	C		C	x	A	A	A	A	A	A	A	A	A	A	A	A	A	A	A	A	A
6B	123838987	A/G	G	G	G	G		G	x	A	A	A	A	A	A	A	A	A	A	A	A	A	A	A	A	A
6B	123841706	C/T	T	T	T	T		T	x	C	C	C	C	C	C	C	C	C	C	C	C	C	C	C	C	C
6B	123912084	C/T	T	N	T	T		T	x	C	C	C	C	C	C	C	C	C	C	C	C	C	C	C	C	C
6B	124477732	G/A	A	A	A	A		A	x	G	G	G	G	G	G	G	G	G	G	G	G	G	G	G	G	G
6B	124477760	G/C	C	C	C	C		C	x	G	G	G	G	G	G	G	G	G	G	G	G	G	G	G	G	G
6B	126136912	G/A	A	A	A	A		A	x	G	G	G	G	G	G	G	G	N	G	N	G	N	G	G	G	G
6B	126137011	A/T	T	T	T	T		T	x	A	A	A	A	A	A	A	A	A	A	A	A	A	A	N	A	A
6B	126142708	C/G	G	G	G	G		G	x	C	C	C	C	C	C	C	C	C	C	C	C	C	C	C	C	C
6B	126142724	G/T	T	T	T	T		T	x	G	G	G	G	G	G	G	G	G	G	G	G	G	G	G	G	G
6B	126142763	C/A	A	A	A	A		A	x	C	C	C	C	C	C	C	C	C	C	C	C	C	C	C	C	C
6B	126142912	A/G	G	G	G	G		G	x	A	A	A	A	A	A	A	A	A	A	A	A	A	A	N	A	A
6B	126142961	T/C	C	C	C	C		C	x	T	T	T	T	T	T	T	T	T	T	T	T	T	T	N	T	T
6B	126143096	C/T	T	T	T	T		T	x	C	C	C	C	C	C	C	C	C	C	C	C	C	C	C	C	C
6B	126143295	C/T	T	T	T	T		T	x	C	C	C	C	C	C	C	C	C	C	C	C	C	C	C	C	C
6B	126219142	T/C	C	N	C	C		C	x	T	T	T	T	T	T	T	T	T	T	T	T	T	T	T	T	T
6B	126219253	T/C	C	N	C	C		C	x	T	T	T	T	T	T	T	T	T	T	T	T	T	T	T	T	T
6B	126219559	T/C	C	N	C	C		C	x	T	T	T	T	T	T	T	T	T	T	T	T	T	T	T	T	T
6B	126219877	A/G	G	N	G	G		G	x	A	A	A	A	A	A	A	A	A	A	A	A	A	A	A	A	A
6B	126219947	G/A	A	N	A	A		A	x	G	G	G	G	G	G	G	G	G	G	G	G	G	G	G	G	G
6B	126220036	T/A	A	N	A	A		A	x	T	T	T	T	T	T	T	T	T	T	T	T	T	T	T	T	T
6B	126220081	A/G	G	N	G	G		G	x	A	A	A	A	A	A	A	A	A	A	A	A	A	A	A	A	A
6B	126220123	T/C	C	N	C	C		C	x	T	T	T	T	T	T	T	T	T	T	T	T	T	T	T	T	T
6B	126220472	T/A	A	N	A	A		A	x	T	T	T	T	T	T	T	T	T	T	T	T	T	T	T	T	T
6B	126630118	G/A	A	A	A	A		A	x	G	G	G	G	G	G	G	G	G	G	G	G	G	G	G	G	G
6B	126630202	A/T	T	N	T	T		T	x	A	A	A	A	A	A	A	A	A	A	A	A	A	A	A	A	A
6B	126630209	A/T	T	N	T	T		T	x	A	A	A	A	A	A	A	A	A	A	A	A	A	A	A	A	A
6B	126630262	T/C	C	N	C	C		C	x	T	T	T	T	T	T	T	T	T	T	T	T	T	T	T	T	T
6B	126630307	C/T	T	N	T	T		T	x	C	C	C	C	C	C	C	C	C	C	C	C	C	C	C	C	C
6B	126630316	C/T	T	N	T	T		T	x	C	C	C	C	C	C	C	C	C	C	C	C	C	C	C	C	C
6B	126630343	A/G	G	N	G	G		G	x	A	A	A	A	A	A	A	A	A	A	A	A	A	A	A	A	A
6B	126630433	C/T	T	N	T	T		T	x	C	C	C	C	C	C	C	C	C	C	C	C	C	C	C	C	C
6B	126630496	G/C	C	N	C	C		C	x	G	G	G	G	G	G	G	G	G	G	G	G	G	G	G	G	G
6B	126631165	T/C	C	N	C	C		C	x	T	T	T	T	T	T	T	T	T	T	T	T	T	T	T	T	T
6B	126631434	T/C	C	N	C	C		C	x	T	T	T	T	T	T	T	T	T	T	T	T	T	T	N	T	T
6B	126631597	A/G	G	N	G	G		G	x	A	A	A	A	A	A	A	A	A	A	A	A	A	A	A	A	A
6B	126631818	T/C	C	N	C	C		C	x	T	T	T	T	T	T	T	T	T	T	T	T	T	T	T	T	T
6B	126631965	T/G	G	N	G	G		G	x	T	T	T	T	T	T	T	T	T	T	T	T	T	T	T	T	T
6B	126631991	G/A	A	N	A	A		A	x	G	G	G	G	G	G	G	G	G	G	G	G	G	G	G	G	G
6B	127040398	G/C	C	N	C	C		C	x	G	G	G	G	G	G	G	G	G	G	G	G	G	G	G	G	G
6B	127041175	T/C	C	N	C	C		C	x	T	T	T	T	T	T	T	T	T	T	T	T	T	T	T	T	T
6B	127319189	A/G	G	G	G	G		G	x	A	A	A	A	A	A	A	A	A	A	A	A	A	A	A	A	A
6B	127319407	T/C	C	C	C	C		C	x	T	T	T	T	T	T	T	T	T	T	T	T	T	T	T	T	T
6B	127320187	G/C	C	C	C	C		C	x	G	G	G	G	G	G	G	G	G	G	G	G	G	G	G	G	G
6B	127320260	C/T	T	T	T	T		T	x	C	C	C	C	C	C	C	C	C	C	C	C	C	C	C	C	C
6B	127320326	A/G	G	G	G	G		G	x	A	A	A	A	A	A	A	A	A	A	A	A	A	A	A	A	A
6B	127321663	G/A	A	A	A	A		A	x	G	G	G	G	G	G	G	G	G	G	G	G	G	G	G	G	G
6B	127322146	G/C	C	C	C	C		C	x	G	G	G	G	G	G	G	G	G	G	G	G	G	G	G	G	G
6B	127322324	C/T	T	T	T	T		T	x	C	C	C	C	C	C	C	C	C	C	C	C	C	C	C	C	C
6B	127322345	G/T	T	T	T	T		T	x	G	G	G	G	G	G	G	G	G	G	G	G	G	G	G	G	G
6B	127322498	A/G	G	G	G	G		G	x	A	A	A	A	A	A	A	A	A	A	A	A	A	A	A	A	A
6B	127604519	A/G	G	G	G	G		G	x	A	A	A	A	A	A	A	A	A	A	A	A	A	A	A	A	A
6B	127604541	C/T	T	T	T	T		T	x	C	C	C	C	C	C	C	C	C	C	C	C	C	C	C	C	C
6B	127604586	C/G	G	G	G	G		G	x	C	C	C	C	C	C	C	C	C	C	C	C	C	C	C	C	C
6B	127604705	T/C	C	C	C	C		C	x	T	T	T	T	T	T	T	T	T	T	T	T	T	T	T	T	T
6B	127607175	T/A	A	A	A	A		A	x	T	T	T	T	T	T	T	T	T	T	T	T	T	T	T	T	T
6B	127607205	C/T	T	T	T	T		T	x	C	C	C	C	C	C	C	C	C	C	C	C	C	C	C	C	C
6B	127607255	G/C	C	C	C	C		C	x	G	G	G	G	G	G	G	G	G	G	G	G	G	G	G	G	G
6B	127607276	G/A	A	A	A	A		A	x	G	G	G	G	G	G	G	G	G	G	G	G	G	G	G	G	G
6B	127607331	A/G	G	G	G	G		G	x	A	A	A	A	A	A	A	A	A	A	A	A	A	A	A	A	A
6B	127609276	A/G	G	G	G	G		G	x	A	A	A	A	A	A	A	A	A	A	A	A	A	A	A	A	A
6B	127612778	C/T	T	T	T	N		T	x	C	C	C	C	C	C	C	C	C	C	C	C	C	C	C	C	C
6B	127750396	A/G	N	G	G	G		G	x	A	A	A	A	A	A	A	A	A	A	A	A	A	A	A	A	A
6B	127750477	G/A	N	A	A	A		A	x	G	G	G	G	G	G	G	G	G	G	G	G	G	G	G	G	G
6B	127750489	C/G	N	G	G	G		G	x	C	C	C	C	C	C	C	C	C	C	C	C	C	C	C	C	C
6B	129303266	A/G	G	G	G	G		G	x	A	A	A	A	A	A	A	A	A	A	A	A	A	A	A	A	A
6B	129304659	C/T	T	T	T	T		T	x	C	C	C	C	C	C	C	C	C	C	C	C	C	C	C	C	C
6B	129851203	T/A	A	A	A	A		A	x	T	T	T	T	T	T	T	T	T	T	T	T	T	T	T	T	T
6B	129851249	G/A	A	A	A	A		A	x	G	G	G	G	G	G	G	G	G	G	G	G	G	G	G	G	G
6B	129851277	T/G	G	G	G	G		G	x	T	T	T	T	T	T	T	T	T	T	T	T	T	T	T	T	T
6B	129851381	G/T	T	T	T	T		T	x	G	G	G	G	G	G	G	G	G	G	G	G	G	G	G	G	G
6B	129851400	A/G	G	G	G	G		G	x	A	A	A	A	A	A	A	A	A	A	A	A	A	A	A	A	A
6B	129851503	A/T	T	T	T	T		T	x	A	A	A	A	A	A	A	A	A	A	A	A	A	A	A	A	A
6B	130074398	G/C	C	C	C	C		C	x	G	G	G	G	G	G	G	G	G	G	G	G	G	G	G	G	G
6B	130074447	A/G	G	G	G	G		G	x	A	A	A	A	A	A	A	A	A	A	A	A	A	A	A	A	A
6B	130074854	T/C	C	C	C	C		C	x	T	T	T	T	T	T	T	T	T	T	T	T	T	T	T	T	T
6B	130074887	C/T	T	T	T	T		T	x	C	C	C	C	C	C	C	C	C	C	C	C	C	C	C	C	C
6B	130074911	C/T	T	T	T	T		T	x	C	C	C	C	C	C	C	C	C	C	C	C	C	C	C	C	C
6B	130074924	G/T	T	T	T	T		T	x	G	G	G	G	G	G	G	G	G	G	G	G	G	G	G	G	G
6B	130075689	T/G	G	G	G	G		G	x	T	T	T	T	T	T	T	T	T	T	T	T	T	T	T	T	T
6B	130075960	T/C	C	C	C	C		C	x	T	T	T	T	T	T	T	T	T	T	T	T	T	T	T	T	T
6B	130075990	T/C	C	C	C	C		C	x	T	T	T	T	T	T	T	T	T	T	T	T	T	T	T	T	T
6B	130078813	A/C	C	C	C	C		C	x	A	A	A	A	A	A	A	A	A	A	A	A	A	A	A	A	A
6B	130078845	T/C	C	C	C	C		C	x	T	T	T	T	T	T	T	T	T	T	T	T	T	T	T	T	T
6B	130314453	T/C	C	C	C	C		C	x	T	T	T	T	T	T	T	T	T	T	T	T	T	T	T	T	T
6B	130314482	A/G	G	G	G	G		G	x	A	A	A	A	A	A	A	A	A	A	A	A	A	A	A	A	A
6B	130314505	G/A	A	A	A	A		A	x	G	G	G	G	G	G	G	G	G	G	G	G	G	G	G	G	G
6B	130314667	T/C	C	C	C	C		C	x	T	T	T	T	T	T	T	T	T	T	T	T	T	T	T	T	T
6B	130823779	A/G	G	G	G	G		G	x	A	A	A	A	A	A	A	A	A	A	A	A	A	A	A	A	A
6B	130829291	G/A	A	A	A	N		A	x	G	G	G	G	G	G	G	G	G	G	G	G	G	G	N	G	G
6B	130829354	G/C	C	C	C	N		C	x	G	G	G	G	G	G	G	G	G	G	G	G	G	N	G	G	G
6B	130829397	T/C	C	C	C	N		C	x	T	T	T	T	T	T	T	T	T	T	T	T	T	N	N	T	T
6B	130829492	G/T	T	T	T	N		T	x	G	G	G	G	G	G	G	G	G	G	G	G	G	G	N	G	G
6B	130829510	T/A	A	A	A	N		A	x	T	T	T	T	T	T	T	T	T	T	T	T	T	T	T	T	T
6B	130935264	G/C	C	C	C	N		C	x	G	G	G	G	G	G	N	G	G	G	G	G	G	G	G	G	G
6B	130935379	C/T	T	T	T	N		T	x	C	C	C	C	C	C	N	C	C	C	C	C	C	C	C	C	C
6B	130935442	C/T	T	T	T	N		T	x	C	C	C	C	C	C	N	C	C	C	C	C	C	C	C	C	C
6B	130935476	C/A	A	A	A	N		A	x	C	C	C	C	C	C	N	C	C	C	C	C	C	C	C	C	C
6B	130936863	G/A	A	A	A	N		A	x	G	G	G	G	G	G	G	G	G	G	G	G	G	G	G	G	G
6B	130937047	A/G	G	G	G	N		G	x	A	A	A	A	A	A	N	A	A	A	A	A	A	A	A	A	A
6B	130937298	C/A	A	A	A	N		A	x	C	C	C	C	C	C	N	C	C	C	C	C	C	C	C	C	C
6B	130937326	G/C	C	C	C	N		C	x	G	G	G	G	G	G	N	G	G	G	G	G	G	G	G	G	G
6B	130937356	T/C	C	C	C	N		C	x	T	T	T	T	T	T	N	T	T	T	T	T	T	T	T	T	T
6B	130937642	A/G	G	G	G	N		G	x	A	A	A	A	A	A	N	A	A	A	A	A	A	A	A	A	A
6B	130942512	T/G	G	G	G	N		G	x	T	T	T	T	T	T	N	T	T	T	T	T	T	T	T	T	T
6B	130942935	A/G	G	G	G	N		G	x	A	A	A	A	A	A	N	A	A	A	A	A	A	A	A	A	A
6B	130965182	A/G	G	G	G	N		G	x	A	A	A	A	A	A	A	A	A	A	A	A	A	A	A	A	A
6B	130966727	C/G	G	G	G	N		G	x	C	C	C	C	C	C	C	C	C	C	C	C	C	C	C	C	C
6B	131265371	G/A	A	A	A	A		A	x	G	G	G	G	G	G	G	G	G	G	G	G	G	G	G	G	G
6B	131931891	T/C	C	C	C	N		C	x	T	T	T	T	T	T	T	T	T	T	T	T	T	T	T	T	T
6B	132119790	G/C	C	C	C	N		C	x	N	G	G	G	G	G	G	G	G	G	G	G	G	G	G	G	G
6B	132314805	G/T	T	T	T	N		T	x	G	G	G	G	G	G	G	G	G	G	G	G	G	G	G	G	G
6B	132345409	G/C	C	C	C	N		C	x	G	G	G	G	G	G	G	G	G	G	G	G	G	G	G	G	G
6B	132345734	T/A	A	A	A	N		A	x	T	T	T	T	T	T	T	T	T	T	T	T	T	T	T	T	T
6B	132345776	C/T	T	T	T	N		T	x	C	C	C	C	C	C	C	C	C	C	C	C	C	C	C	C	C
6B	132345845	T/A	A	A	A	N		A	x	T	T	T	T	T	T	T	T	T	T	T	T	T	T	T	T	T
6B	132346033	T/C	C	C	C	N		C	x	T	T	T	T	T	T	T	T	T	T	T	T	T	T	T	T	T
6B	132346632	T/C	C	C	C	N		C	x	T	T	T	T	T	T	T	T	T	T	T	T	T	T	T	T	T
6B	132346934	T/A	A	A	A	N		A	x	T	T	T	T	T	T	T	T	T	T	T	T	T	T	T	T	T
6B	132347834	T/G	G	G	G	N		G	x	T	T	T	T	T	T	T	T	T	T	T	T	T	T	T	T	T
6B	132354179	A/G	G	G	G	N		G	x	A	A	A	A	A	A	A	A	A	A	A	A	A	A	A	A	A
6B	132354490	T/C	C	C	C	N		C	x	T	T	T	T	T	T	T	T	T	T	T	T	T	T	T	T	T
6B	132355105	G/A	A	A	A	N		A	x	G	G	G	G	G	G	G	G	G	G	G	G	G	G	G	G	G
6B	132355133	T/C	C	C	C	N		C	x	T	T	T	T	T	T	T	T	T	T	T	T	T	T	T	T	T
6B	132355536	C/G	G	G	G	N		G	x	C	C	C	C	C	C	C	C	C	C	C	C	C	C	C	C	C
6B	132440152	G/C	C	C	C	N		C	x	G	G	G	G	G	G	G	G	G	G	G	G	G	G	G	G	G
6B	132440356	T/A	A	A	A	N		A	x	T	T	T	T	T	T	T	T	T	T	T	T	T	T	N	T	T
6B	132441584	G/A	A	A	A	N		A	x	G	G	G	G	G	G	G	G	G	G	G	G	G	G	G	G	G
6B	132443533	G/A	A	A	A	N		A	x	G	G	G	G	G	G	G	G	G	G	G	G	G	G	G	G	G
6B	132443941	A/G	G	G	G	N		G	x	A	A	A	A	A	A	A	A	A	A	A	A	A	A	A	A	A
6B	132444388	C/T	T	T	T	N		T	x	C	C	C	C	C	C	C	C	C	C	C	C	C	C	C	C	C
6B	132444607	C/T	T	T	T	N		T	x	C	C	C	C	C	C	C	C	C	C	C	C	C	C	C	C	C
6B	132444628	T/A	A	A	A	N		A	x	T	T	T	T	T	T	T	T	T	T	T	T	T	T	T	T	T
6B	132444634	G/A	A	A	A	N		A	x	G	G	G	G	G	G	G	G	G	G	G	G	G	G	G	G	G
6B	132903396	G/T	T	T	T	N		T	x	G	G	G	G	G	G	G	G	G	G	G	G	G	G	G	G	G
6B	133116946	C/A	A	A	A	N		A	x	C	C	C	C	C	C	C	C	C	C	C	C	C	C	C	C	C
6B	133116959	T/C	C	C	C	N		C	x	T	T	T	T	T	T	T	T	T	T	T	T	T	T	N	T	T
6B	133117296	C/T	T	T	T	N		T	x	C	C	C	C	C	C	C	C	C	C	C	C	C	C	N	C	C
6B	133117538	C/T	T	T	T	N		T	x	C	C	C	C	C	C	C	C	C	C	C	C	C	C	C	C	C
6B	133118188	A/G	G	G	G	N		G	x	A	A	A	A	A	A	A	A	A	A	A	A	A	A	A	A	A
6B	133118332	A/G	G	G	G	N		G	x	A	A	A	A	A	A	A	A	A	A	A	A	A	A	A	A	A
6B	133119970	A/G	G	G	G	N		G	x	A	A	A	A	A	A	A	A	A	A	A	A	A	A	A	A	A
6B	133121174	T/C	C	C	C	N		C	x	T	T	T	T	T	T	T	T	T	T	T	T	T	T	T	T	T
6B	133122114	A/G	G	G	G	N		G	x	A	A	A	A	A	A	A	A	A	A	A	A	A	A	A	A	A
6B	133122506	T/C	C	C	C	N		C	x	T	T	T	T	T	T	T	T	T	T	T	T	T	T	T	T	T
6B	133124631	T/C	C	C	C	N		C	x	T	T	T	T	T	T	T	T	T	T	T	T	T	T	T	T	T
6B	133126011	T/G	G	G	G	N		G	x	T	T	T	T	T	T	T	T	T	T	T	T	T	T	T	T	T
6B	133126156	G/A	A	A	A	N		A	x	G	G	G	G	G	G	G	G	G	G	G	G	G	G	G	G	G
6B	133126189	A/G	G	G	G	N		G	x	A	A	A	A	A	A	A	A	A	A	A	A	A	A	A	A	A
6B	133126408	T/C	C	C	C	N		C	x	T	T	T	T	T	T	T	T	T	T	T	T	T	T	T	T	T
6B	133126471	A/G	G	G	G	N		G	x	A	A	A	A	A	A	A	A	A	A	A	A	A	A	A	A	A
6B	133127042	C/T	T	T	T	N		T	x	C	C	C	C	C	C	C	C	C	C	C	C	C	C	C	C	C
6B	133164729	C/T	T	T	T	N		T	x	C	C	C	C	C	C	C	C	C	C	C	C	C	C	C	C	C
6B	133363863	G/A	A	A	A	A		A	x	G	G	G	G	G	G	G	G	G	G	G	G	G	G	G	G	G
6B	133363925	G/C	C	C	C	C		C	x	G	G	G	G	G	G	G	G	G	G	G	G	G	G	G	G	G
6B	133364210	A/G	G	G	G	G		G	x	A	A	A	A	A	A	A	A	A	A	A	A	A	A	A	A	A
6B	133364294	G/C	C	C	C	C		C	x	G	G	G	G	G	G	G	G	G	G	G	G	G	G	G	G	G
6B	133690891	T/C	C	N	C	C		C	x	T	T	T	T	N	T	T	T	T	T	T	T	T	T	T	T	T
6B	133691810	C/G	G	N	G	G		G	x	C	C	C	C	N	C	C	C	C	C	C	C	C	C	C	C	C
6B	133692576	A/T	T	N	T	T		T	x	A	A	A	A	N	A	A	A	A	A	A	A	A	A	A	A	A
6B	133692636	A/T	T	N	T	T		T	x	A	A	A	A	N	A	A	A	A	A	A	A	A	A	A	A	A
6B	133841938	G/T	T	T	T	T		T	x	G	G	G	G	N	G	G	G	G	G	G	G	G	G	G	G	G
6B	133846724	G/A	A	A	A	A		A	x	G	G	G	G	N	G	G	G	G	G	G	G	G	G	G	G	G
6B	133846867	C/G	G	G	G	G		G	x	C	C	C	C	N	C	C	C	C	C	C	C	C	C	C	C	C
6B	133846900	C/T	T	T	T	T		T	x	C	C	C	C	N	C	C	C	C	C	C	C	C	C	C	C	C
6B	133846933	C/T	T	T	T	T		T	x	C	C	C	C	N	C	C	C	C	C	C	C	C	C	C	C	C
6B	133993645	T/G	G	G	G	G		G	x	T	T	T	T	N	T	T	T	T	T	T	T	T	T	T	T	T
6B	133994646	A/T	T	T	T	T		T	x	A	A	A	A	N	A	A	A	A	A	A	A	A	A	A	A	A
6B	133994662	C/T	T	T	T	T		T	x	C	C	C	C	N	C	C	C	C	C	C	C	C	C	N	C	C
6B	133994892	A/T	T	T	T	T		T	x	A	A	A	A	N	A	A	A	A	A	A	A	A	A	A	A	A
6B	134468297	C/T	T	N	T	T		T	x	C	C	C	C	C	C	C	C	C	C	C	C	C	C	C	C	C
6B	134468711	G/A	A	N	A	A		A	x	G	G	G	G	G	G	G	G	G	G	G	G	G	G	G	G	G
6B	134468767	C/T	T	N	T	T		T	x	C	C	C	C	C	C	C	C	C	C	C	C	C	C	C	C	C
6B	135118283	A/C	C	C	C	C		C	x	A	A	A	A	A	A	A	A	A	A	A	A	A	A	A	A	A
6B	135118329	G/A	A	A	A	A		A	x	N	G	G	G	G	G	G	G	G	G	G	G	G	G	G	G	G
6B	135118462	C/T	T	N	N	T		T	x	C	C	C	C	C	C	C	C	C	C	C	C	C	C	C	C	C
6B	135118485	A/C	C	C	C	C		C	x	A	A	A	A	A	A	A	A	A	A	A	A	A	A	A	A	A
6B	135118612	T/G	G	G	G	G		G	x	T	T	T	T	T	T	T	T	T	T	T	T	T	T	T	T	T
6B	135118742	G/A	A	A	A	A		A	x	G	G	G	G	G	G	G	G	G	G	G	G	G	G	G	G	G
6B	135119158	G/A	A	A	A	A		A	x	G	G	G	G	G	G	G	G	G	G	G	G	G	G	G	G	G
6B	135120338	A/G	G	G	G	G		G	x	A	A	A	A	A	A	A	A	A	A	A	A	A	A	A	A	A
6B	135120387	G/T	T	T	T	T		T	x	G	G	G	G	G	G	G	G	G	G	G	G	G	G	G	G	G
6B	135120540	G/C	C	C	C	C		C	x	N	G	G	G	G	G	G	G	G	G	G	G	G	G	G	G	G
6B	135842977	C/G	G	G	G	G		G	x	C	C	C	C	C	C	C	C	C	C	C	C	C	C	C	C	C
6B	135862733	C/A	A	A	A	A		A	x	C	C	C	C	C	C	C	C	C	C	C	C	C	C	C	C	C
6B	136100160	T/C	C	C	C	C		C	x	T	T	T	T	T	T	T	T	T	T	T	T	T	T	T	T	T
6B	136499615	A/C	C	C	C	C		C	x	A	A	A	A	A	A	A	A	A	A	A	A	A	A	A	A	A
6B	136524829	T/C	C	C	C	C		C	x	T	T	T	T	T	T	T	T	T	T	T	T	T	T	T	T	T
6B	136525015	A/C	C	C	C	C		C	x	A	A	A	A	A	A	A	A	A	A	A	A	A	A	A	A	A
6B	136525229	G/A	A	A	A	A		A	x	G	G	G	G	G	G	G	G	G	G	G	G	G	G	G	G	G
6B	136525250	C/G	G	G	G	G		G	x	C	C	C	C	C	C	C	C	C	C	C	C	C	C	C	C	C
6B	136525301	T/C	C	C	C	C		C	x	T	T	T	T	T	T	T	T	T	T	T	T	T	T	T	T	T
6B	136525829	G/A	A	A	A	A		A	x	G	G	G	G	G	G	G	G	G	G	G	G	G	G	G	G	G
6B	136526056	C/T	T	T	T	T		T	x	C	C	C	C	C	C	C	C	C	C	C	C	C	C	C	C	C
6B	136526092	C/G	G	G	G	G		G	x	C	C	C	C	C	C	C	C	C	C	C	C	C	C	C	C	C
6B	136529398	T/C	C	C	C	C		C	x	T	T	T	T	T	T	T	T	T	T	T	T	T	T	T	T	T
6B	136529409	G/A	A	A	A	A		A	x	G	G	G	G	G	G	G	G	G	G	G	G	G	G	G	G	G
6B	136529753	C/A	A	A	A	A		A	x	C	C	C	C	C	C	C	C	C	C	C	C	C	C	C	C	C
6B	136529789	T/C	C	C	C	C		C	x	T	T	T	T	T	T	T	T	T	T	T	T	T	T	T	T	T
6B	136529819	T/C	C	C	C	N		C	x	T	T	T	T	T	T	T	T	T	T	T	T	T	T	T	T	T
6B	136529852	C/G	G	G	G	G		G	x	C	C	C	C	C	C	C	C	C	C	C	C	C	C	C	C	C
6B	136529870	G/A	A	A	A	A		A	x	G	G	G	G	G	G	G	G	G	G	G	G	G	G	G	G	G
6B	136530792	G/T	T	T	T	T		T	x	G	G	G	G	G	G	G	G	G	G	G	G	G	G	G	G	G
6B	136530826	C/T	T	T	T	T		T	x	C	C	C	C	C	C	C	C	C	C	C	C	C	C	C	C	C
6B	136530839	T/G	G	G	G	G		G	x	T	T	T	T	T	T	T	T	T	T	T	T	T	T	T	T	T
6B	136530870	A/G	G	G	G	G		G	x	A	A	A	A	A	A	A	A	A	A	A	A	A	A	A	A	A
6B	136530897	A/G	G	G	G	G		G	x	A	A	A	A	A	A	A	A	A	A	A	A	A	A	A	A	A
6B	136530986	A/C	C	C	C	C		C	x	A	N	A	A	A	A	A	A	A	A	A	A	A	N	A	A	A
6B	136797473	C/T	T	T	T	N		T	x	C	C	C	C	C	C	C	C	C	C	C	C	C	C	C	C	C
6B	136797574	C/T	T	T	T	N		T	x	C	C	C	C	C	C	C	C	C	C	C	C	C	C	C	C	C
6B	136797751	T/C	C	C	C	N		C	x	T	T	T	T	T	T	T	T	T	T	T	T	T	T	T	T	T
6B	136797773	G/A	A	A	A	N		A	x	G	G	G	G	G	G	G	G	G	G	G	G	G	G	G	G	G
6B	136797929	G/C	C	C	C	N		C	x	G	G	G	G	G	G	G	G	G	G	G	G	G	G	G	G	G
6B	136797935	C/G	G	G	G	N		G	x	C	C	C	C	C	C	C	C	C	C	C	C	C	C	C	C	C
6B	136798062	G/A	A	A	A	N		A	x	G	G	G	G	G	G	G	G	G	G	G	G	G	G	G	G	G
6B	137456883	G/A	A	A	A	A		A	x	G	G	G	G	G	G	G	G	G	G	G	G	G	G	G	G	G
6B	139894314	A/C	C	C	C	N		C	x	A	A	A	A	A	A	A	A	A	A	A	A	A	A	A	A	A
6B	140096551	G/A	A	A	A	A		A	x	G	G	G	G	G	G	G	G	G	G	G	G	G	G	G	G	G
6B	140097149	T/C	C	C	C	C		C	x	T	T	T	T	T	T	T	T	T	T	T	T	T	T	T	T	T
6B	140356313	G/A	A	A	A	A		A	x	G	G	G	G	G	G	G	G	G	G	G	G	G	G	G	G	G
6B	140356935	G/A	A	A	A	A		A	x	G	G	G	G	G	G	G	G	G	G	G	G	G	G	G	G	G
6B	140356944	T/A	A	N	A	A		A	x	T	T	T	T	T	T	T	T	T	T	T	T	T	T	T	T	T
6B	140366008	A/G	G	G	G	G		G	x	A	A	A	A	A	A	A	A	A	A	A	A	A	A	A	A	A
6B	140366276	G/A	A	A	A	A		A	x	G	G	G	G	G	G	G	G	G	G	G	G	G	G	G	G	G
6B	140366323	A/C	C	C	C	C		C	x	A	A	A	A	A	A	A	A	A	A	A	A	A	A	A	A	A
6B	140366360	A/G	G	G	G	G		G	x	A	A	A	A	A	A	A	A	A	A	A	A	A	A	A	A	A
6B	140366839	G/C	C	C	C	C		C	x	G	G	G	G	G	G	G	G	G	G	G	G	G	G	G	G	G
6B	140366936	C/G	G	G	G	G		G	x	C	C	C	C	C	C	C	C	C	C	C	C	C	C	C	C	C
6B	140366957	C/T	T	T	T	T		T	x	C	C	C	C	C	C	C	C	C	C	C	C	C	C	C	C	C
6B	140366999	C/A	A	A	A	A		A	x	C	C	C	C	C	C	C	C	C	C	C	C	C	C	C	C	C
6B	140367105	G/C	C	C	C	C		C	x	G	G	G	G	G	G	G	G	G	G	G	G	G	G	G	G	G
6B	140367208	T/C	C	C	C	C		C	x	T	T	T	T	T	T	T	T	T	T	T	T	T	T	T	T	T
6B	140456273	T/C	C	C	C	C		C	x	T	T	T	T	T	T	T	T	T	T	T	T	T	T	T	T	T
6B	140456341	A/G	G	G	G	G		G	x	A	A	A	A	A	A	A	A	A	A	A	A	A	A	A	A	A
6B	140457681	T/C	C	C	C	C		C	x	T	T	T	T	T	T	T	T	T	T	T	T	T	T	T	T	T
6B	140457699	G/A	A	A	A	A		A	x	G	G	G	G	G	G	G	G	G	G	G	G	G	G	G	G	G
6B	140467015	C/T	T	T	T	T		T	x	C	C	C	C	C	C	C	C	C	C	C	C	C	C	C	C	C
6B	140467121	A/G	G	G	G	G		G	x	A	A	A	A	A	A	A	A	A	A	A	A	A	A	A	A	A
6B	140595494	G/A	A	A	A	A		A	x	G	G	G	G	G	G	G	G	G	G	G	G	G	G	G	G	G
6B	140595898	A/G	G	G	G	G		G	x	A	A	A	A	A	A	A	A	A	A	A	A	A	A	A	A	A
6B	140757277	G/C	C	C	C	C		C	x	G	G	G	G	G	G	G	G	G	G	G	G	G	G	G	G	G
6B	140757306	A/G	G	G	G	G		G	x	A	A	A	A	A	A	A	A	A	A	A	A	A	A	A	A	A
6B	140757439	T/C	C	N	C	C		C	x	T	T	T	T	T	T	T	T	T	T	T	T	T	T	T	T	T
6B	140757949	G/A	A	A	A	A		A	x	G	G	G	G	G	G	G	G	G	G	G	G	G	G	G	G	G
6B	140758075	C/T	T	T	T	T		T	x	C	C	C	C	C	C	C	C	C	C	C	C	C	C	C	C	C
6B	140758081	A/G	G	G	G	G		G	x	A	A	A	A	A	A	A	A	A	A	A	A	A	A	A	A	A
6B	140760254	T/C	C	C	C	C		C	x	T	T	T	T	T	T	T	T	T	T	T	T	T	T	T	T	T
6B	140760908	A/G	G	G	G	G		G	x	A	A	A	A	A	A	A	A	A	A	A	A	A	A	A	A	A
6B	140760941	A/G	G	G	G	G		G	x	A	A	A	A	A	A	A	A	A	A	A	A	A	A	A	A	A
6B	140760950	T/C	C	C	C	C		C	x	T	T	T	T	T	T	T	T	T	T	T	T	T	T	T	T	T
6B	140761489	T/C	C	C	C	C		C	x	T	T	T	T	T	T	T	T	T	T	T	T	T	T	T	T	T
6B	140761775	G/C	C	C	C	C		C	x	G	G	G	G	G	G	G	G	G	G	G	G	G	G	G	G	G
6B	140761801	G/A	A	A	A	A		A	x	G	G	G	G	G	G	G	G	G	G	G	G	G	G	G	G	G
6B	140762038	C/A	A	A	A	A		A	x	C	C	C	C	C	C	C	C	C	C	C	C	C	C	C	C	C
6B	140762367	A/G	G	G	G	G		G	x	A	A	A	A	A	A	A	A	A	A	A	A	A	A	A	A	A
6B	140762420	A/G	G	G	G	G		G	x	A	A	A	A	A	A	A	A	A	A	A	A	A	A	N	A	A
6B	140764975	T/C	C	C	C	C		C	x	T	T	T	T	T	T	T	T	T	T	T	T	T	T	T	T	T
6B	140764996	G/A	A	A	A	A		A	x	G	G	G	G	G	G	G	G	G	G	G	G	G	G	G	G	G
6B	140765347	C/G	G	G	G	G		G	x	C	C	C	C	C	C	C	C	C	C	C	C	C	C	C	C	C
6B	140765449	C/T	T	T	T	T		T	x	C	C	C	C	C	C	C	C	C	C	C	C	C	C	C	C	C
6B	140765482	C/T	T	T	T	T		T	x	C	C	C	C	C	C	C	C	C	C	C	C	C	C	C	C	C
6B	140765629	G/C	C	C	C	C		C	x	G	G	G	G	G	G	G	G	G	G	G	G	G	G	G	G	G
6B	140765664	C/G	G	G	G	G		G	x	C	C	C	C	C	C	C	C	C	C	C	C	C	C	C	C	C
6B	140843770	G/T	T	T	T	T		T	x	G	G	G	G	G	G	G	G	G	G	G	G	G	G	G	G	G
6B	140843832	G/A	A	A	A	A		A	x	G	G	G	G	G	G	G	G	G	G	G	G	G	G	G	G	G
6B	140843850	C/T	T	N	T	T		T	x	C	C	C	C	C	C	C	C	C	C	C	C	C	C	C	C	C
6B	140843929	T/G	G	G	G	G		G	x	T	T	T	T	T	T	T	T	T	T	T	T	T	T	T	T	T
6B	140843948	T/C	C	C	C	C		C	x	T	T	T	T	T	T	T	T	T	T	T	T	T	T	T	T	T
6B	140843997	C/T	T	T	T	T		T	x	C	C	C	C	C	C	C	C	C	C	C	C	C	C	C	C	C
6B	140844617	C/A	A	A	A	A		A	x	C	C	C	C	C	C	C	C	C	C	C	C	C	C	C	C	C
6B	140846656	T/C	C	C	C	C		C	x	T	T	T	T	T	T	T	T	T	T	T	T	T	T	T	T	T
6B	140846784	T/C	C	C	C	C		C	x	T	T	T	T	T	T	T	T	T	T	T	T	T	T	T	T	T
6B	140846835	T/A	A	A	A	A		A	x	T	T	T	T	T	T	T	T	T	T	T	T	T	T	T	T	T
6B	140846870	A/G	G	G	G	G		G	x	A	A	A	A	A	A	A	A	A	A	A	A	A	A	A	A	A
6B	140846910	A/G	G	G	G	G		G	x	A	A	A	A	A	A	A	A	A	A	A	A	A	A	A	A	A
6B	141017085	C/T	T	T	T	T		T	x	C	C	C	C	C	C	C	C	C	C	C	C	C	C	C	C	C
6B	141017096	T/C	C	C	C	C		C	x	T	T	T	T	T	T	T	T	T	T	T	T	T	T	T	T	T
6B	141017116	A/C	C	C	C	C		C	x	A	A	A	A	A	A	A	A	A	A	A	A	A	A	A	A	A
6B	141017171	T/C	C	C	C	C		C	x	T	T	T	T	T	T	T	T	T	T	T	T	T	T	T	T	T
6B	141021163	G/A	A	A	A	A		A	x	G	G	G	G	G	G	G	G	G	G	G	G	G	G	N	G	G
6B	141618056	G/T	T	T	T	T		T	x	G	G	G	G	G	G	G	G	N	G	N	G	G	G	G	G	G
6B	141619426	G/A	A	A	A	A		A	x	G	G	G	G	G	G	G	G	G	G	G	G	G	G	G	G	G
6B	141619834	C/T	T	T	T	T		T	x	C	C	C	C	C	C	C	N	C	C	C	C	C	C	C	C	N
6B	142229714	T/C	C	C	C	C		C	x	T	T	T	T	T	T	T	T	T	T	T	T	T	T	T	T	T
6B	142229762	A/G	G	G	G	G		G	x	A	A	A	A	A	A	A	A	A	A	A	A	A	A	A	A	A
6B	142229784	C/A	A	A	A	A		A	x	C	C	C	C	C	C	C	C	C	C	C	C	C	C	C	C	C
6B	142451161	T/C	C	C	C	C		C	x	T	T	T	T	T	T	T	T	T	T	T	T	T	T	T	T	T
6B	142451201	A/G	G	G	G	G		G	x	A	A	A	A	A	A	A	A	A	A	A	A	A	A	A	A	A
6B	142451255	G/A	A	A	A	A		A	x	G	G	G	G	G	G	G	G	G	G	G	G	G	G	G	G	G
6B	142787274	A/T	T	T	T	T		T	x	A	A	A	A	A	A	A	A	A	A	A	N	A	A	A	A	A
6B	143204195	A/G	N	G	G	G		G	x	A	A	A	A	A	A	A	A	A	A	A	A	A	A	A	A	A
6B	143204922	G/A	N	A	A	A		A	x	G	G	G	G	G	G	G	G	G	G	G	G	G	G	G	G	G
6B	143204927	C/T	N	T	T	T		T	x	C	C	C	C	C	C	C	C	C	C	C	C	C	C	C	C	C
6B	143204991	A/C	N	C	N	C		C	x	A	A	A	A	A	A	A	A	A	A	A	A	A	A	A	A	A
6B	143205108	A/G	N	G	G	G		G	x	A	A	A	A	A	A	A	A	A	A	A	A	A	A	A	A	A
6B	143435807	A/G	N	G	G	G		G	x	A	A	A	A	A	A	A	A	A	A	A	A	A	A	A	A	A
6B	143435924	A/G	N	G	G	G		G	x	A	A	A	A	A	A	A	A	A	A	A	A	A	A	A	A	A
6B	143435969	G/T	N	T	T	T		T	x	G	G	G	G	G	G	G	G	G	G	G	G	G	G	G	G	G
6B	143435981	C/T	N	T	T	T		T	x	C	C	C	C	C	C	C	C	C	C	C	C	C	C	C	C	C
6B	143439648	G/A	N	A	A	A		A	x	G	G	G	G	G	G	G	G	G	G	G	G	G	G	G	G	G
6B	143440211	A/G	N	G	G	G		G	x	A	A	A	A	A	A	A	A	A	A	A	A	A	A	A	A	A
6B	143440231	A/G	N	G	G	G		G	x	A	A	A	A	A	A	A	A	A	A	A	A	A	A	A	A	A
6B	143455800	A/G	N	G	G	G		G	x	A	A	A	A	A	A	A	A	A	A	A	A	A	A	A	A	A
6B	143455839	T/C	N	C	C	C		C	x	T	T	T	T	T	T	T	T	T	T	T	T	T	T	T	T	T
6B	143455854	C/T	N	T	T	T		T	x	C	C	C	C	C	C	C	C	C	C	C	C	C	C	C	C	C
6B	143456931	T/C	N	C	C	C		C	x	T	T	T	T	T	T	T	T	T	T	T	T	T	T	T	T	T
6B	143456971	C/T	N	T	T	T		T	x	C	C	C	C	C	C	C	C	C	C	C	C	C	C	C	C	C
6B	143457084	G/A	N	A	A	A		A	x	G	G	G	G	G	G	G	G	G	G	G	G	G	G	G	G	G
6B	143457193	A/G	N	G	G	G		G	x	A	A	A	A	A	A	A	A	A	A	A	A	A	A	A	A	A
6B	143457237	G/A	N	A	A	A		A	x	G	G	G	G	G	G	G	G	G	G	G	G	G	G	G	G	G
6B	143457591	C/T	N	T	T	T		T	x	C	C	C	C	C	C	C	C	C	C	C	C	C	C	C	C	C
6B	143457713	G/A	N	A	A	A		A	x	G	G	G	G	G	G	G	G	G	G	G	G	G	G	G	G	G
6B	143458786	A/G	N	G	G	G		G	x	A	A	A	A	A	A	A	A	A	A	A	A	A	A	A	A	A
6B	143458846	G/C	N	C	C	C		C	x	G	G	G	G	G	G	G	G	G	G	G	G	G	G	G	G	G
6B	143458865	C/T	N	T	T	T		T	x	C	C	C	C	C	C	C	C	C	C	C	C	C	C	C	C	C
6B	143458995	G/T	N	T	T	T		T	x	G	G	G	G	G	G	G	G	G	G	G	G	G	G	G	G	G
6B	143459076	A/G	N	G	G	G		G	x	A	A	A	A	A	A	A	A	A	A	A	A	A	A	A	A	A
6B	143516185	T/C	C	C	C	C		C	x	T	T	T	T	T	T	T	T	T	T	T	T	T	T	T	T	T
6B	143516365	T/C	C	C	C	C		C	x	T	T	T	T	T	T	T	T	T	T	T	T	T	T	T	T	T
6B	143516664	A/T	T	T	T	T		T	x	A	A	A	A	A	A	A	A	A	A	A	A	A	A	A	A	A
6B	143516671	C/T	T	T	T	T		T	x	C	C	C	C	C	C	C	C	C	C	C	C	C	C	C	C	C
6B	143517344	C/G	G	G	G	G		G	x	C	C	C	C	C	C	C	C	C	C	C	C	C	C	C	C	C
6B	143517712	C/T	T	N	T	T		T	x	C	C	C	C	C	C	C	C	C	C	C	C	C	C	C	C	C
6B	143750887	T/C	C	C	C	C		C	x	T	T	T	T	T	T	T	T	T	T	T	T	T	T	T	T	T
6B	143994213	T/C	C	C	C	C		C	x	T	T	T	T	T	T	T	T	T	T	T	T	T	T	T	T	T
6B	143994240	C/T	T	T	T	T		T	x	C	C	C	C	C	C	C	C	C	C	C	C	C	C	C	C	C
6B	143995227	G/A	A	A	A	A		A	x	G	G	G	G	G	G	G	G	G	G	G	G	G	G	G	G	G
6B	143998566	C/T	T	T	T	T		T	x	C	C	C	C	C	C	C	C	C	C	C	C	C	C	C	C	C
6B	144001275	G/A	A	A	A	A		A	x	G	G	G	G	G	G	G	G	G	G	G	G	G	G	G	G	G
6B	144372257	C/G	G	G	G	G		G	x	C	C	C	C	C	C	C	C	C	C	C	C	C	C	C	C	C
6B	144372306	C/T	T	T	T	T		T	x	C	C	C	C	C	C	C	C	C	C	C	C	C	C	C	C	C
6B	144920751	T/A	A	A	N	A		A	x	T	T	T	T	T	T	T	T	T	T	T	T	T	T	T	T	T
6B	144920757	A/G	G	G	N	G		G	x	A	A	A	A	A	A	A	A	A	A	A	A	A	A	A	A	A
6B	144920781	A/G	G	G	N	G		G	x	A	A	A	A	A	A	A	A	A	A	A	A	A	A	A	A	A
6B	144962340	G/T	T	T	T	T		T	x	G	G	G	G	G	G	G	G	G	G	G	G	G	G	G	G	G
6B	144965917	A/G	G	G	G	G		G	x	A	A	A	A	A	A	A	A	A	A	A	A	A	A	A	A	A
6B	144966076	A/C	C	C	C	C		C	x	A	A	A	A	A	A	A	A	A	A	A	A	A	A	A	A	A
6B	145043700	G/C	C	C	C	C		C	x	G	G	G	G	G	G	G	G	G	G	G	G	G	G	G	G	G
6B	145043742	C/T	T	T	T	T		T	x	C	C	C	C	C	C	C	C	C	C	C	C	C	C	C	C	C
6B	145044111	T/C	C	C	C	C		C	x	T	T	T	T	T	T	T	T	T	T	T	T	T	T	T	T	T
6B	145883098	A/C	C	C	C	C		C	x	A	A	A	A	A	A	A	A	A	A	A	A	A	A	A	A	A
6B	145883236	A/G	G	G	G	G		G	x	A	A	A	A	A	A	A	A	A	A	A	A	A	A	A	A	A
6B	145883285	T/C	C	C	C	C		C	x	T	T	T	T	T	T	T	T	T	T	T	T	T	T	T	T	T
6B	145883346	A/C	C	C	C	C		C	x	A	A	A	A	A	A	A	A	A	A	A	A	A	A	A	A	A
6B	145883352	A/C	C	C	C	C		C	x	A	A	A	A	A	A	A	A	A	A	A	A	A	A	A	A	A
6B	145883418	T/C	C	C	C	C		C	x	T	T	T	T	T	T	T	T	T	T	T	T	T	T	T	T	T
6B	145883458	C/A	A	A	A	A		A	x	C	C	C	C	C	C	C	C	C	C	C	C	C	C	C	C	C
6B	145887348	C/G	G	G	G	G		G	x	C	C	C	C	C	C	C	C	C	C	C	C	C	C	C	C	C
6B	145887554	T/C	C	C	C	C		C	x	T	T	T	T	T	T	T	T	T	T	T	T	T	T	T	T	T
6B	145888027	T/G	G	G	G	G		G	x	T	T	T	T	T	T	T	T	T	T	T	T	T	T	T	T	T
6B	145888248	G/C	C	C	C	C		C	x	G	G	G	G	G	G	G	G	G	G	G	G	G	G	G	G	G
6B	145888628	A/G	G	G	G	G		G	x	A	A	A	A	A	A	A	A	A	A	A	A	A	A	A	A	A
6B	145888656	G/A	A	A	A	A		A	x	G	G	G	G	G	G	G	G	G	G	G	G	G	G	G	G	G
6B	145888724	T/C	C	C	C	C		C	x	T	T	T	T	T	T	T	T	T	T	T	T	T	T	T	T	T
6B	145888730	T/C	C	C	C	C		C	x	T	T	T	T	T	T	T	T	T	T	T	T	T	T	T	T	T
6B	145889217	G/A	A	A	A	A		A	x	G	G	G	G	G	G	G	G	G	G	G	G	G	G	G	G	G
6B	145889686	C/T	T	T	T	T		T	x	C	C	C	C	C	C	C	C	C	C	C	C	C	C	C	C	C
6B	145890725	T/C	C	C	C	C		C	x	T	T	T	T	T	T	T	T	T	T	T	T	T	T	T	T	T
6B	145890986	C/T	T	T	T	T		T	x	C	C	C	C	C	C	C	C	C	C	C	C	C	C	C	C	C
6B	145891630	T/C	C	C	C	C		C	x	T	T	T	T	T	T	T	T	T	T	T	T	T	T	T	T	T
6B	145891670	G/A	A	A	A	A		A	x	G	G	G	G	G	G	G	G	G	G	G	G	G	G	G	G	G
6B	145891714	A/G	G	G	G	G		G	x	A	A	A	A	A	A	A	A	A	A	A	A	A	A	A	A	A
6B	145891738	C/A	A	A	A	A		A	x	C	C	C	C	C	C	C	C	C	C	C	C	C	C	C	C	C
6B	145899298	G/A	A	A	A	A		A	x	G	G	G	G	G	G	G	G	G	G	G	G	G	G	G	G	G
6B	145899310	G/A	A	A	A	A		A	x	G	G	G	G	G	G	G	G	G	G	G	G	G	G	G	G	G
6B	145899334	A/C	C	C	C	C		C	x	A	A	A	A	A	A	A	A	A	A	A	A	A	A	A	A	A
6B	145899766	T/C	C	C	C	C		C	x	T	T	T	T	T	T	T	T	T	T	T	T	T	T	T	T	T
6B	145900261	A/T	T	T	T	N		T	x	A	A	A	A	A	A	A	A	A	A	A	A	A	A	A	A	A
6B	146136981	T/C	C	C	C	C		C	x	T	T	T	T	T	T	T	T	T	T	T	T	T	T	T	T	T
6B	146137058	T/C	C	C	C	C		C	x	T	T	T	T	T	T	T	T	T	T	T	T	T	T	T	T	T
6B	146138648	T/A	A	A	A	A		A	x	T	T	T	T	T	T	T	T	T	T	T	T	T	T	T	T	T
6B	146139914	T/C	C	C	C	C		C	x	T	T	T	T	T	T	T	T	T	T	T	T	T	T	T	T	T
6B	146141111	G/C	N	C	C	C		C	x	G	G	G	G	G	G	G	G	G	G	G	G	G	G	G	G	G
6B	146141366	G/C	C	C	C	C		C	x	G	G	G	G	G	G	G	G	G	G	G	G	G	G	G	G	G
6B	146143763	C/A	A	A	A	A		A	x	C	C	C	C	C	C	C	C	C	C	C	C	C	C	C	C	C
6B	146143841	C/T	T	T	T	T		T	x	C	C	C	C	C	C	C	C	C	C	C	C	C	C	C	C	C
6B	146144693	T/G	G	G	G	G		G	x	T	T	T	T	T	T	T	T	T	T	T	T	T	T	T	T	T
6B	146144725	A/C	C	C	C	C		C	x	A	A	A	A	A	A	A	A	A	A	A	A	A	A	A	A	A
6B	146144823	T/C	C	C	C	C		C	x	T	T	T	T	T	T	T	T	T	T	T	T	T	T	T	T	T
6B	146144846	C/T	T	T	T	T		T	x	C	C	C	C	C	C	C	C	C	C	C	C	C	C	C	C	C
6B	146145212	T/C	C	C	C	C		C	x	T	T	T	T	T	T	T	T	T	T	T	T	T	T	T	T	T
6B	146145284	T/C	C	C	C	C		C	x	T	T	T	T	T	T	T	T	T	T	T	T	T	T	T	T	T
6B	146145300	C/T	T	T	T	T		T	x	C	C	C	C	C	C	C	C	C	C	C	C	C	C	C	C	C
6B	146145486	A/G	G	G	G	G		G	x	A	A	A	A	A	A	A	A	A	A	A	A	A	A	A	A	A
6B	146636324	C/T	T	T	T	T		T	x	C	C	C	C	C	C	C	C	C	C	C	C	C	C	C	C	C
6B	146636332	C/T	T	T	T	T		T	x	C	C	C	C	C	C	C	C	C	C	C	C	C	C	C	C	C
6B	146696295	C/T	N	T	T	T		T	x	C	C	C	C	C	C	C	C	C	C	C	C	C	C	C	C	C
6B	146696300	C/G	N	G	G	G		G	x	C	C	C	C	C	C	C	C	C	C	C	C	C	C	C	C	C
6B	146696316	G/A	N	A	A	A		A	x	G	G	G	G	G	G	G	G	G	G	G	G	G	G	G	G	G
6B	146696467	T/C	C	C	C	C		C	x	T	T	T	T	T	T	T	T	T	T	T	T	T	T	T	T	T
6B	146697254	C/G	N	G	G	G		G	x	C	C	C	C	C	C	C	C	C	C	C	C	C	C	C	C	C
6B	146697569	G/A	N	A	A	A		A	x	G	G	G	G	G	G	G	G	G	G	G	G	G	G	G	G	G
6B	146697599	G/A	N	A	A	A		A	x	G	G	G	G	G	G	G	G	G	G	G	G	G	G	G	G	G
6B	146697686	A/G	N	G	G	G		G	x	A	A	A	A	A	A	A	A	A	A	A	A	A	A	A	A	A
6B	146697695	A/C	C	C	C	C		C	x	A	A	A	A	A	A	A	A	A	A	A	A	A	A	A	A	A
6B	146699974	T/A	N	A	A	A		A	x	T	T	T	T	T	T	T	T	T	T	T	T	T	T	T	T	T
6B	146699993	T/C	N	C	C	N		C	x	T	T	T	T	T	T	T	T	T	T	T	T	T	T	T	T	T
6B	146837675	C/T	N	T	T	T		T	x	C	C	C	C	C	C	C	C	C	C	C	C	C	C	C	C	C
6B	146837812	C/G	N	G	G	G		G	x	C	C	C	C	C	C	C	C	C	C	C	C	C	C	C	C	C
6B	146837916	A/G	N	G	G	G		G	x	A	A	A	A	A	A	A	A	A	A	A	A	A	A	A	A	A
6B	146838087	T/A	N	A	A	A		A	x	T	T	T	T	T	T	T	T	T	T	T	T	T	T	T	T	T
6B	146838222	A/G	N	G	G	G		G	x	A	A	A	A	A	A	A	A	A	A	A	A	A	A	A	A	A
6B	146838282	G/A	N	A	A	A		A	x	G	G	G	G	G	G	G	G	G	G	G	G	G	G	G	G	G
6B	146838294	G/A	N	A	A	A		A	x	G	G	G	G	G	G	G	G	G	G	G	G	G	G	G	G	G
6B	146838375	A/G	N	G	G	G		G	x	A	A	A	A	A	A	A	A	A	A	A	A	A	A	A	A	A
6B	146838402	A/G	N	G	G	G		G	x	A	A	A	A	A	A	A	A	A	A	A	A	A	A	A	A	A
6B	146839848	C/T	N	T	T	T		T	x	C	C	C	C	C	C	C	C	C	C	C	C	C	C	C	C	C
6B	146839962	A/G	N	G	G	G		G	x	A	A	A	A	A	A	A	A	A	A	A	A	A	A	A	A	A
6B	146839977	G/A	N	A	A	A		A	x	G	G	G	G	G	G	G	G	G	G	G	G	G	G	G	G	G
6B	147012548	A/G	G	G	G	G		G	x	A	A	A	A	A	A	A	A	A	A	A	A	A	A	A	A	A
6B	147012575	G/A	A	A	A	A		A	x	G	G	G	G	G	G	G	G	G	G	G	G	G	G	G	G	G
6B	147012683	C/T	T	T	T	T		T	x	C	C	C	C	C	C	C	C	C	C	C	C	C	C	C	C	C
6B	147012699	T/C	C	C	C	C		C	x	T	T	T	T	T	T	T	T	T	T	T	T	T	T	T	T	T
6B	147012877	T/C	C	C	C	C		C	x	T	T	T	T	T	T	T	T	T	T	T	T	T	T	T	T	T
6B	147012896	C/T	T	T	T	T		T	x	C	C	C	C	C	C	C	C	C	C	C	C	C	C	C	C	C
6B	147012955	G/A	A	A	A	A		A	x	G	G	G	G	G	G	G	G	G	G	G	G	G	G	G	G	G
6B	147013190	A/G	G	G	G	G		G	x	A	A	A	A	A	A	A	A	A	A	A	A	A	A	A	A	A
6B	147013218	A/C	C	C	C	C		C	x	A	A	A	A	A	A	A	A	A	A	A	A	A	A	A	A	A
6B	147013229	T/A	A	A	A	A		A	x	T	T	T	T	T	T	T	T	T	T	T	T	T	T	T	T	T
6B	147013289	G/A	A	A	A	A		A	x	G	G	G	G	G	G	G	G	G	G	G	G	G	G	G	G	G
6B	147013607	T/C	C	C	C	C		C	x	T	T	T	T	T	T	T	T	T	T	T	T	T	T	T	T	T
6B	147013695	C/T	T	T	T	T		T	x	C	C	C	C	C	C	C	C	C	C	C	C	C	C	C	C	C
6B	147013717	A/G	G	G	G	G		G	x	A	A	A	A	A	A	A	A	A	A	A	A	A	A	A	A	A
6B	147013943	A/G	G	G	G	G		G	x	A	A	A	A	A	A	A	A	A	A	A	A	A	A	A	A	A
6B	147013974	C/T	T	T	T	T		T	x	C	C	C	C	C	C	C	C	C	C	C	C	C	C	C	C	C
6B	147014010	T/G	G	G	G	G		G	x	T	T	T	T	T	T	T	T	T	T	T	T	T	T	T	T	T
6B	147056139	T/C	C	C	C	C		C	x	T	T	T	T	T	T	T	T	T	T	T	T	T	T	T	T	T
6B	147056172	A/G	G	G	G	G		G	x	A	A	A	A	A	A	A	A	A	A	A	A	A	A	A	A	A
6B	147056218	G/A	A	A	A	A		A	x	G	G	G	G	G	G	G	G	G	G	G	G	G	G	G	G	G
6B	147056266	G/C	C	C	C	C		C	x	G	G	G	G	G	G	G	G	G	G	G	G	G	G	G	G	G
6B	147056431	G/C	C	C	C	C		C	x	G	G	G	G	G	G	G	G	G	G	G	G	G	G	G	G	G
6B	147056876	C/G	G	G	G	G		G	x	C	C	C	C	C	C	C	C	C	C	C	C	C	C	C	C	C
6B	147056903	C/T	T	T	T	T		T	x	C	C	C	C	C	C	C	C	C	C	C	C	C	C	C	C	C
6B	147056928	A/T	T	T	T	T		T	x	A	A	A	A	A	A	A	A	A	A	A	A	A	A	A	A	A
6B	147056948	C/T	T	T	T	T		T	x	C	C	C	C	C	C	C	C	C	C	C	C	C	C	C	C	C
6B	147057017	C/A	A	A	A	A		A	x	C	C	C	C	C	C	C	C	C	C	C	C	C	C	C	C	C
6B	147057083	C/G	G	G	G	G		G	x	C	C	C	C	C	C	C	C	C	C	C	C	C	C	C	C	C
6B	147057137	C/G	G	G	G	G		G	x	C	C	C	C	C	C	C	C	C	C	C	C	C	C	C	C	C
6B	147057167	G/C	C	C	C	C		C	x	G	G	G	G	G	G	G	G	G	G	G	G	G	G	G	G	G
6B	147574735	C/A	A	A	A	A		A	x	C	C	C	C	C	C	C	C	C	C	C	C	C	C	C	C	C
6B	147574950	A/G	G	G	G	G		G	x	A	A	A	A	A	A	A	A	A	A	A	A	A	A	A	A	A
6B	147678043	A/G	G	G	G	G		G	x	A	A	A	A	A	A	A	A	A	A	A	A	A	A	A	A	A
6B	147678106	T/C	C	C	C	C		C	x	T	T	T	T	T	T	T	T	T	T	T	T	T	T	T	T	T
6B	147680611	A/T	T	T	T	T		T	x	A	A	A	A	A	A	A	A	A	A	A	A	A	A	A	A	A
6B	147680688	T/G	G	G	G	G		G	x	T	T	T	T	T	T	T	T	T	T	T	T	T	T	T	T	T
6B	147680862	G/A	A	A	A	A		A	x	G	G	G	G	G	G	G	G	G	G	G	G	G	G	G	G	G
6B	147962224	G/T	T	T	T	T		T	x	G	G	G	G	G	G	G	G	G	G	G	G	G	G	G	G	G
6B	147962326	T/G	G	G	G	G		G	x	T	T	T	T	T	T	T	T	T	T	T	T	T	T	T	T	T
6B	147962348	G/T	T	T	T	T		T	x	G	G	G	G	G	G	G	G	G	G	G	G	G	G	G	G	G
6B	147962371	C/T	T	T	T	T		T	x	C	C	C	C	C	C	C	C	C	C	C	C	C	C	C	C	C
6B	147962580	G/A	A	A	A	A		A	x	G	G	G	G	G	G	G	G	G	G	G	G	G	G	G	G	G
6B	147962602	G/T	T	T	T	T		T	x	G	G	G	G	G	G	G	G	G	G	G	G	G	G	G	G	G
6B	147962638	T/C	C	C	C	C		C	x	T	T	T	T	T	T	T	T	T	T	T	T	T	T	T	T	T
6B	147962710	C/T	T	T	T	T		T	x	C	C	C	C	C	C	C	C	C	C	C	C	C	C	C	C	C
6B	147962852	C/G	G	G	G	G		G	x	C	C	C	C	C	C	C	C	C	C	C	C	C	C	C	C	C
6B	147962864	G/A	A	A	A	A		A	x	G	G	G	G	G	G	G	G	G	G	G	G	G	G	G	G	G
6B	147962891	A/G	G	G	G	G		G	x	A	A	A	A	A	A	A	A	A	A	A	A	A	A	A	A	A
6B	147962912	T/C	C	C	C	C		C	x	T	T	T	T	T	T	T	T	T	T	T	T	T	T	T	T	T
6B	148451086	G/T	T	T	T	T		T	x	G	G	G	G	G	G	G	G	G	G	G	G	G	G	G	G	G
6B	148451096	T/G	G	G	G	G		G	x	T	T	T	T	T	T	T	T	T	T	T	T	T	T	T	T	T
6B	148451299	G/A	A	A	A	A		A	x	G	G	G	G	G	G	G	G	G	G	G	G	G	G	G	G	G
6B	148451418	C/A	A	A	A	A		A	x	C	C	C	C	C	C	C	C	C	C	C	C	C	C	C	C	C
6B	148451631	G/A	A	A	A	A		A	x	G	G	G	G	G	G	G	G	G	G	G	G	G	G	G	G	G
6B	148451662	A/G	G	G	G	G		G	x	A	A	A	A	A	A	A	A	A	A	A	A	A	A	A	A	A
6B	148451690	G/C	C	C	C	C		C	x	G	G	G	G	G	G	G	G	G	G	G	G	G	G	G	G	G
6B	148451753	A/T	T	T	T	T		T	x	A	A	A	A	A	A	A	A	A	A	A	A	A	A	A	A	A
6B	148451877	G/A	A	A	A	A		A	x	G	G	G	G	G	G	G	G	G	G	G	G	G	G	G	G	G
6B	148451909	A/C	C	C	C	C		C	x	A	A	A	A	A	A	A	A	A	A	A	A	A	A	A	A	A
6B	148451944	A/C	C	C	C	C		C	x	A	A	A	A	A	A	A	A	A	A	A	A	A	A	A	A	A
6B	148452006	G/A	A	A	A	A		A	x	G	G	G	G	G	G	G	G	G	G	G	G	G	G	G	G	G
6B	148452074	C/A	A	A	A	A		A	x	C	C	C	C	C	C	C	C	C	C	C	C	C	C	C	C	C
6B	148452279	T/A	A	A	N	N		A	x	T	T	T	T	T	T	T	T	T	T	T	T	T	T	T	T	T
6B	148452582	A/C	C	C	C	C		C	x	A	A	A	A	A	A	A	A	A	A	A	A	A	A	A	A	A
6B	148541703	A/G	G	G	G	G		G	x	A	A	A	A	A	A	A	A	A	A	A	A	A	A	A	A	A
6B	148541731	G/A	A	A	A	A		A	x	G	G	G	G	G	G	G	G	G	G	G	G	G	G	G	G	G
6B	148541850	C/A	A	A	A	A		A	x	C	C	C	C	C	C	C	C	C	C	C	C	C	C	C	C	C
6B	148541993	G/A	A	A	A	A		A	x	G	G	G	G	G	G	G	G	G	G	G	G	G	G	G	G	G
6B	148542438	G/A	A	A	A	A		A	x	G	G	G	G	G	G	G	G	G	G	G	G	G	G	G	G	G
6B	148542668	C/T	T	T	T	T		T	x	C	C	C	C	C	C	C	C	C	C	C	C	C	C	C	C	C
6B	148542696	T/C	C	C	C	C		C	x	T	T	T	T	T	T	T	T	T	T	T	T	T	T	T	T	T
6B	148542711	T/A	A	A	N	N		A	x	T	T	T	T	T	T	T	T	T	T	T	T	T	T	T	T	T
6B	148542827	A/G	G	G	G	G		G	x	A	A	A	A	A	A	A	A	A	A	A	A	A	A	A	A	A
6B	148542839	C/T	T	T	T	T		T	x	C	C	C	C	C	C	C	C	C	C	C	C	C	C	C	C	C
6B	148543014	A/C	C	C	C	C		C	x	A	A	A	A	A	A	A	A	A	A	A	A	A	A	A	A	A
6B	148543104	T/C	C	C	C	C		C	x	T	T	T	T	T	T	T	T	T	T	T	T	T	T	T	T	T
6B	148543263	T/C	C	C	C	C		C	x	T	T	T	T	T	T	T	T	T	T	T	T	T	T	T	T	T
6B	148543296	A/G	G	G	G	G		G	x	A	A	A	A	A	A	A	A	A	A	A	A	A	A	A	A	A
6B	148543355	A/G	G	G	G	G		G	x	A	A	A	A	A	A	A	A	A	A	A	A	A	A	A	A	A
6B	148543376	C/T	T	T	T	T		T	x	C	C	C	C	C	C	C	C	C	C	C	C	C	C	C	C	C
6B	148545232	T/C	C	C	C	C		C	x	T	T	T	T	T	T	T	T	T	T	T	T	T	T	T	T	T
6B	148545283	C/G	G	G	G	G		G	x	C	C	C	C	C	C	C	C	C	C	C	C	C	C	C	C	C
6B	149058303	C/T	T	T	T	T		T	x	C	C	C	C	C	C	C	C	C	C	C	C	C	C	C	C	C
6B	149058339	C/T	T	T	T	T		T	x	C	C	C	C	C	C	C	C	C	C	C	C	C	C	C	C	C
6B	149058432	T/C	C	C	C	C		C	x	T	T	T	T	T	T	T	T	T	T	T	T	T	T	T	T	T
6B	149416905	T/A	A	A	A	N		A	x	T	T	T	T	T	T	T	T	T	T	T	T	T	T	T	T	T
6B	149418163	T/G	G	G	G	N		G	x	T	T	T	T	T	T	T	T	T	T	T	T	T	T	T	T	T
6B	150773195	A/G	G	G	G	N		G	x	A	A	A	A	A	A	A	A	A	A	A	A	A	A	A	A	A
6B	150773252	T/C	C	C	C	N		C	x	T	T	T	T	T	T	T	T	T	T	T	T	T	T	T	T	T
6B	150773258	C/T	T	T	T	N		T	x	C	C	C	C	C	C	C	C	C	C	C	C	C	C	C	C	C
6B	150773802	A/G	G	G	G	N		G	x	A	A	A	A	A	A	A	A	A	A	A	A	A	A	A	A	A
6B	150774563	G/A	A	A	A	N		A	x	G	G	G	G	G	G	G	G	G	G	G	G	G	G	G	G	G
6B	150774641	G/C	C	C	C	N		C	x	G	G	G	G	G	G	G	G	G	G	G	G	G	G	G	G	G
6B	150774665	T/C	C	C	C	N		C	x	T	T	T	T	T	T	T	T	T	T	T	T	T	T	T	T	T
6B	150774698	C/G	G	G	G	N		G	x	C	C	C	C	C	C	C	C	C	C	C	C	C	C	C	C	C
6B	150774784	A/G	G	G	G	N		G	x	A	A	A	A	A	A	A	A	A	A	A	A	A	A	A	A	A
6B	150774827	C/G	G	G	G	N		G	x	C	C	C	C	C	C	C	C	C	C	C	C	C	C	C	C	C
6B	151129965	C/A	A	A	A	N		A	x	C	C	C	C	C	C	C	C	C	C	C	C	C	C	C	C	C
6B	151130271	T/C	C	C	C	N		C	x	T	T	T	T	T	T	T	T	T	T	T	T	T	T	T	T	T
6B	151130310	C/T	T	T	T	N		T	x	C	C	C	C	C	C	C	C	C	C	C	C	C	C	C	C	C
6B	151130502	T/C	C	C	C	N		C	x	T	T	T	T	T	T	T	T	T	T	T	T	T	T	T	T	T
6B	151130638	T/C	C	C	C	N		C	x	T	T	T	T	T	T	T	T	T	T	T	T	T	T	T	T	T
6B	151130652	T/C	C	C	C	N		C	x	T	T	T	T	T	T	T	T	T	T	T	T	T	T	T	T	T
6B	151131713	T/C	C	C	C	N		C	x	T	T	T	T	T	T	T	T	T	T	T	T	T	T	T	T	T
6B	151131721	C/T	T	T	T	N		T	x	C	C	C	C	C	C	C	C	C	C	C	C	C	C	C	C	C
6B	151131748	T/C	C	C	C	N		C	x	T	T	T	T	T	T	T	T	T	T	T	T	T	T	T	T	T
6B	151131776	T/C	C	C	C	N		C	x	T	T	T	T	T	T	T	T	T	T	T	T	T	T	T	T	T
6B	151133754	T/C	C	C	C	N		C	x	T	T	T	T	T	T	T	T	T	T	T	T	T	T	T	T	T
6B	151133780	G/A	A	A	A	N		A	x	G	G	G	G	G	G	G	G	G	G	G	G	G	G	G	G	G
6B	151604715	G/A	A	A	A	A		A	x	G	G	G	G	G	G	G	G	G	G	G	G	G	G	G	G	G
6B	151604734	A/G	G	G	G	G		G	x	A	A	A	A	A	A	A	A	A	A	A	A	A	A	A	A	A
6B	151604796	C/G	G	G	G	G		G	x	C	C	C	C	C	C	C	C	C	C	C	C	C	C	C	C	C
[truncated: 6,325 more rows]

## Sheet: Table S5
Table S5. Primers used in the present study. CAPS, cleaved amplified polymorphic sequence; InDel, insertion/deletion. The expected size corresponds to the original size without digestion. For the InDel marker, the former represents the size in 98M71 and the latter represents in Chinese Spring. Coordinates are based on Chinese Spring RefSeq v1.1.
Markers	Location in CS RefSeq v1.1 (Mb)	Marker type	Forward primer (5'-3')	Reverse primer (5'-3')	Restriction enzyme	Annealing Temperature (°C )	Expected size (bp)	Function
pku6B165	0.16	CAPS	ACCACCAAATACCAGAGAATA	GCTTTCAGATCAGGTTTAAA	HincII	54	802	mapping/BLASTN searches
pku6B3127	3.13	CAPS	AACGGAGACAACCCTTAC	GTGATTCGTTTAGGTATG	AvaI	56	1118	mapping/MAS
pku6B5555	5.56	CAPS	CAGCACCTTCCAACTCAA	TGGAATAATGCTCTCTTTGAGTCA	PvuII	62	717	mapping
pku6B97F	6.03	CAPS	ATCTCCATCGTCTTCATCTTTTTG	TCACGGCGGTCTCCAGTG	BstUI	62	893	mapping/BLASTN searches
pku6B126	12.66	CAPS	AATGTGTGCTTTCATTTCA	GAAGGTCACCGATGTAATA	HpyCH4IV	58	1005	mapping/BLASTN searches
pku6B273	27.33	CAPS	GCCATTTGAACATCTGATAG	CGTTAAGATAAGCAACCCGT	BtgI	54	1118	mapping/BLASTN searches
pku6B756	51.92	CAPS	TCGATAGGGTACAAATGTCTACAAC	TTGACCAACTCACGCCGAT	BstBI	60	1084	mapping
pku6B1059	85.79	InDel	GGGATAAATTAGCTCCGGTCG	TCGCTCAATCCTGACCACTAA	-	60	686/770	mapping/BLASTN searches
pku6B1851	209.24	CAPS	GAGTTGAAGCCAATGATGTTAG	GGCGTCTGTTCACCAAGTC	AflIII	60	1353	mapping/BLASTN searches
pku6B2389	415.87	CAPS	TTTTGGCAGCACAACATATCAT	AATGCAACGAGATAAGCTACTGATA	HhaI	55	1006	mapping/BLASTN searches
pku6B2836	512.19	InDel	TACTACTAGGAGCCAAGGATTCATC	GCTAATCCAAAGTCTGAAAGTGTT	-	55	960/1139	mapping/BLASTN searches
pku6B2974	534.09	CAPS	CGCCTAAGCCTTTACAACTCC	TCGTCATTTCTCTGAATATATCCAT	BsmAI	55	427	BLASTN searches
pku6B613M	613.11	InDel	TCTTTTGACCTGTGGAATGTA	CTTGCTTAGCATCCTGACC	-	56	702/821	mapping/BLASTN searches
pku6B4135	687.02	CAPS	GGTGGTGCTCTACATGATGATC	AACACACATTCAGGCTAACACC	ClaI	60	573	mapping/BLASTN searches/breakpoint
pku6B4191	690.96	CAPS	TTCTCAAAACTGTAAATAAAAATGC	GCAAGTGATTTGGTTCAGGTA	PvuI	55	706	BLASTN searches/breakpoint
pku6B0424	20.01	CAPS	TTACAGGGGTTTGAAGCATATATC	ACGGGAACGGAACAAAAAA	HpyCH4IV	57	505	BLASTN searches
pku6B0942	70.57	CAPS	TGGTAACATTGGACCTTCGTTC	CTAAGAACACTCAACGGGAGGTT	HphI	60	562	BLASTN searches
pku6B1142	96.63	CAPS	GACTTACCTTTGGCAATCTTAGC	GGGAGAATCGACGAACTATGC	BsmBI	60	508	BLASTN searches
pku6B1635	171.03	CAPS	AGGTTGGCAGTTCTTAACGTGA	CAAGTAATTGCAGATGGGACAGT	PstI	60	453	BLASTN searches
pku6B2997	537.56	CAPS	TCGCAGTCAGTAGTCTCGACG	AGCCGCATTGCTGGAGTC	BsaI	60	606	BLASTN searches
pku6B565M	565.39	CAPS	GGGAGCATCACCCTAATATA	GTCGTGTGGTCGTGGAAAC	AclI	56	553	BLASTN searches
pku6S34_qF4R4	-	-	CGCTTTCTAGGCTTCTGTTCAA	AATTATGTCATAGCGTGTACTCCAA	-	60	186	qRT-PCR analysis
pku6S32_qF1R1	-	-	TCTTGGATGAGAACTTTGC	AGTGAGTAGGTCTTCTTGTAT	-	55	140	qRT-PCR analysis
pku6S90_qF2R2	-	-	GATGATAAAGCCATGTCCGT	GGAATCTGCCCTGTCAAACTA	-	60	134	qRT-PCR analysis
pku6S37_qF1R2	-	-	TGTCCCTCTCCCTCTCCAAG	GTGCCGTCTGCATCTGCTC	-	60	170	qRT-PCR analysis

## Sheet: Table S6
Table S6. 17 6S/6B-genome specific markers used to test 98M71 via Sanger sequencing and BLASTN searches in the reference genomes of 11 wheat species. The marker pku6B4191 (690.96 Mb) showed the T. aestivum allele was used as wheat control. The reference genomes of Ae. sharonensis (TH02 and AS_1644), Ae. longissima (TL05 and AEG-6782-2), Ae. speltoides (TS01), Ae. searsii (TE01), Ae. bicornis (TB0…
Marker	Position (CS RefSeqv1.1; Mb)	Expected size (bp)	PCR product from 98M71 (Sanger sequencing)	Identity (Query cover)
				TH02	AS_1644	TL05	AEG-6782-2	TS01	TB01	TE01	AL8/78	PI 306540	G1812	Zavitan	Svevo	CS
pku6B165	0.16	802	AGATAATTGGCACATGTCATGACACTGGGCAAATCATCGTCCGCAGCGTCTGTTACCCCGCTTGTATTCAAAGTACTCACCCCACTCGAGGGGTGCTGACAACCAAAAGAGATAGCAAGTTAAGAAAGAAACATGGCATGACCAAGACGTATATGCAGCAGATGTCGACATCAAGAAAGCACCTTTCGAACTATGGTAAGCTTGGGACTAAGGGCAGCCAAACCACCAGTTGGAAGCCGAGAAGCGCCGGTTACAAACTGGCAGAATGCATGCTGCTGATCAGGGGTAAATTCCGCCATGATCTCGAGTAGCTGCACAGACAAGCAGAGGATCAAGAAATCGGTTAAACACATACAGTGCCAGATTAAGATATACGAAAATACGGGCGCACTTACGTTT…	99.9% (100%)	99.6% (100%)	99.6% (100%)	99.2% (100%)	94.9% (99.3%)	99.6% (100%)	94.6% (99.3%)	93.5% (100%)	94.2% (100%)	72.9% (62.1%)	95.9% (99.3%)	96.0% (99.3%)	94.8% (100%)
pku6B97F	6.03	893	TCAAGGTGCTAGGCTCCCTCTTTCGGGGGCTCATCGGCCTGTCCATCGACATGGTGGTGCAGTACAAGTGCTTCGTCCACCAAGTGAACTTCCTCTTCGGCATGGTTTGCTCCTCCTCCGACCTCATCGTCACCTTCCTCCTCACGCTCACTCTCCTCGCCGTCGAGACATATGAATTCTTGCAGTATGTGCTCTCCGATTGGTTCATTGTGTCCGTAATGTACACCTATGCCCGAAAGACAGTGCTCCAGCAGAAGGGGCATGCCGGGAGGGTCGTCAAGGGCACCCTATGGGCGAAGCACCGCTCTCACGCCGTCATCAAGGTCCACCAGATCACCATGCTCAAGCTCCACTACCTCGACCCGCGTTGGGTGTGGATGCTCGTTTCCCGCCTGCTCA…	99.5% (100%)	99.7% (100%)	99.2% (100%)	98.6% (100%)	94.3% (99.6%)	94.4% (99.9%)	94.1% (99.9%)	93.9% (99.9%)	98.5% (100%)	97.7% (100%)	98.5% (100%)	98.4% (100%)	98.1% (100%)
pku6B126	12.66	1005	AAGTCGGAGTTACATTGACTCCCCCAACCGGCCAAGAGAGAGCTGAAGGATGGTGTGGGCTTCAGGGCGTTCGTGAATTGCAGATAAAATATGAAGAGCTTGATAGGTAATGTTTGCAACTAACATTGGGAACTTAACTTTGCAGCAGTCATTTGTTGGCCAGTACCAGGGTATATAACAGTCCCCGTATAGGAGCATTTTTGTTTATTTTAATATTTTACACCCTGAATGATTTATTGGCACCTTCTTTCCTGTGCAGGCCTGCTAGTGACATTGCGATATCTGGACTCGGGTGGATCGCGGTTGAACCACTTGGTGTGCCATCTAGCGACCCTGATAGCTGCGTTGAGGAAGAAGACGGTGGCAGTGGCGAGTTGCATTTAAGAGTACATGTCCCCA…	97.6% (100%)	99.7% (100%)	-	98.6% (100%)	89.2% (100%)	98.8% (100%)	88.8% (99.9%)	88.7% (100%)	88.1% (100%)	87.8% (90.3%)	94.9% (100%)	94.9% (100%)	94.7% (100%)
pku6B0424	20.01	505	ATTAAGTCAATGGTATTCGCAGTTGCAATACGAAGTTTCCATGACGATTAGGCCATATGCACTAGTCAACTGTCATATTTGTTGTTGTTTGGCCTATTATTTGGCCTCCCTGAAGCGACTCTTGTCGCCGCCCGCCTTTCCAGGTCATAGTGTGCGGGATCTTGCTGGTGGTGATGGCGGTTGGCAACTTCGCCAACACGGTGGAGACGCTGGCCCTGAAGCTGAGGTTCAAAGCAAAGATGAAGAGGACGAGGCACAGGCAGGACCCCGGGCAGGGCGGTCCGGACCGCCCGCATCAAAATTGATAGTAATCCAGGTGATGGCGCCGCCCCATGCCTGGAACGGAAACAACAGCACTGACAAAACCATCTCTTCTGTAAATCCCTAAACCGGTACACC…	99.8% (100%)	99.3% (100%)	98.8% (100%)	98.3% (100%)	84.4% (100%)	98% (100%)	95.6% (100%)	89.4% (100%)	86% (100%)	84.7% (100%)	86.5% (100%)	86.5% (100%)	87.5% (100%)
pku6B273	27.33	1118	GCCCTTCTTGCAGTTGTTTAAGCATGGTCCTCCCAATTTAAAAAATGACATTATTTGGCATATGCTGAAAATTCTGGAGGCTCTTATTTTGCCTGTTCTTCTAGGAAACAACATTTCTTTCATTGAATTAATAGCTTGTTGAACTTGTTTGGTTTTTTATTTTGAGTTTAATCTTGTTTATTGTGTATCTCTTTGCTTTGGTTTGTGGGATTTGATATATTTTCCAAAATGGGCAGGTTGGTGACTTGGAAAAGGCAAGGGAGATCTCAGGTGGACTGCACGGGCTATCTAACCTTACTAAACCAGTTCTTGAGGTTACAGCTTATGAATTCTATCTGAAATATTTCAGTTTGCCACCTATATTTTTCTGGCCCTCTTTGGCCCCATCTAATCTGGGTA…	99.5% (100%)	99.3% (100%)	99.3% (100%)	99.3% (100%)	97.9% (100%)	99.2% (100%)	95.4% (100%)	94.3% (99.7%)	95.9% (97.0%)	95.9% (97.2%)	95.8% (99.8%)	95.8% (99.8%)	95.8% (99.8%)
pku6B0942	70.57	562	GCATTGAAGGAACTGAAGATGAATGATTGTGAAATCAATACTGATAGGATATCATCCCGTTCCCTAAAGCATTTGAGCATCACCTTTTGCCGCTCTGACTCAGATTGTCGGGTCCGTATTTCTGCTCCGGGCCTTGTCTCTCTAAAACTAGAAGGCTTTCATGGTATGACTCCTTTGCTTGAAGACATGGCATTGCTAGAAGCCGCATGTGTGAATCTTGGCTATGGATGCGAAGATGTCTGTTTGAATTATGACTCTGGTGTTTTCTGTGGAGCTAATGATGATATATGTAAGAATTGTGTTCCTATTAGTGACGATTTTAGCAGCAATTGTGTGCTTCTGGGTGGTATCTCAAGTGCTAAACACCTCAAGTTGATATCTCAAGTTGGAAAGGGATGT…	99.6% (100%)	99.4% (100%)	99.6% (100%)	99.4% (100%)	92.3% (100%)	99.2% (100%)	99.2% (100%)	92.3% (100%)	91.6% (87.3%)	88.3% (100%)	94.2% (100%)	94.6% (100%)	94.6% (100%)
pku6B1059	85.79	770	TATTCCTGTATCCTTTATAGACACCACTACTATTTGTCTTACTATTTATTTTTTATAGAATTCCTTATTTGGCACTAGATAAAAATGTGCTTCCCTATTTGGCCTTGGAAAAAAATTCTTCCTTATTTGGCACTCGGTCTAATTTCTTTCTGGGGTAAAACTGTCTTTTCAGTTCTCACTTAAGGGCCTATTTGGGACTGCTCCACTGCACCAAATCCACTTTGGGGCAAATTCACCTAGGAGTTGCAGCTTCTCCAAAGAGCAGTTTATCCTGTTTGGCTTCCAGCTTCAAGAATGAGAAAAATTTGTGGGAAAGGTCTATTTGGCTGGGTGACATGGGGAAATAAAACAAAGGCGTATCCACTTACTGATGGTAGTGGTGGGTAATTTCCCCCCAAG…	99.5% (100%)	99.8% (100%)	99.7% (100%)	99.8% (77.8%)	96.4% (100%)	97.8% (100%)	91.3% (87.5%)	90.7% (87.5%)	90.1% (99.0%)	72.9% (62.1%)	96.7% (87.5%)	96.7% (87.5%)	96.7% (87.5%)
pku6B1142	96.63	508	GAATCACATGGCAGATTCAATTGGCTGTGCACTTGAAACAAGTGATACCGTCGAAAGGATGATGAAGATTTTGTCACTTTGTTATTTTGATCTTCATCCTCGTCTCAAAACTTGTCTCTTGTACCTCAGTATGTTCCCAAAAGGGTCAACCATTAAGATGAAGGACCTGATATGGAGATGGACTGCTGAAGGATTCTTTCATGGAGAACAAAAAAATGCAGCACATGAGTTAGGAGAGAGGTGTTTTAATGAGCTCCTGAATAGGAGTTTGATCCAGCCTGTGAAGATAGACCAGTATGGTAAGGTTAAAAGCTGTCAAGTTCATGACACAGTTATGGACTTCATCATATCCAAGTCTGTCGAAGATAACTTTGTTACTTTTGTTGGTGTTCCATGTCC…	99.8% (100%)	99.8% (100%)	99.8% (100%)	99.8% (100%)	99.1% (100%)	99.1% (100%)	99.5% (100%)	96.7% (100%)	95.3% (100%)	95.6% (100%)	98.1% (100%)	98.6% (100%)	98.6% (100%)
pku6B1635	171.03	453	CATTTGCGACTCTTGGGTCTATCAAATAATAAGTTAATTGGACAGTTTCCTGGTTGCTTGTGGAACTTGAAAGATTTACAATCCTTGGATTTGTTAAGCAATGCTTTTTCTGGAGAAGTTCCAACCTCAACTTACTACAATACTTCACTAAGATTGCTGCAGTTGTCGAACAACAAGTTCACAGGTTGCTTTCCAGCAGTGATGAAGAACTTCAAAAGCCTTGTTAGTTTAGATCTCGGGAACAATGAGATTTCTGGTGCAATTCCTCTGTGGATGGGGGAAAGCAATCCTCTTCTGAGGATCCTTGGACTGCGATCAAACATGTTCTATGGAAGTATTCCTTGGCAGCTATCACAACTGTCCCATCTG	99.5% (100%)	99.5% (100%)	99.5% (100%)	99.5% (100%)	97.3% (100%)	98.9% (100%)	99.5% (100%)	95.9% (100%)	96.5% (100%)	97.3% (100%)	97.3% (100%)	96.7% (100%)	97.0% (100%)
pku6B1851	209.24	1353	CCTGCTGTCTAGGCTGAGCGGTAGCAACACCATGCCAATATTGCCGAAACTTCTGATGGCATACCCTACTATAAGCATAGATGATGATATTGTCTACTTTATTTATACTACCAAACCCAGGCACATGGGAAAATTGGAGTTGGTGATTGCTGTTGATGTGAGGAACAAAGCCCTCCGAGGAGTAGCCGAGCTTGATGCCCAGAAGAAGTTCATTAGTGTGCCTGCCTTCTGCACCTGTAAGATCTGCAAATATCCGAGGAAGAATACAGGTAACTAACTTTTTGTATTCTGCTACGTGCTCCATGTTTTTGTGTGTGAATATCGGTATGAATGCCCTTCTTGCCATGCTGAAAATCCAGGGACATAAAGTTTGTTTTGCATTTGATGCTTTGGTAGGGT…	93.6% (100%)	93.6% (100%)	93.6% (100%)	93.6% (100%)	-	93.6% (100%)	-	-	-	-	90% (100%)	90.3% (100%)	90.3% (100%)
pku6B2389	415.87	1006	CCTGGGTATCTTTCTCGTCCAGTGCAAAGGCTCTTCCCTTCAGCCAGATTTTGGGGTTGTATGTTATTTATATTTGCCATGGTGGTGGATGTTGTTCAGGACTTGGATGGAGTTACCCATGTGATATCTGGAGCGTTGGGTGTATACTAGTTGAACTCTGCACGGTACGTCATTGGGGCTTACTTTCATCTGTTATCAAGTCACAAGGATGGAGTTTTTGAGTTACCAGAGGTACTGCAGGGAGAGGCGCTGTTTCAAACCCATGAAAATTCGGAGCATCTTGCTATGATGGAGAGGGTGCTTGGGCCGTTGCCATATCACATGCTCAAGAAGGCTGAGTATGTTGCAGTCCTTGATCCATACCAGTGCCATAAGCTTTCAGCCATACGAGAGGATTAC…	99.8% (100%)	100% (100%)	100% (100%)	100% (100%)	96% (100%)	99.7% (100%)	98.3% (100%)	96.2% (100%)	95% (100%)	95.1% (100%)	97.4% (100%)	97.4% (100%)	97.3% (100%)
pku6B2836	512.19	1139	GGGGCATAAGCAATGGCTGGCAGAAGTCCATTTTCTAGGGGTTGTCGAGCACCCGAACCTCGTCAAGCTCATCGGTTACTGTGCTGCACGTAACGAACGAGGTCCTCAGAGGCTGCTTGTCTATGAGTTCATGACGAACAAAACACTGGATGATCATCTATTCAATCGAGCATACCCTGTTCTTCCATGGAGCGTCAGGTTGGAAATAGTATTTGGTGCTGCTCAGGGTTTGATGTATCTCCATGAAGGGTTGGAGGTTCAGGTACAGCTTGCCAACTTTTGGACAGCATTCTTTCTGTGTGAGAAATGAGAATACTGCATTATTGTAGGACAAGAGTGAGGCCAATGATGTATGACTATCTACAACATATTTTGGAACTTGAACGATACCTGATTTGC…	99.9% (100%)	99.9% (100%)	99.9% (100%)	99.9% (100%)	82.9% (92.1%)	81.9% (100%)	81.1% (100%)	96.9% (100%)	95.2% (99.9%)	95.2% (99.9%)	82.2% (92.1%)	82.4% (92.1%)	82.2% (92.1%)
pku6B2974	534.09	427	GCACAACCTCAGGCAGGCTGAGTTTATCTACCACAATCTGGTCACCACCAATCTTGACGTGCACAAGGAGGTCTATGCTGGGCTCATCTGGCTTCACAGCTACCAAGATGTCATTGATAGAGACAGGATCATAGCTCTTAGGAAGGAAATGAAGCGGGCTGGTTTTGATGAGAGTATTGATGTGCTGGTGTCAGTCATGCGGGCCTTCTCCAAAGAAGGGAGGGTTCAAGAAACAGAGGCAACATGGCATGAAATTCTCCAGAGGGGTTCAGAACTTCCTGCTCAGGCCTATGTCTGCCGAATGGAGGTTTATGCTCGAACTGGTGAGCCTATGAAATCCATGGATATATTCA	100% (100%)	100% (100%)	100% (100%)	100% (100%)	98% (100%)	100% (100%)	99.4% (100%)	98% (100%)	97.5% (100%)	98.3% (100%)	98.6% (100%)	98.6% (100%)	98.6% (100%)
pku6B2997	537.56	606	CCCTGCAGGTGGATGAAGCCCTGATGGAGATTGCTGGTCCAAAAGCCTTCCTTATGCATTGTTTGCCTGCGGAGAGAGGGGTGGAGGTAACAGATGGTGCCATCGAGGCTCCCAACTCGATCGTATTCCCCCAGGCAGAGAACAGAATGCACGCGCAAAACGCAATCATGCTTCATGTGCTCGGAGCTTGATTGCCCTGTTATTGTATGCTAGACTGCTCTGGGTCACATCGTTATCGAAATTGAACATTATTACCGGATACTAGGTTCCTTTGGCATACTGTAACCCTTGGAAGGACGGTCTCGTGAGGGTAGAGATTTTGGAACATGTCTAGATTACTTTGGATTGTCGCGAGCATGCGGTACTGTGTCAGGTCTGGTAATCTTGAATAAATATGAT…	99.8% (100%)	99.8% (100%)	99.8% (100%)	100.0% (100%)	96.0% (97.8%)	98.9% (100%)	94.5% (98.3%)	94.8% (100%)	95.3% (99.8%)	95.7% (100%)	95.3% (100%)	95.3% (100%)	95.3% (100%)
pku6B565M	565.39	553	TTGCTTGCAAAGTTTCAAAATGCCGATGAGCATATAGCAGACAGTTGAAGAACGTTGTCGCCGTCGATGCCCATGGAGACACGCCCATTGAACATCAACAAGGACCAACCCGATGAGCATAGCATACACTTGGGTCGTGTTTGGTTGTCATCTCAAACTAGAAGCGTAGGGCGCACTTTGCCGCGCCGTCGAGACCTTGAACAACTCTGAACATTGCATTGGCATGTATCGACATCTCTCTACGAAAAAATGACCATCTAATTGATATACCATGCACAAAAATTGATTATTTAATTGATATTACGGCAACATAAAAAGTGACAACTTAACAGCCATTCATGGCAAGAAGTGCACAAAAACTGATCATCTAACTGGTATTCACAAAAAACAAGTACAGAT…	98.7% (100%)	98.7% (100%)	98.3% (100%)	98.5% (100%)	95.0% (93.5%)	98.0% (64.5%)	98.3% (100%)	-	-	-	94.7% (100%)	94.9% (100%)	94.7% (100%)
pku6B613M	613.11	821	CAGTTGTACTAGACAATGCTTATTTGGCCAGATGCTCATGGATTCAGTTACTTGATCCATTGCTTTCGGTATCAAACTGTCTGCTGCTTTGAGCATCTGGCTGCATACTCTATTGTTTTGTATTTGGTGCACTGGACCAAGAGCGCATGGAGGGAGCTCTTCTCCGCCGCGCCTGGGACAGGAACAGGGAAAATCCACCACGGTGCCACCAATGAACAAGGTAAACACGAGCTATCGGTCGCTTCTAGATTCCGTACTTCTGTAGTGTCGATCTAGGGTTCATGTGAGTGAATCTTACTGTTCTTTGGACTTTTGGCTGTGTATAAAAATGTTGCTCGGTTGTCAGTAGTAGCTGCAGTTCTATTGTTGTCAGTAGTATGCACTGGTTCGTGATGTCAG…	100% (100%)	99.7% (100%)	99.7% (94.0%)	99.7% (100%)	54.4% (100%)	99.8% (100%)	99.3% (100%)	96.1% (100%)	96.3% (92.2%)	95.9% (99.2%)	96.2% (99.2%)	96.2% (99.2%)	96.2% (99.2%)
pku6B4135	687.02	573	CTTCGAGGCCGTGCTCCGCGGCAACCTCCGCTTCCCGCCGCGCGCCTTCGCCGGCGTCTCCCCCGAGGCCAAGGACCTGATGCGCCGCATGCTCTGCAAGGACGTCTCCCGCAGGCTCTCCGCCGAACAAGTCCTGAGTAAGCGCCGACCACCGACAGATCCACCGAGTCGAAGACTGCTCGCCGTCCCTCGACTCCTCCGCTGACGTTTCTGGATCGGGTGGTGTTTTCCGCAGGGCATCCGTGGATCGCGAGCTGCGGCGGGGATGCGGTGGCGGGCTGAAGAAATCGATGGACCAACATGCGGCGCGCGCTCCATCCACCTGTAGATAGAAGATCTTCTCCACGGACGACGACGGCTCTGCTCTGTTTCTCCGGTAAATCGGCGATGGGCATCAGC…	97.2% (100%)	98.4% (100%)	98.2% (100%)	98.2% (100%)	94.2% (100%)	94.8% (100%)	93.1% (100%)	88.7% (100%)	89% (87.3%)	84.7% (100%)	93.3% (100%)	92.9% (100%)	93.1% (100%)
pku6B4191	690.96	706	TTCTCGTTTTATGTTCAGCTTAGAGAAGTGAACCCAGAGATCGCATCTATGGTCCCACCGTCCCCAATGGAGCAGGGTGGCAAGAACAATGACAATGACCGGTCGTTCTGCAGCATCAACCCTGATCATGTAAATACAGAGAGGCATGGGTGCCATACAGATAGTTCTGATTTTCAGCGACAGAAGGATCCTATGGAGCGAACTCCAGATTTGCATGAACCATCTAGGCTGCACAATAGGTGTTACGATCGCCCTCAAGAAGATACCATTGGTGCCATTGGTGTCAGTGTCAGATCCGCACAAACGAGTCCTAGTAAAGATAGTAGAAACATGTCCATTGCAACTGAGCCTGCTTCAGCTAGCTGCAGTGGTGCTTTGGTCCGAAGTAATACTGAACTT…	87.9% (100%)	90.0% (100%)	90.7% (72.2%)	89.6% (100%)	-	91.3% (72.2%)	90.7% (100%)	91.2% (100%)	93.7% (100%)	-	99.7% (100%)	100% (100%)	100% (100%)

## Sheet: Table S7
Table S7. Ae. longissima and Ae. sharonensis accessions were evaluated using markers pku6B97F, pku6B756, pku6B1851, pku6B2836, and pku6B2974, which were derived from the introgressed S segment of 98M71. The markers are listed in Table S5. A, 98M71 allele; B, Chinese Spring allele; H, heterozygous; null, no PCR product.
Acessions	Species	Markers
		pku6B97F(6.03Mb, BstUI)	pku6B756(51.92Mb, BstBI)	pku6B1851(209.24Mb, AflIII)	pku6B2836(512.19Mb, InDel)	pku6B2974(534.09Mb, BsmAI)
98M71	T. aestivum (introgression line)	A	A	A	A	A
Y149	Ae. longissima	A	A	A	A	A
Y150	Ae. longissima	A	A	A	A	A
Y151	Ae. longissima	A	A	A	A	A
Y152	Ae. longissima	A	A	A	A	A
Y153	Ae. longissima	null	null	null	null	A
Y154	Ae. longissima	A	H	A	A	null
PI 487285	Ae. longissima	null	null	null	B	null
PI 604141-2	Ae. longissima	B	B	A	A	A
Ae29	Ae. sharonensis	A	B	null	null	A
Y437-1	Ae. sharonensis	A	A	A	A	A

## Sheet: Table S8
Table S8. Genotypes and phenotypes of 136 F2 plants derived from the cross between 98M71 and Avocet-S. Plants were inoculated with Pt race PHQS and genotyped with six PCR markers pku6B97F (6.03 Mb), pku6B1059 (85.79 Mb), pku6B1851 (209.24 Mb), pku6B2389 (415.87 Mb), pku6B2836 (512.19 Mb), and pku6B613M (613.11 Mb). Coordinates are based on Chinese Spring RefSeq v1.1. R, resistant; S, susceptible.…
F2 Plants (98M71 × Avocet-S)	Phenotypes	pku6B97F (6.03 Mb)	pku6B1059 (85.79 Mb)	pku6B1851 (209.24 Mb)		pku6B2389 (415.87 Mb)	pku6B2836 (512.19 Mb)	pku6B613M (613.11 Mb)
1	R	A	A	A		A	A	A
2	R	H	H	H		H	H	H
3	S	B	B	B		B	B	B
4	R	A	A	A		A	A	A
5	R	H	H	H		H	H	H
6	S	B	B	B		B	B	B
7	R	H	H	H		H	H	H
8	S	B	B	B		B	B	B
9	R	A	A	A		A	A	A
10	R	H	H	H		H	H	H
11	R	H	H	H		H	H	H
12	R	H	H	H		H	H	H
13	R	A	A	A		A	A	A
14	R	H	H	H		H	H	H
15	R	H	H	H		H	H	H
16	R	H	H	H	x	B	B	B
17	S	B	B	B		B	B	B
18	R	H	H	H		H	H	H
19	S	B	B	B		B	B	B
20	R	H	H	H		H	H	H
21	S	B	B	B		B	B	B
22	R	A	A	A		A	A	A
23	R	H	H	H		H	H	H
24	S	B	B	B		B	B	B
25	S	B	B	B		B	B	B
26	R	A	A	A		A	A	A
27	R	H	H	H		H	H	H
28	R	H	H	H		H	H	H
29	R	H	H	H		H	H	H
30	R	A	A	A		A	A	A
31	R	H	H	H		H	H	H
32	R	H	H	H		H	H	H
33	R	H	H	H		H	H	H
34	R	H	H	H		H	H	H
35	S	B	B	B		B	B	B
36	R	H	H	H		H	H	H
37	S	B	B	B		B	B	B
38	R	A	A	A		A	A	A
39	S	B	B	B		B	B	B
40	S	B	B	B		B	B	B
41	R	A	A	A		A	A	A
42	S	B	B	B		B	B	B
43	S	B	B	B		B	B	B
44	S	B	B	B		B	B	B
45	S	B	B	B		B	B	B
46	R	H	H	H		H	H	H
47	S	B	B	B		B	B	B
48	S	B	B	B		B	B	B
49	R	H	H	H		H	H	H
50	S	B	B	B		B	B	B
51	S	B	B	B		B	B	B
52	R	A	A	A		A	A	A
53	R	A	A	A		A	A	A
54	S	B	B	B		B	B	B
55	S	B	B	B		B	B	B
56	R	H	H	H		H	H	H
57	R	H	H	H	x	B	B	B
58	R	H	H	H		H	H	H
59	S	B	B	B		B	B	B
60	S	B	B	B		B	B	B
61	R	H	H	H		H	H	H
62	R	H	H	H		H	H	H
63	R	H	H	H		H	H	H
64	S	B	B	B		B	B	B
65	R	A	A	A		A	A	A
66	R	A	A	A		A	A	A
67	S	B	B	B		B	B	B
68	R	H	H	H		H	H	H
69	S	B	B	B	x	H	H	H
70	S	B	B	B		B	B	B
71	R	A	A	A		A	A	A
72	R	A	A	A		A	A	A
73	R	A	A	A		A	A	A
74	R	H	H	H		H	H	H
75	R	A	A	A		A	A	A
76	R	H	H	H		H	H	H
77	R	A	A	A		A	A	A
78	R	H	H	H		H	H	H
79	R	H	H	H		H	H	H
80	S	B	B	B		B	B	B
81	R	H	H	H		H	H	H
82	R	H	H	H		H	H	H
83	S	B	B	B		B	B	B
84	R	H	H	H		H	H	H
85	R	H	H	H		H	H	H
86	R	H	H	H		H	H	H
87	R	H	H	H		H	H	H
88	S	B	B	B		B	B	B
89	R	H	H	H		H	H	H
90	R	A	A	A		A	A	A
91	R	H	H	H		H	H	H
92	R	H	H	H		H	H	H
93	S	B	B	B		B	B	B
94	S	B	B	B		B	B	B
95	S	B	B	B		B	B	B
96	R	H	H	H		H	H	H
97	R	A	A	A		A	A	A
98	R	H	H	H		H	H	H
99	R	H	H	H		H	H	H
100	R	A	A	A		A	A	A
101	R	H	H	H		H	H	H
102	S	B	B	B		B	B	B
103	R	H	H	H		H	H	H
104	R	H	H	H		H	H	H
105	S	B	B	B		B	B	B
106	S	B	B	B		B	B	B
107	R	H	H	H		H	H	H
108	R	H	H	H		H	H	H
109	R	H	H	H		H	H	H
110	R	H	H	H		H	H	H
111	S	B	B	B		B	B	B
112	R	H	H	H		H	H	H
113	R	H	H	H		H	H	H
114	R	H	H	H		H	H	H
115	R	A	A	A		A	A	A
116	R	H	H	H		H	H	H
117	R	H	H	H		H	H	H
118	R	A	A	A		A	A	A
119	S	B	B	B		B	B	B
120	S	B	B	B		B	B	B
121	R	H	H	H		H	H	H
122	S	B	B	B		B	B	B
123	R	A	A	A		A	A	A
124	R	H	H	H		H	H	H
125	S	B	B	B		B	B	B
126	S	B	B	B		B	B	B
127	R	H	H	H		H	H	H
128	R	H	H	H		H	H	H
129	S	B	B	B		B	B	B
130	R	H	H	H		H	H	H
131	S	B	B	B		B	B	B
132	R	A	A	A		A	A	A
133	R	A	A	A		A	A	A
134	R	H	H	H		H	H	H
135	R	H	H	H		H	H	H
136	R	H	H	H		H	H	H
98M71	R	A	A	A		A	A	A
Avocet-S	S	B	B	B		B	B	B

## Sheet: Table S9
Table S9. Genotypes and phenotypes of 117 F2 plants derived from the cross between 98M71 and Avocet-S. Plants were inoculated with Pst race CYR34 and genotyped with six PCR markers pku6B97F (6.03 Mb), pku6B1059 (85.79 Mb), pku6B1851 (209.24 Mb), pku6B2389 (415.87 Mb), pku6B2836 (512.19 Mb), and pku6B613M (613.11 Mb). Coordinates are based on Chinese Spring RefSeq v1.1. R, resistant; S, susceptibl…
F2 Plants (98M71 × Avocet-S)	Phenotypes	pku6B97F (6.03 Mb)	pku6B1059 (85.79 Mb)	pku6B1851 (209.24 Mb)		pku6B2389 (415.87 Mb)	pku6B2836 (512.19 Mb)	pku6B613M (613.11 Mb)
1	R	H	H	H		H	H	H
2	R	H	H	H		H	H	H
3	R	H	H	H		H	H	H
4	R	A	A	A		A	A	A
5	R	H	H	H		H	H	H
6	R	H	H	H		H	H	H
7	R	H	H	H		H	H	H
8	R	H	H	H		H	H	H
9	R	A	A	A		A	A	A
10	S	B	B	B		B	B	B
11	R	H	H	H		H	H	H
12	S	B	B	B		B	B	B
13	R	H	H	H		H	H	H
14	S	B	B	B		B	B	B
15	R	H	H	H		H	H	H
16	S	B	B	B		B	B	B
17	R	H	H	H		H	H	H
18	R	A	A	A		A	A	A
19	S	B	B	B		B	B	B
20	R	A	A	A		A	A	A
21	R	H	H	H		H	H	H
22	S	B	B	B		B	B	B
23	S	B	B	B		B	B	B
24	R	H	H	H		H	H	H
25	R	H	H	H		H	H	H
26	R	A	A	A		A	A	A
27	R	H	H	H		H	H	H
28	R	H	H	H		H	H	H
29	S	B	B	B		B	B	B
30	R	H	H	H		H	H	H
31	S	B	B	B		B	B	B
32	R	A	A	A		A	A	A
33	R	H	H	H	x	B	B	B
34	S	B	B	B		B	B	B
35	R	H	H	H		H	H	H
36	R	H	H	H	x	B	B	B
37	R	A	A	A		A	A	A
38	S	B	B	B		B	B	B
39	R	H	H	H		H	H	H
40	S	B	B	B		B	B	B
41	R	A	A	A		A	A	A
42	R	H	H	H		H	H	H
43	S	B	B	B		B	B	B
44	R	H	H	H		H	H	H
45	S	B	B	B		B	B	B
46	S	B	B	B		B	B	B
47	R	H	H	H		H	H	H
48	S	B	B	B		B	B	B
49	S	B	B	B		B	B	B
50	S	B	B	B		B	B	B
51	R	A	A	A		A	A	A
52	R	H	H	H		H	H	H
53	S	B	B	B		B	B	B
54	R	H	H	H		H	H	H
55	R	H	H	H		H	H	H
56	R	A	A	A		A	A	A
57	S	B	B	B		B	B	B
58	R	A	A	A		A	A	A
59	R	H	H	H		H	H	H
60	R	H	H	H		H	H	H
61	R	A	A	A		A	A	A
62	S	B	B	B		B	B	B
63	R	A	A	A		A	A	A
64	R	A	A	A		A	A	A
65	R	A	A	A		A	A	A
66	R	H	H	H		H	H	H
67	R	H	H	H		H	H	H
68	S	B	B	B		B	B	B
69	S	B	B	B		B	B	B
70	R	H	H	H		H	H	H
71	S	B	B	B		B	B	B
72	S	B	B	B		B	B	B
73	R	H	H	H		H	H	H
74	R	H	H	H		H	H	H
75	R	H	H	H		H	H	H
76	S	B	B	B		B	B	B
77	R	A	A	A		A	A	A
78	R	H	H	H		H	H	H
79	R	A	A	A		A	A	A
80	R	H	H	H		H	H	H
81	R	H	H	H		H	H	H
82	R	A	A	A		A	A	A
83	R	H	H	H		H	H	H
84	R	A	A	A		A	A	A
85	R	H	H	H		H	H	H
86	S	B	B	B		B	B	B
87	S	B	B	B		B	B	B
88	R	A	A	A		A	A	A
89	S	B	B	B		B	B	B
90	R	H	H	H		H	H	H
91	R	H	H	H		H	H	H
92	S	B	B	B		B	B	B
93	R	H	H	H		H	H	H
94	S	B	B	B		B	B	B
95	R	H	H	H		H	H	H
96	S	B	B	B		B	B	B
97	R	H	H	H		H	H	H
98	R	A	A	A		A	A	A
99	S	B	B	B		B	B	B
100	R	A	A	A		A	A	A
101	R	A	A	A		A	A	A
102	S	B	B	B		B	B	B
103	R	H	H	H		H	H	H
104	R	A	A	A		A	A	A
105	S	B	B	B		B	B	B
106	R	H	H	H		H	H	H
107	R	H	H	H		H	H	H
108	R	H	H	H		H	H	H
109	S	B	B	B		B	B	B
110	R	H	H	H		H	H	H
111	R	H	H	H		H	H	H
112	R	H	H	H		H	H	H
113	S	B	B	B		B	B	B
114	R	H	H	H		H	H	H
115	R	A	A	A		A	A	A
116	S	B	B	B		B	B	B
117	R	H	H	H		H	H	H
98M71	R	A	A	A		A	A	A
Avocet-S	S	B	B	B		B	B	B

## Sheet: Table S10
Table S10. Predicted genes within the Lr53 and Yr35 candidate region based on the genomic sequence of Chinese Spring (RefSeqv1.1). NLR genes are highlighted in blue and protein kinases are highlighted in green.
Chrom	Start	End	Gene	Strand	Function description
chr6B	0.111809Mb	0.115896Mb	TraesCS6B02G000100	-	NBS-LRR-like resistance protein
chr6B	0.127858Mb	0.137491Mb	TraesCS6B02G000200	-	Disease resistance protein (NBS-LRR class) family
chr6B	0.164159Mb	0.173258Mb	TraesCS6B02G000300	-	E3 ubiquitin-protein ligase
chr6B	0.185379Mb	0.185882Mb	TraesCS6B02G000400	+	Cytochrome bo(3) ubiquinol oxidase subunit 1
chr6B	0.197644Mb	0.198153Mb	TraesCS6B02G000500	+	Casein kinase I
chr6B	0.260456Mb	0.260755Mb	TraesCS6B02G000600	-	50S ribosomal protein L14
chr6B	0.293315Mb	0.296122Mb	TraesCS6B02G000700	-	Leucine-rich repeat receptor-like protein kinase family protein
chr6B	0.484146Mb	0.485663Mb	TraesCS6B02G000800	+	F-box protein
chr6B	0.608754Mb	0.609999Mb	TraesCS6B02G000900	-	Pollen Ole e 1 allergen/extensin
chr6B	0.698185Mb	0.699667Mb	TraesCS6B02G001000	+	F-box protein
chr6B	0.701374Mb	0.70203Mb	TraesCS6B02G001100	+	F-box protein
chr6B	0.702076Mb	0.702636Mb	TraesCS6B02G001200	+	F-box protein
chr6B	0.728447Mb	0.731986Mb	TraesCS6B02G001300	-	Receptor-like protein kinase
chr6B	0.944442Mb	0.945674Mb	TraesCS6B02G001400	+	Transmembrane protein, putative (DUF594)
chr6B	1.002899Mb	1.011655Mb	TraesCS6B02G001500	+	Receptor-like protein kinase
chr6B	1.019074Mb	1.020443Mb	TraesCS6B02G001600	+	Anthocyanin 5-aromatic acyltransferase
chr6B	1.131389Mb	1.133229Mb	TraesCS6B02G001700	-	Cystathionine gamma-lyase
chr6B	1.182266Mb	1.182556Mb	TraesCS6B02G001800	+	Nicotinate dehydrogenase subunit B
chr6B	1.199428Mb	1.273798Mb	TraesCS6B02G001900	+	Callose synthase-like protein
chr6B	1.368563Mb	1.370473Mb	TraesCS6B02G002000	+	Transmembrane protein, putative (DUF594)
chr6B	1.37531Mb	1.43523Mb	TraesCS6B02G002100	+	Callose synthase-like protein
chr6B	1.572458Mb	1.574371Mb	TraesCS6B02G002200	-	Von Willebrand factor, type A
chr6B	1.603857Mb	1.615599Mb	TraesCS6B02G002300	-	Protein kinase family protein
chr6B	1.67205Mb	1.67246Mb	TraesCS6B02G002400	-	Retrotransposon protein, putative, unclassified
chr6B	1.963516Mb	1.970475Mb	TraesCS6B02G002500	+	Protein kinase
chr6B	2.061065Mb	2.06157Mb	TraesCS6B02G002600	-	DNA topoisomerase
chr6B	2.072182Mb	2.07494Mb	TraesCS6B02G002700	+	Receptor-like protein kinase
chr6B	2.167276Mb	2.169107Mb	TraesCS6B02G002800	-	Translationally-controlled tumor
chr6B	2.255478Mb	2.255927Mb	TraesCS6B02G002900	+	Lipoxygenase homology domain-containing protein 1
chr6B	2.302481Mb	2.309275Mb	TraesCS6B02G003000	-	Wall-associated receptor kinase-like protein
chr6B	2.400237Mb	2.401688Mb	TraesCS6B02G003100	+	Receptor-like protein kinase
chr6B	2.442999Mb	2.451531Mb	TraesCS6B02G003200	+	Receptor-like protein kinase
chr6B	2.464723Mb	2.46775Mb	TraesCS6B02G003300	-	Embryogenesis transmembrane protein-like
chr6B	2.607853Mb	2.608602Mb	TraesCS6B02G003400	-	Harpin inducing protein
chr6B	2.608992Mb	2.610282Mb	TraesCS6B02G003500	+	Late embryogenesis abundant (LEA) hydroxyproline-rich glycoprotein family, putative
chr6B	2.636558Mb	2.6389Mb	TraesCS6B02G003600	+	Transmembrane protein, putative (DUF594)
chr6B	2.659565Mb	2.661202Mb	TraesCS6B02G003700	-	Mitochondrial metalloendopeptidase OMA1
chr6B	2.717048Mb	2.719606Mb	TraesCS6B02G003800	+	Receptor-kinase, putative
chr6B	2.772089Mb	2.773599Mb	TraesCS6B02G003900	+	Cystathionine gamma-lyase
chr6B	3.122693Mb	3.127984Mb	TraesCS6B02G004000	-	Receptor-like protein kinase
chr6B	3.170142Mb	3.172622Mb	TraesCS6B02G004100	-	Protein kinase family protein
chr6B	3.218232Mb	3.219187Mb	TraesCS6B02G004200	-	RNA-binding (RRM/RBD/RNP motifs) family protein
chr6B	3.38301Mb	3.384214Mb	TraesCS6B02G004300	+	SKP1-like protein
chr6B	3.384841Mb	3.387441Mb	TraesCS6B02G004400	+	D-glycerate dehydrogenase/hydroxypyruvate reductase
chr6B	3.519599Mb	3.52057Mb	TraesCS6B02G004500	-	Serine/threonine protein phosphatase 7 long form isogeny
chr6B	3.568058Mb	3.574643Mb	TraesCS6B02G004600	+	Disease resistance protein (TIR-NBS-LRR class) family
chr6B	3.59636Mb	3.599034Mb	TraesCS6B02G004700	+	Nucleoporin
chr6B	3.623655Mb	3.625742Mb	TraesCS6B02G004800	+	Transmembrane protein, putative (DUF594)
chr6B	3.722807Mb	3.724617Mb	TraesCS6B02G004900	+	Disease resistance protein (TIR-NBS-LRR class) family
chr6B	3.870164Mb	3.871495Mb	TraesCS6B02G005000	+	Cell surface glycoprotein 1
chr6B	3.878974Mb	3.881056Mb	TraesCS6B02G005100	+	Protein disulfide-isomerase
chr6B	3.88137Mb	3.882919Mb	TraesCS6B02G005200	-	RING/U-box superfamily protein
chr6B	3.887211Mb	3.890825Mb	TraesCS6B02G005300	-	Enhancer of polycomb-like protein
chr6B	4.124091Mb	4.127957Mb	TraesCS6B02G005400	+	Tetratricopeptide repeat (TPR)-containing protein
chr6B	4.138198Mb	4.142339Mb	TraesCS6B02G005500	-	Protein disulfide-isomerase
chr6B	4.160725Mb	4.161966Mb	TraesCS6B02G005600	-	Protein disulfide-isomerase
chr6B	4.169776Mb	4.171992Mb	TraesCS6B02G005700	-	Protein disulfide-isomerase
chr6B	4.173954Mb	4.175147Mb	TraesCS6B02G005800	-	Myosin light chain kinase, smooth muscle
chr6B	4.277106Mb	4.277444Mb	TraesCS6B02G005900	+	Transposon protein, putative, Mutator sub-class
chr6B	4.295599Mb	4.313008Mb	TraesCS6B02G006000	+	Non-specific serine/threonine protein kinase
chr6B	4.375548Mb	4.378577Mb	TraesCS6B02G006100	-	Carboxyl-terminal peptidase, putative (DUF239)
chr6B	4.451589Mb	4.452911Mb	TraesCS6B02G006200	+	Anthocyanidin synthase
chr6B	4.486759Mb	4.487814Mb	TraesCS6B02G006300	-	F-box family protein
chr6B	4.489992Mb	4.495782Mb	TraesCS6B02G006400	-	FG-GAP repeat-containing protein
chr6B	4.513265Mb	4.516029Mb	TraesCS6B02G006500	+	Receptor-like protein kinase
chr6B	4.532581Mb	4.538553Mb	TraesCS6B02G006600	-	Protein kinase, putative
chr6B	4.547022Mb	4.547699Mb	TraesCS6B02G006700	-	F-box family protein
chr6B	4.55391Mb	4.560345Mb	TraesCS6B02G006800	-	Protein kinase, putative
chr6B	4.580994Mb	4.585934Mb	TraesCS6B02G006900	-	Receptor-like protein kinase
chr6B	4.825428Mb	4.826778Mb	TraesCS6B02G007000	-	UPF0503 protein At3g09070, chloroplastic
chr6B	4.849557Mb	4.849971Mb	TraesCS6B02G007100	-	Basal layer antifungal peptide
chr6B	4.856516Mb	4.857437Mb	TraesCS6B02G007200	+	2-oxoglutarate (2OG) and Fe(II)-dependent oxygenase superfamily protein
chr6B	4.859642Mb	4.863628Mb	TraesCS6B02G007300	-	Translation initiation factor IF-3
chr6B	4.873125Mb	4.877529Mb	TraesCS6B02G007400	+	Amino acid transporter
chr6B	4.884362Mb	4.885288Mb	TraesCS6B02G007500	-	2-oxoglutarate (2OG) and Fe(II)-dependent oxygenase superfamily protein
chr6B	4.888821Mb	4.889779Mb	TraesCS6B02G007600	-	RNA-binding (RRM/RBD/RNP motifs) family protein
chr6B	4.943147Mb	4.944403Mb	TraesCS6B02G007700	+	GDSL esterase/lipase
chr6B	4.971554Mb	4.972925Mb	TraesCS6B02G007800	-	Dirigent protein
chr6B	5.029595Mb	5.030858Mb	TraesCS6B02G007900	-	Dirigent protein
chr6B	5.071319Mb	5.072629Mb	TraesCS6B02G008000	-	F-box family protein
chr6B	5.101291Mb	5.102371Mb	TraesCS6B02G008100	+	Chlorophyllase
chr6B	5.282957Mb	5.283394Mb	TraesCS6B02G008200	+	Dimeric alpha-amylase inhibitor
chr6B	5.365598Mb	5.368224Mb	TraesCS6B02G008300	-	Protein kinase domain containing protein, expressed
chr6B	5.523671Mb	5.534663Mb	TraesCS6B02G008400	+	Receptor kinase 1
chr6B	5.554405Mb	5.555202Mb	TraesCS6B02G008500	-	F-box family protein
chr6B	5.673362Mb	5.674106Mb	TraesCS6B02G008600	+	Polynucleotidyl transferase, ribonuclease H-like superfamily protein
chr6B	5.683072Mb	5.689564Mb	TraesCS6B02G008700	+	Aristolochene synthase
chr6B	5.714116Mb	5.71526Mb	TraesCS6B02G008800	-	SKP1-like protein
chr6B	5.732051Mb	5.73359Mb	TraesCS6B02G008900	+	Receptor-kinase, putative
chr6B	5.765069Mb	5.770187Mb	TraesCS6B02G009000	+	Receptor-like protein kinase
chr6B	5.79032Mb	5.796725Mb	TraesCS6B02G009100	+	Protein kinase family protein
chr6B	5.793738Mb	5.800905Mb	TraesCS6B02G009200	+	Protein kinase family protein
chr6B	5.807494Mb	5.808894Mb	TraesCS6B02G009300	+	Mitochondrial metalloendopeptidase OMA1
chr6B	6.002847Mb	6.003662Mb	TraesCS6B02G009400	+	F-box protein
chr6B	6.007723Mb	6.008952Mb	TraesCS6B02G009500	+	F-box protein
chr6B	6.016318Mb	6.019159Mb	TraesCS6B02G009600	+	Ankyrin repeat family protein
chr6B	6.02394Mb	6.026666Mb	TraesCS6B02G009700	+	Ubiquitin carboxyl-terminal hydrolase 2

[truncated: 6 more sheets: Table S11, Table S12, Table S13, Table S14, Table S15, Table S16]
